# Supplementary material for: Ecological insights into soil health according to the genomic traits and environment-wide associations of bacteria in agricultural soils
Source: ISME Commun. 2023 Jan 9;3:1. doi: 10.1038/s43705-022-00209-1 (PMC9829723; doi:10.1038/s43705-022-00209-1)
Supplement: Supplementary file 3 — Supplementary Tables [file 43705_2022_209_MOESM3_ESM.xlsx]

## Sheet: Table S1
	sampleID	NCBI accession	Date sampled	Date received	tillage	texture (class)	texture (sand)	texture (silt)	texture (clay)	water capacity	water capacity (rating)	surface hardness	surface hardness (rating)	subsurface hardness	subsurface hardness (rating)	aggregate stability	aggregate stability (rating)	organic matter	organic matter (rating)	ACE protein	ACE protein (rating)	respiration	respiration (rating)	active carbon	active carbon (rating)	pH	pH (rating)	P	P (rating)	K	K (rating)	Mg	Fe	Mn	Zn	minor elements (rating)
	1	ERS4201907	6/6/2016	7/28/2016	no_till	silt loam	4.41	80.03	15.57	0.24	88.63	293.75	6.38	337.5	36.66	21.01	28.95	2.11	16.17	4.26	24.91	0.37	22.54	471.02	43.78	5.49	10.32	5	100	82.45	100	172.56	17.1	24.04	0.53	100
	2	ERS4201908	6/6/2016	7/28/2016	no_till	silt loam	4.32	82.16	13.52	0.24	88.57	212.5	28.45	316.25	44.13	15.53	19.51	2.02	13.75	3.95	22	0.35	19.81	445.15	38.34	5.53	14.15	5.47	100	76.89	100	115.42	11.16	27.15	0.61	100
	3	ERS4201909	6/6/2016	7/28/2016	no_till	silt	5.09	83.48	11.43	0.24	90.2	200	33.63	336.25	37.09	17.84	23.24	1.84	9.85	4.22	24.48	0.38	23.62	293.86	13.26	5.21	0	6.22	100	78.53	100	77.78	13.94	33.88	0.67	100
	4	ERS4201910	6/6/2016	7/28/2016	no_till	silt loam	4.33	83.03	12.64	0.22	82.63	193.75	36.34	316.25	44.13	18.23	23.9	2.07	15.18	4.94	31.81	0.35	20.14	360.61	22.56	5.43	3.08	6.39	100	79.6	100	103.4	14.44	34.23	0.84	100
	5	ERS4201911	6/6/2016	7/28/2016	no_till	silt loam	3.17	82.91	13.92	0.21	79.39	197.5	34.71	320	42.79	24.15	35.18	1.99	13.15	4.33	25.58	0.38	23.26	329.09	17.78	5.6	21.61	8.29	100	100.01	100	106.67	11.56	29.65	0.56	100
	6	ERS4201912	6/6/2016	7/28/2016	no_till	silt loam	3.68	82.88	13.44	0.29	97.73	162.5	50.7	271.25	60.31	20.12	27.28	1.97	12.58	4.36	25.84	0.36	21.49	293.86	13.26	4.72	0	8.71	100	95.24	100	93.05	19.9	43.25	0.95	100
	8	ERS4201913	5/4/2016	7/28/2016	till	silt loam	10.38	63.12	26.5	0.3	98.28	NA	NA	NA	NA	20.56	28.09	7.56	100	10.35	87.82	0.63	54.34	1196.83	99.99	6.39	100	64.24	6.55	440.46	100	610.24	2.87	7.96	3.44	100
	9	ERS4201914	5/4/2016	7/28/2016	till	silty clay loam	9.05	63.02	27.93	0.31	99.01	NA	NA	NA	NA	18.62	19.44	7.53	100	9.73	89.94	0.68	59.91	1226.5	99.94	6.79	100	82.93	3.13	659.56	100	680.16	2.72	8.18	3.41	100
	10	ERS4201915	5/4/2016	7/28/2016	till	silty clay loam	9.19	62.46	28.35	0.3	98.6	NA	NA	NA	NA	20.66	22.52	7.07	99.97	9.15	86.05	0.54	41.68	1109.69	99.62	6.59	100	33.47	25.37	190.42	100	637.68	2.47	8.32	1.85	100
	11	ERS4201916	5/4/2016	7/28/2016	till	silt loam	11.5	63.97	24.54	0.34	99.72	NA	NA	NA	NA	16	20.24	7.29	100	11.24	92.47	0.66	57.61	1182	99.99	6.26	93.94	45.42	10	601.79	100	478.92	3.5	9.11	2.8	100
	13	ERS4201917	5/4/2016	7/28/2016	till	silty clay loam	10.87	59.72	29.41	0.28	97.14	NA	NA	NA	NA	15.89	15.73	6.29	99.46	8.6	81.56	0.45	30.65	1167.17	99.85	6.3	100	25.22	43.52	165.23	100	551.38	2.22	8.84	2.08	100
	14	ERS4201918	5/4/2016	7/28/2016	till	silt loam	9.02	65.6	25.38	0.28	97.05	NA	NA	NA	NA	13.86	17.05	5.74	99.88	9.14	78.83	0.54	42.6	879.77	98	5.97	62.59	25.17	43.64	203.55	100	401.9	3.35	12.4	3.18	100
	15	ERS4201919	5/4/2016	7/28/2016	till	silt loam	7.51	65.86	26.64	0.26	94.54	NA	NA	NA	NA	22.26	31.36	6.95	100	10.82	90.48	0.69	62.17	1118.96	99.96	6.56	100	58.07	7.69	539.29	100	514.46	2.87	9.4	3.37	100
	16	ERS4201920	5/4/2016	7/28/2016	till	silty clay loam	8.85	63.73	27.42	0.29	97.71	NA	NA	NA	NA	27.95	35.53	7.25	99.98	11.66	97.25	0.58	46.81	1096.71	99.55	6.25	93.06	47.18	9.68	295.54	100	666.96	3.65	7.6	2.99	100
	17	ERS4201921	5/4/2016	7/28/2016	till	silty clay loam	7.59	60.74	31.67	0.27	95.87	NA	NA	NA	NA	24.51	29.05	6.49	99.72	7.13	65.94	0.54	42.14	983.6	97.95	6.59	100	25.62	42.65	183.59	100	713.81	2.15	9.57	2.1	100
	18	ERS4201922	5/4/2016	7/28/2016	till	silty clay loam	9.35	59.21	31.44	0.29	97.8	NA	NA	NA	NA	14.39	13.91	5.9	98.25	7.94	75.15	0.47	33.36	996.58	98.25	6.22	89.44	25.89	42.05	175.25	100	507.15	2.6	9.85	2.84	100
	19	ERS4201923	5/4/2016	7/28/2016	till	silty clay loam	10.04	62.29	27.67	0.28	97.14	NA	NA	NA	NA	16.67	16.73	7.14	99.98	8.63	81.9	0.47	33.79	998.44	98.29	6.75	100	42.74	10.5	186.35	100	608.72	2.08	7.82	1.86	100
	20	ERS4201924	5/4/2016	7/28/2016	till	silty clay loam	6.37	64.77	28.87	0.28	96.55	NA	NA	NA	NA	24.71	29.41	5.12	89.36	10.49	93.71	0.46	31.66	801.9	87.17	5.86	50.54	12.68	100	135.34	100	355.64	4.24	14.94	1.78	100
	21	ERS4201925	5/4/2016	7/28/2016	till	silty clay loam	9.22	61.32	29.46	0.29	97.73	NA	NA	NA	NA	22	24.7	5.23	91.33	8.11	76.97	0.53	40.48	907.58	95.18	5.75	37.93	20.84	100	234.39	100	401.75	3.61	13.55	2.43	100
	22	ERS4201926	5/19/2016	7/28/2016	no_till	loam	42.15	37.9	19.95	0.26	93.23	NA	NA	NA	NA	33.15	54.76	3.87	83.32	4.29	25.15	0.66	57.33	655.42	79.96	7.94	0	12.82	100	122.79	100	827.47	0.89	11.73	0.3	100
	23	ERS4201927	5/19/2016	7/28/2016	no_till	loam	38.62	40.6	20.78	0.23	86.03	NA	NA	NA	NA	24.44	35.77	4.26	92	3.86	21.19	0.68	61	660.98	80.79	7.8	0	23.33	70.77	136.83	100	816.7	0.68	9.21	0.29	100
	24	ERS4201928	5/19/2016	7/28/2016	no_till	loam	28.73	45.64	25.63	0.25	91.86	NA	NA	NA	NA	42.6	74.04	5.15	99.16	4.01	22.5	0.75	69.28	740.71	90.34	8.02	0	8.03	100	156.39	100	1160.85	0.55	8.47	0.33	100
	25	ERS4201929	5/19/2016	7/28/2016	no_till	loam	25.57	47.96	26.47	0.27	95.79	NA	NA	NA	NA	48.99	84.12	5.68	99.86	4.03	22.75	0.78	72.13	731.44	89.45	7.65	17.26	7.81	100	162.1	100	1212.2	0.53	8.41	0.34	100
	28	ERS4201930	5/19/2016	7/28/2016	no_till	silt loam	20.96	52.33	26.7	0.29	97.56	NA	NA	NA	NA	25.73	38.49	6.3	99.99	4.44	26.62	0.66	58.25	881.63	98.04	7.81	0	11.69	100	144.07	100	1552.45	0.6	9.14	0.32	100
	30	ERS4201931	5/19/2016	7/28/2016	no_till	loam	29.15	46.6	24.25	0.29	97.48	NA	NA	NA	NA	20.38	27.76	5.14	99.12	3.3	16.6	0.58	47.94	737	89.99	8.06	0	14.28	100	125.67	100	1872.83	0.4	11.8	0.42	100
	31	ERS4201932	5/19/2016	7/28/2016	no_till	loam	32.15	42.72	25.13	0.28	97.2	NA	NA	NA	NA	29.04	45.67	4.95	98.49	3.33	16.83	0.65	56.4	753.69	91.49	8.28	0	12.85	100	120.04	100	2097.11	0.53	15.3	0.44	100
	32	ERS4201933	5/19/2016	7/28/2016	no_till	loam	35.31	42.34	22.35	0.25	92.48	NA	NA	NA	NA	37.02	63.09	5.52	99.74	4.41	26.31	0.84	78.8	757.4	91.79	8.11	0	12.58	100	142.1	100	1870.8	0.57	15.49	0.63	100
	33	ERS4201934	5/19/2016	7/28/2016	no_till	loam	34.59	41.98	23.44	0.27	94.69	NA	NA	NA	NA	15.22	19.03	5.26	99.4	3.57	18.75	0.62	52.18	800.04	94.76	7.88	0	19.41	100	118.46	100	2266.44	0.46	20.76	0.3	100
	34	ERS4201935	5/19/2016	7/28/2016	no_till	silt loam	23.97	50.84	25.2	0.27	95.08	NA	NA	NA	NA	26.5	40.13	5.84	99.92	4.5	27.2	0.64	55.93	835.27	96.5	7.86	0	21.42	100	184.76	100	1508.54	0.41	7.71	0.41	100
	35	ERS4201936	5/19/2016	7/28/2016	no_till	silt loam	22.54	50.69	26.78	0.26	93.45	NA	NA	NA	NA	47.14	81.51	5.8	99.91	4.16	23.87	0.83	77.4	729.58	89.27	8.01	0	12.25	100	167.5	100	2043.64	0.46	9.75	0.38	100
	39	ERS4201937	5/19/2016	7/28/2016	no_till	silt loam	21.28	52.27	26.45	0.26	94.19	NA	NA	NA	NA	17.32	22.36	6.15	99.98	3.4	17.39	0.68	60	861.23	97.46	8.2	0	11.86	100	114.36	100	2448.42	0.27	22.44	0.28	100
	40	ERS4201938	5/19/2016	7/28/2016	no_till	silt loam	21.91	51.12	26.97	0.27	95.72	NA	NA	NA	NA	27.3	41.86	6.04	99.96	3.82	20.84	0.75	69.62	896.46	98.39	8.14	0	12.62	100	122.08	100	2875.84	0.61	32.72	0.31	100
	43	ERS4201939	5/19/2016	7/28/2016	no_till	silt loam	22.45	50.92	26.64	0.3	98.53	NA	NA	NA	NA	13.53	16.59	5.93	99.94	3.6	18.95	0.72	65.36	881.63	98.04	8.18	0	26.2	41.36	125.45	100	3099.13	0.55	38.8	0.47	100
	44	ERS4201940	5/19/2016	7/28/2016	no_till	clay loam	25.42	47.28	27.29	0.29	97.96	NA	NA	NA	NA	22.02	24.72	5.84	97.95	3.77	23.9	0.81	75.88	851.96	91.69	8.21	0	46.66	9.78	128.72	100	3018.83	0.68	53.88	0.55	56
	46	ERS4201941	5/19/2016	7/28/2016	no_till	silt loam	22.46	51.89	25.65	0.23	86.79	NA	NA	NA	NA	30.56	49.02	5.48	99.71	3.98	22.23	0.74	67.52	798.19	94.65	8.2	0	13.33	100	171.93	100	2064.77	0.57	11.89	0.37	100
	48	ERS4201942	5/19/2016	7/28/2016	no_till	loam	26.58	48.26	25.16	0.26	92.82	NA	NA	NA	NA	23.15	33.13	5.79	99.9	3.95	22.01	0.75	69.62	770.38	92.81	7.77	0	44.09	10.25	157.32	100	1495.49	0.57	10.89	0.34	100
	49	ERS4201943	5/19/2016	7/28/2016	no_till	silt loam	22.44	51.78	25.78	0.27	95.68	NA	NA	NA	NA	22.79	32.41	6.73	100	4.27	25.01	0.8	75.14	820.44	95.84	8.15	0	18.92	100	134.85	100	2447.14	0.55	26.69	0.43	100
	50	ERS4201944	5/19/2016	7/28/2016	no_till	loam	26.29	49.46	24.25	0.23	87.5	NA	NA	NA	NA	22.21	31.26	5.38	99.59	3.93	21.81	0.7	62.71	807.46	95.17	7.92	0	17.91	100	175.04	100	1836.2	0.46	15.92	0.36	100
	51	ERS4201945	5/19/2016	7/28/2016	no_till	silt loam	23.22	51.55	25.24	0.22	83.86	NA	NA	NA	NA	35.71	60.32	5.66	99.84	4.04	22.8	0.74	68.36	725.88	88.89	8.18	0	13.14	100	205.14	100	1342.42	0.55	16.79	0.4	100
	54	ERS4201946	5/19/2016	7/28/2016	no_till	loam	31.19	46.49	22.32	0.22	80.82	NA	NA	NA	NA	18.34	24.1	5.72	99.87	3.58	18.79	0.6	49.73	827.86	96.18	8.16	0	15.52	100	121.42	100	1551.58	0.58	17.68	0.5	100
	55	ERS4201947	5/19/2016	7/28/2016	no_till	loam	33.38	47.49	19.13	0.21	75.93	NA	NA	NA	NA	26.03	39.13	5.43	99.66	3.94	21.93	0.66	58.16	783.36	93.72	7.93	0	18.64	100	133.24	100	1282.19	0.63	12.33	0.43	100
	56	ERS4201948	5/19/2016	7/28/2016	no_till	loam	37.11	43.14	19.75	0.14	38.77	NA	NA	NA	NA	38.3	65.75	5.19	99.24	4.18	24.08	0.71	64.49	742.56	90.51	8.17	0	8.85	100	125.7	100	914.3	0.66	10.61	0.41	100
	57	ERS4201949	5/19/2016	7/28/2016	no_till	loam	39.31	43.64	17.05	0.19	66.33	NA	NA	NA	NA	27.72	42.77	4.82	97.83	4.29	25.14	0.63	54.44	790.77	94.2	8.18	0	16.14	100	111.31	100	897.32	0.56	9.83	0.42	100
	58	ERS4201950	5/19/2016	7/28/2016	no_till	silt loam	22.98	53.16	23.86	0.22	82.34	NA	NA	NA	NA	17.3	22.32	5.63	99.82	3.9	21.52	0.63	53.97	737	89.99	8.05	0	15.77	100	146.6	100	1827.24	0.38	18.56	0.38	100
	59	ERS4201951	5/19/2016	7/28/2016	no_till	loam	27.14	49.15	23.71	0.22	83.31	NA	NA	NA	NA	47.66	82.27	5.5	99.73	4.89	31.25	0.97	88.93	768.52	92.67	8.13	0	14.03	100	174.96	100	1689.18	0.49	17.36	0.56	100
	61	ERS4201952	5/19/2016	7/28/2016	no_till	loam	34.37	47.03	18.6	0.21	78.04	NA	NA	NA	NA	35.05	58.91	4.59	96.13	4.34	25.62	0.81	75.44	683.23	83.9	8.19	0	29.26	34.62	122.65	100	1528.08	0.69	15.59	0.8	100
	62	ERS4201953	5/19/2016	7/28/2016	no_till	loam	29.98	49.82	20.19	0.22	83.08	NA	NA	NA	NA	38.48	66.12	5.32	99.5	4.1	23.31	0.81	75.44	798.19	94.65	8.16	0	9	100	133.01	100	1022.69	0.69	13.05	0.48	100
	63	ERS4201954	5/19/2016	7/28/2016	no_till	silt loam	29.57	50.05	20.38	0.26	92.82	NA	NA	NA	NA	26.41	39.93	5.4	99.62	4.1	23.39	0.73	66.58	840.83	96.73	7.95	0	7.98	100	127.65	100	1178.14	0.66	10.8	0.58	100
	65	ERS4201955	5/19/2016	7/28/2016	no_till	silt loam	28.52	51.56	19.91	0.25	92.21	NA	NA	NA	NA	24.05	34.97	5.35	99.55	4.14	23.68	0.69	61.27	818.58	95.75	7.92	0	14.3	100	127	100	871.7	0.6	9.89	0.71	100
	66	ERS4201956	5/19/2016	7/28/2016	no_till	loam	34.28	44.28	21.44	0.23	84.78	NA	NA	NA	NA	28.53	44.54	5.04	98.84	4.71	29.36	0.68	60.36	803.75	94.97	8.07	0	11.64	100	130.56	100	744.79	0.7	10.92	0.9	100
	67	ERS4201957	5/19/2016	7/28/2016	no_till	loam	38.14	42.31	19.55	0.21	79.97	NA	NA	NA	NA	20.18	27.38	4.36	93.39	4.33	25.53	0.56	44.46	714.75	87.71	8.09	0	8.18	100	100.83	100	759.58	0.68	8.61	0.76	100
	68	ERS4201958	5/19/2016	7/28/2016	no_till	loam	37.03	43.22	19.75	0.25	90.61	NA	NA	NA	NA	27.63	42.56	4.46	94.71	4.44	26.65	0.63	53.87	737	89.99	7.7	1.62	9.92	100	105.01	100	881.09	0.7	10.34	0.85	100
	69	ERS4201959	5/19/2016	7/28/2016	no_till	loam	37.27	42.45	20.28	0.23	84.18	NA	NA	NA	NA	48.79	83.85	4.6	96.26	4.68	29.02	0.63	53.87	753.34	91.46	7.59	36.64	5.85	100	110.71	100	751.35	0.76	8.27	0.5	100
	70	ERS4201960	6/20/2016	7/28/2016	no_till	silt loam	17.93	61.51	20.56	0.22	83.86	266.67	11.4	291.67	53.02	14.1	17.39	2.1	15.98	3.41	17.44	0.31	16.39	359.3	22.35	6.47	100	11.23	100	94.69	100	316.93	3.31	13.79	1.63	100
	71	ERS4201961	6/20/2016	7/28/2016	no_till	silt loam	18.58	62.16	19.26	0.23	86.33	233.33	20.78	258.33	64.76	16.11	20.41	2.2	18.61	3.14	15.41	0.32	17.28	410.62	31.45	6.67	100	10.9	100	95.95	100	332.61	2.88	15.33	1.78	100
	72	ERS4201962	6/20/2016	7/28/2016	no_till	silt loam	16.63	58.36	25.01	0.23	84.23	275	9.63	283.33	56.02	19.22	25.65	2.45	27.05	3.45	17.74	0.28	14.16	395.96	28.69	6.92	100	20.76	100	116.02	100	435.03	3.53	9.15	2.64	100
	74	ERS4201963	6/20/2016	7/28/2016	no_till	silt loam	10.36	69.62	20.02	0.26	92.92	258.33	13.4	291.67	53.02	16.79	21.49	2.26	20.64	4.11	23.47	0.32	17.59	373.97	24.79	6.7	100	11.49	100	90.37	100	330.96	2.04	16.05	2.21	100
	76	ERS4201964	6/20/2016	7/28/2016	no_till	silt loam	11.81	66.92	21.27	0.3	98.6	300	5.52	300	50	15.67	19.72	2.19	18.55	3.32	16.77	0.3	15.53	370.3	24.16	6.79	100	1.34	39.66	100.47	100	283.36	1.59	14.34	0.21	56
	77	ERS4201965	6/20/2016	7/28/2016	no_till	silt loam	12.66	63.87	23.47	0.29	97.4	293.75	6.38	300	50	13.18	16.12	2.12	16.32	2.94	14.04	0.22	10.56	328.15	17.65	6.43	100	1.24	37.12	103.53	100	295.31	2.22	11.32	0.18	56
	78	ERS4201966	6/20/2016	7/28/2016	no_till	clay loam	22.27	48.11	29.62	0.22	83.31	268.75	10.94	293.75	52.27	15.81	15.63	2.23	2.47	1.94	9.34	0.24	11.45	245.68	4.98	7.02	100	1.04	31.92	114.43	100	463.12	2.48	8.01	0.18	56
	79	ERS4201967	6/14/2016	7/28/2016	no_till	sandy loam	64.61	20.84	14.54	0.13	52.66	NA	NA	NA	NA	35.02	41.43	1.85	42.52	3.61	13.92	0.4	25.48	304.32	23.32	6.21	88.57	2.8	80.28	108.52	100	246.48	2.82	4.89	1.36	100
	80	ERS4201968	6/14/2016	7/28/2016	no_till	sandy loam	67.08	19.64	13.28	0.13	49.42	NA	NA	NA	NA	25.49	26.41	1.59	30.2	3.37	12.46	0.33	18.52	265.84	17.86	5.98	64.13	2.85	81.93	96.11	100	220.93	3.44	6.06	1.31	100
	81	ERS4201969	6/14/2016	7/28/2016	no_till	sandy loam	70.98	19.35	9.67	0.12	43.63	NA	NA	NA	NA	35.81	42.78	1.89	44.75	5.04	25.01	0.53	41.22	419.78	44	6.17	83.96	8.55	100	103.26	100	199.8	2.38	6.39	2.35	100
	82	ERS4201970	6/14/2016	7/28/2016	no_till	sandy loam	71.8	20.43	7.76	0.11	38.27	NA	NA	NA	NA	39.35	48.87	1.75	37.56	4.61	21.29	0.46	31.49	463.77	52.74	6.2	87.69	8.86	100	113.55	100	164.47	2.36	5.19	2.19	100
	83	ERS4201971	6/14/2016	7/28/2016	no_till	sandy loam	72.1	20.93	6.97	0.12	46.47	NA	NA	NA	NA	38.78	47.89	1.76	38.02	4.85	23.29	0.48	34.48	555.4	70.09	6.37	100	9.59	100	96.04	100	150.09	2.49	5.05	2.39	100
	84	ERS4201972	6/14/2016	7/28/2016	no_till	loamy sand	76.4	18.6	5	0.11	41.04	NA	NA	NA	NA	49.96	66.75	1.38	21.9	4.06	16.99	0.4	24.73	430.78	46.17	6.28	96.67	9.78	100	88.25	100	116.05	1.84	5.48	1.48	100
	85	ERS4201973	6/14/2016	7/28/2016	till	sandy loam	66.63	20.49	12.88	0.15	62.06	NA	NA	NA	NA	29.86	32.97	2.73	81.96	4.52	20.56	0.57	46.34	548.07	68.81	7	100	15.48	100	132.49	100	256.38	1.43	7.72	0.77	100
	86	ERS4201974	6/14/2016	7/28/2016	till	sandy loam	56.14	24.99	18.87	0.16	67.04	NA	NA	NA	NA	27.41	29.21	3.24	93.96	5.32	27.6	0.39	23.99	537.08	66.84	6.06	72.35	8.24	100	161.18	100	245.09	3.22	10.28	1.01	100
	87	ERS4201975	6/14/2016	7/28/2016	till	sandy loam	59.52	23.24	17.24	0.18	76.91	NA	NA	NA	NA	22.17	21.91	2.9	87.06	4.63	21.44	0.45	30.65	465.6	53.11	6.26	94.59	6.12	100	133.34	100	262.9	2.46	7.65	0.74	100
	88	ERS4201976	6/29/2016	7/28/2016	till	silt loam	21.11	64.77	14.11	0.25	92.21	303.75	5.04	341.25	35.38	8.82	10.89	1.61	6.06	3	14.41	0.21	9.72	267.67	10.46	6.57	100	2.5	72.09	66.32	91.67	85.09	2.07	11.59	0.89	100
	89	ERS4201977	6/29/2016	7/28/2016	no_till	silt loam	14.99	69.38	15.63	0.27	94.78	321.25	3.24	334.13	37.82	15.13	18.91	1.77	8.6	3.22	16	0.21	9.52	238.35	7.86	6.07	73.99	1.22	36.54	64	89.31	71.06	2.64	12.34	0.74	100
	90	ERS4201978	6/27/2016	7/28/2016	till	silt loam	19.06	68.98	11.96	0.31	98.77	231.25	21.49	243.75	69.55	7.89	9.96	1.85	10.04	4.06	22.95	0.35	20.27	463.88	42.26	7.11	100	22.05	91.26	142.22	100	98.58	4.5	11.56	1.4	100
	91	ERS4201979	6/27/2016	7/28/2016	no_till	silt loam	18.58	69.03	12.39	0.32	99.15	275	9.63	287.5	54.52	11.52	13.95	1.88	10.68	4.22	24.47	0.3	16.22	458.23	41.07	6.72	100	12.76	100	168.9	100	96.82	5.11	14.01	1.38	100
	92	ERS4201980	6/27/2016	7/28/2016	till	silt loam	19.43	68.77	11.79	0.3	98.7	212.5	28.45	231.25	73.4	6.34	8.53	1.62	6.23	4.02	22.58	0.31	16.8	484.43	46.65	7.01	100	16.05	100	143.94	100	99.45	4.45	11.88	0.96	100
	93	ERS4201981	6/27/2016	7/28/2016	no_till	silt loam	21.04	67.51	11.45	0.3	98.63	237.5	19.41	250	67.53	10.31	12.51	1.68	7.08	4.46	26.81	0.35	20.61	473.47	44.3	7.01	100	21.24	100	142.94	100	95.43	4.74	12.61	1.14	100
	94	ERS4201982	6/27/2016	7/28/2016	till	silt loam	19.3	67.67	13.02	0.27	95.5	225	23.7	243.75	69.55	9.25	11.34	1.72	7.67	3.77	20.37	0.34	19.61	482.61	46.25	7.15	100	17.75	100	118.53	100	101.45	5.26	10.46	1	100
	95	ERS4201983	6/27/2016	7/28/2016	no_till	silt loam	20.32	67.85	11.83	0.27	95.19	231.25	21.49	243.75	69.55	11.89	14.42	1.75	8.29	4.19	24.15	0.32	17.4	453.36	40.05	7.12	100	19.21	100	140.54	100	103.23	4.63	11.29	1.13	100
	96	ERS4201984	6/20/2016	7/28/2016	no_till	silt loam	17.48	64.54	17.98	0.28	96.39	91.67	80.21	278.33	57.81	23.99	34.84	2.78	40.56	5.12	33.85	0.52	39.66	703.79	86.47	6.67	100	3.81	100	119.53	100	223.12	4.43	13.86	0.49	100
	97	ERS4201985	6/20/2016	7/28/2016	no_till	silt loam	24.9	58.59	16.5	0.26	93.61	108.33	74.33	270.83	60.46	25.72	38.46	2.74	38.84	5.5	38.1	0.54	41.49	733.03	89.61	6.98	100	6.1	100	185.13	100	243.65	1.74	10.9	0.72	100
	98	ERS4201986	6/20/2016	7/28/2016	no_till	loam	30.4	49.88	19.72	0.22	82.77	133.33	64.06	263.33	63.06	13.99	17.23	2.45	27.04	4.22	24.49	0.41	26.87	654.43	79.81	7.1	100	7.89	100	155.85	100	328.7	1.28	8.7	0.36	100
	99	ERS4201987	6/20/2016	7/28/2016	no_till	silt loam	24.98	56.68	18.34	0.24	87.9	141.67	60.34	267.5	61.62	18.34	24.1	2.06	14.75	4.04	22.82	0.3	15.98	431.42	35.54	6.8	100	1.51	44.42	94.86	100	231.99	0.94	11.39	0.28	100
	100	ERS4201988	6/20/2016	7/28/2016	no_till	silt loam	24.52	60.73	14.75	0.28	96.73	125	67.65	241.67	70.2	37.09	63.24	2.85	43.37	6.97	55.67	0.78	72.21	797.01	94.58	6.62	100	4.39	100	127.8	100	223.67	3.67	13.24	0.45	100
	101	ERS4201989	6/20/2016	7/28/2016	no_till	silt loam	21.61	60.02	18.37	0.27	95.21	162.5	50.7	258.33	64.76	45.2	78.49	3.38	66.34	6.91	54.89	0.59	48.03	734.86	89.79	5.68	30.92	9.74	100	237.25	100	215.82	2.88	15.35	2.32	100
	102	ERS4201990	7/20/2016	7/28/2016	no_till	silt loam	17.12	59.06	23.82	0.26	93.46	225	23.7	287.5	54.52	16.99	21.82	2.49	28.5	3.87	21.29	0.38	22.76	482.61	46.25	6.9	100	2.06	59.67	97.69	100	287.79	2.37	13.15	0.53	100
	103	ERS4201991	7/20/2016	7/28/2016	no_till	silt loam	15.71	58.78	25.51	0.26	94.14	285	7.77	300	50	16.43	20.92	2.46	27.42	3.67	19.52	0.29	15.42	327.23	17.52	6.59	100	1.09	33.1	98.21	100	293.73	3.16	12.07	0.74	100
	104	ERS4201992	7/20/2016	7/28/2016	no_till	silty clay loam	14.81	58.13	27.07	0.25	91.24	257.5	13.62	311.25	45.93	15.5	15.24	2.49	4.64	3.33	19.62	0.29	14.86	371.1	15.4	6.57	100	1.21	36.48	94.9	100	305.33	3.45	10.65	0.56	100
	105	ERS4201993	7/20/2016	7/28/2016	no_till	silt loam	14.85	60.26	24.9	0.25	91.86	225	23.7	300	50	21.75	30.36	2.81	41.73	3.63	19.25	0.33	18.71	404	30.19	6.32	100	1.21	36.37	86.98	100	315.47	4.24	12.78	0.65	100
	106	ERS4201994	7/20/2016	7/28/2016	no_till	silt loam	13.46	63.97	22.57	0.25	91.4	275	9.63	300	50	17.49	22.64	2.31	22.13	3.04	14.73	0.24	11.35	341.85	19.63	6.05	70.81	1.15	34.71	78.35	100	310.79	5.85	15.1	0.84	100
	107	ERS4201995	7/20/2016	7/28/2016	no_till	silt loam	15.44	65.08	19.48	0.24	88.35	250	15.63	298.75	50.45	23.48	33.81	2.47	27.75	3.48	18.02	0.34	19.74	473.47	44.3	6.56	100	2.72	78.18	82.81	100	255.6	3.39	14.98	1.03	100
	108	ERS4201996	7/28/2016	8/10/2016	NA	sandy loam	54.76	32.42	12.82	0.16	67.82	150	56.53	228.75	74.14	15.21	14.05	1.91	45.31	4.45	19.95	0.35	20.67	405	41.1	6.88	100	7.49	100	116.65	100	187	1.51	10.74	0.43	100
	109	ERS4201997	7/28/2016	8/10/2016	NA	sandy loam	56.81	31.39	11.8	0.16	67.34	162.5	50.7	237.5	71.5	15.44	14.28	1.75	37.81	4.53	20.59	0.39	24.21	374.27	35.25	6.62	100	4.9	100	69.04	94.44	145.58	1.35	11.15	0.34	100
	110	ERS4201998	7/28/2016	8/10/2016	NA	sandy loam	56.18	32.07	11.74	0.17	69.33	175	44.86	256.25	65.46	19.63	18.79	1.8	40.18	4.41	19.65	0.32	17.77	381.5	36.6	6.25	93.28	4.58	100	68.39	93.78	128.9	1.65	10.94	0.35	100
	111	ERS4201999	7/28/2016	8/10/2016	NA	sandy loam	54.88	33.44	11.68	0.16	67.66	200	33.63	250	67.53	17.56	16.46	1.97	48.48	4.67	21.77	0.35	20.67	451.99	50.4	6.25	93.39	4.43	100	81.32	100	143.61	1.56	11.56	0.31	100
	112	ERS4202000	7/28/2016	8/10/2016	NA	sandy loam	52.01	34.43	13.56	0.16	68.41	156.25	53.62	240.63	70.53	19.31	18.41	2.29	64.04	4.12	17.43	0.34	19.35	471.87	54.35	6.57	100	6.42	100	91.58	100	218.09	1.45	15.42	0.49	100
	113	ERS4202001	7/28/2016	8/10/2016	NA	sandy loam	52.65	33.4	13.95	0.16	68.11	156.25	53.62	243.75	69.55	13.77	12.71	2.27	63.31	3.89	15.8	0.39	24.58	455.61	51.12	6.72	100	13.91	100	113.48	100	228.46	1.43	12.04	0.62	100
	114	ERS4202002	7/28/2016	8/10/2016	NA	sandy loam	56.04	31.49	12.47	0.15	61.8	187.5	39.13	256.25	65.46	18.98	18.04	2.12	56.02	4.51	20.45	0.38	23.12	484.53	56.85	6.89	100	6.1	100	97.43	100	234.02	1.37	11.13	0.47	100
	115	ERS4202003	7/28/2016	8/10/2016	NA	sandy loam	55.44	32.77	11.79	0.19	80.62	156.25	53.62	256.25	65.46	23.88	24.16	2.03	51.25	4.67	21.77	0.34	19.35	430.3	46.08	6.51	100	8.17	100	110.23	100	191.45	1.61	11.67	0.5	100
	116	ERS4202004	7/28/2016	8/10/2016	NA	sandy loam	66.32	25.52	8.17	0.17	70.73	137.5	62.21	262.5	63.34	22.16	21.9	1.48	25.98	3.99	16.5	0.3	15.98	359.82	32.6	6.24	91.85	6.67	100	84.48	100	120.17	1.75	8.64	0.46	100
	117	ERS4202005	6/22/2016	8/10/2016	no_till	silt loam	10.51	68.94	20.55	0.34	99.73	NA	NA	NA	NA	73.07	99.03	7.22	100	11.06	91.65	1.45	99.76	813.48	95.49	5.67	29.39	9.68	100	158.25	100	189.17	42.6	21.1	1.35	56
	118	ERS4202006	6/24/2016	8/10/2016	no_till	silt loam	15.66	61.67	22.67	0.4	99.99	NA	NA	NA	NA	77.9	99.54	8.34	100	9.38	80.86	1.78	100	795.4	94.48	5.98	63.91	6.27	100	114.21	100	150.36	43.36	19.81	0.9	56
	119	ERS4202007	6/24/2016	8/10/2016	no_till	silt loam	8.91	70.98	20.11	0.34	99.74	NA	NA	NA	NA	80.52	99.7	8.17	100	13.78	98.63	1.24	98.32	925.53	98.93	6.06	72.89	8.22	100	84.63	100	211.37	38.55	20.91	0.95	56
	120	ERS4202008	6/24/2016	8/10/2016	no_till	silt loam	9.24	72.36	18.4	0.38	99.96	NA	NA	NA	NA	68.58	98.16	7.47	100	12.23	95.88	1.15	96.64	705.03	86.61	5.72	34.98	7.24	100	87.09	100	164.17	58.1	11.73	0.83	56
	121	ERS4202009	7/5/2016	8/10/2016	no_till	silt loam	16.67	66.75	16.58	0.31	98.8	NA	NA	NA	NA	65.98	97.4	5.01	98.71	8.81	75.8	0.82	77.12	493.56	48.61	5.69	31.47	4.23	100	85.54	100	125.62	27.97	8.19	0.44	56
	122	ERS4202010	7/5/2016	8/10/2016	no_till	silt loam	19.74	63.25	17.02	0.32	99.33	NA	NA	NA	NA	64.99	97.05	6.23	99.98	10.99	91.32	1.04	92.81	710.45	87.24	6.61	100	13.15	100	285.54	100	180.07	8.89	11.6	0.8	100
	123	ERS4202011	7/16/2016	8/10/2016	no_till	silt loam	18.11	64.02	17.86	0.34	99.75	NA	NA	NA	NA	69.54	98.39	6.15	99.98	11.82	94.65	1.15	96.71	632.73	76.35	5.8	43.52	7.65	100	105.53	100	152.86	42.14	21.13	0.87	56
	124	ERS4202012	7/8/2016	8/10/2016	no_till	silt loam	18.75	64.76	16.49	0.34	99.75	NA	NA	NA	NA	74.83	99.26	5.97	99.95	8.3	70.73	0.92	86.06	714.07	87.64	7.12	100	3.66	100	64.98	90.31	101.03	9.61	13.12	0.44	100
	125	ERS4202013	7/8/2016	8/10/2016	no_till	silt loam	32.68	54.33	12.99	0.31	98.75	NA	NA	NA	NA	81.72	99.76	4.94	98.45	8.34	71.14	0.88	82.67	639.96	77.53	6.26	94.48	13.83	100	56.83	82.01	100.84	8.37	6.24	0.88	100
	126	ERS4202014	7/8/2016	8/10/2016	no_till	silt loam	23.59	62	14.4	0.32	99.42	NA	NA	NA	NA	78.36	99.57	6.03	99.96	10.62	89.41	0.99	90.25	750.22	91.19	6.03	68.84	6.32	100	70.54	95.96	149.79	20.13	9.53	0.68	100
	127	ERS4202015	7/9/2016	8/10/2016	no_till	silt loam	14.41	71.09	14.5	0.34	99.77	NA	NA	NA	NA	86.97	99.91	5.9	99.94	9.99	85.49	0.93	86.58	592.97	69.24	6.33	100	6.32	100	54.85	79.99	104.25	15.75	10.12	0.49	100
	128	ERS4202016	7/9/2016	8/10/2016	no_till	silt loam	9.84	73.22	16.94	0.35	99.84	NA	NA	NA	NA	76.17	99.4	5.3	99.47	8.05	68.07	1.05	93.43	473.68	44.34	5.66	28.73	4.28	100	61.67	86.94	87.37	45.71	11.97	0.72	56
	129	ERS4202017	7/11/2016	8/10/2016	no_till	silt loam	8.23	72.44	19.33	0.29	98.09	NA	NA	NA	NA	78.46	99.58	5.91	99.94	9.1	78.46	0.93	86.33	629.12	75.74	5.92	56.67	4.57	100	58.71	83.92	128.78	25.52	13.36	0.61	56
	130	ERS4202018	7/11/2016	8/10/2016	no_till	silt loam	11.07	71.24	17.68	0.31	98.94	NA	NA	NA	NA	87.7	99.92	6.62	100	11.2	92.28	1.13	96.15	710.45	87.24	5.92	56.78	5.5	100	59.21	84.43	126.82	33.45	9.52	0.76	56
	131	ERS4202019	7/11/2016	8/10/2016	no_till	silt loam	16.01	62.06	21.92	0.32	99.41	NA	NA	NA	NA	87.1	99.91	6.32	99.99	10.34	87.77	1.16	96.8	705.03	86.61	5.91	55.91	5.27	100	65.87	91.22	118.49	29.86	11.68	0.61	56
	132	ERS4202020	8/1/2016	8/10/2016	no_till	loam	33.48	50	16.53	0.38	99.96	NA	NA	NA	NA	76.31	99.41	6.8	100	20.12	100	1.25	98.46	959.88	99.35	6.14	80.67	4.94	100	74.18	99.67	99.73	44.72	6.83	0.5	56
	133	ERS4202021	7/26/2016	8/10/2016	no_till	silty clay loam	18.41	46.92	34.68	0.27	96.04	275	9.63	300	50	61.14	91.55	3.66	35.31	3.5	21.19	0.34	19.03	339.93	11.99	5.48	8.56	5.74	100	153.26	100	331.81	50.19	6.66	0.84	56
	135	ERS4202022	7/26/2016	8/10/2016	no_till	silty clay loam	16.73	51.78	31.48	0.31	98.76	262.5	12.38	300	50	56.7	87.33	3.26	20.57	4.31	29.81	0.4	24.95	448.38	26.33	5.55	16.78	3.58	100	126.32	100	319.53	22.56	6.59	0.92	100
	136	ERS4202023	7/26/2016	8/10/2016	no_till	silty clay loam	17.1	49.82	33.08	0.29	97.89	281.25	8.43	300	50	59.1	89.76	3.44	26.61	3.97	26	0.34	19.03	390.54	17.82	5.4	0	3.37	96.44	133.02	100	390.48	16.52	7.29	0.72	100
	137	ERS4202024	8/23/2016	8/24/2016	no_till	silt loam	15.97	64.62	19.4	0.21	76.21	225	23.7	300	50	27.92	43.2	3.68	77.66	5.69	40.33	0.51	38.3	623.29	74.74	6.36	100	15.78	100	207.57	100	445.73	4.13	7.06	1.1	100
	138	ERS4202025	8/23/2016	8/24/2016	no_till	silt loam	15.24	64.96	19.8	0.19	66.14	300	5.52	300	50	32.82	54.04	3.74	79.53	5.27	35.43	0.5	37.4	554.02	61.49	6.5	100	16.99	100	224.62	100	474.01	3.31	6.91	0.97	100
	139	ERS4202026	8/23/2016	8/24/2016	no_till	silt loam	13.64	66.84	19.52	0.18	62.43	250	15.63	300	50	28.34	44.14	3.69	78	5.29	35.75	0.53	41.03	605.53	71.58	6.77	100	25.76	42.32	246.73	100	498.04	2.22	8.2	0.99	100
	140	ERS4202027	8/23/2016	8/24/2016	no_till	silt loam	12.77	69.33	17.89	0.19	66.54	300	5.52	300	50	29.2	46.02	3.31	63.42	4.96	32.02	0.45	31.32	500.74	50.16	6.85	100	43.06	10.44	298.61	100	431.13	1.97	8.53	1.06	100
	141	ERS4202028	8/23/2016	8/24/2016	no_till	silt loam	14.18	70.23	15.59	0.2	75.47	225	23.7	300	50	35.52	59.9	3.12	55.1	5.05	33.02	0.49	35.62	497.19	49.39	6.81	100	27.77	37.9	214.96	100	390.82	2.09	11.02	0.97	100
	142	ERS4202029	8/23/2016	8/24/2016	no_till	silt loam	14.07	71.24	14.68	0.23	84.72	300	5.52	300	50	32.65	53.66	2.86	43.93	5.13	33.94	0.57	46.62	555.8	61.85	6	66.1	16.9	100	144.33	100	298.55	3.04	18.02	1	100
	143	ERS4202030	8/23/2016	8/24/2016	no_till	silt loam	12.56	71	16.44	0.25	92.02	300	5.52	300	50	20.42	27.84	2.18	18.22	3.91	21.62	0.41	26.87	284.06	12.16	5.49	9.44	9.82	100	132.85	100	264.56	5.81	21.44	0.79	100
	144	ERS4202031	8/23/2016	8/24/2016	no_till	silt loam	20.03	67.38	12.59	0.21	78.75	300	5.52	300	50	22.49	31.82	2.05	14.54	3.7	19.83	0.41	26.48	452.79	39.93	6.72	100	13.14	100	150.27	100	245.28	2.4	15.66	0.64	100
	145	ERS4202032	8/23/2016	8/24/2016	no_till	silt loam	21.94	67.7	10.36	0.21	76.38	300	5.52	300	50	35.34	59.52	2.11	16.26	4.19	24.21	0.49	35.18	474.1	44.43	6.79	100	55.23	8.21	174.61	100	178.49	1.93	17.4	1.29	100
	146	ERS4202033	8/23/2016	9/6/2016	no_till	silt loam	26.97	62.45	10.58	0.28	96.9	NA	NA	NA	NA	28.89	45.33	4.75	97.39	12.56	96.68	0.45	30.41	1090.38	99.93	7.21	96.98	176.15	0	573.82	100	527.97	1.2	12.94	0.63	100
	147	ERS4202034	8/23/2016	9/6/2016	no_till	silt loam	28.1	61.18	10.72	0.24	88.68	NA	NA	NA	NA	31.52	51.16	4.33	92.96	12.29	96.03	0.43	28.77	1054.86	99.86	7.18	100	159.4	0	531.11	100	518.16	1.08	11.72	0.58	100
	148	ERS4202035	8/23/2016	9/6/2016	no_till	silt loam	23.55	65.53	10.92	0.29	97.58	NA	NA	NA	NA	26.59	40.33	4.99	98.65	15.75	99.75	0.47	32.93	1093.9	99.93	7.12	100	183.25	0	546.27	100	525.07	1.11	11.77	0.63	100
	149	ERS4202036	8/23/2016	9/6/2016	no_till	silt loam	23.29	64.84	11.88	0.25	92.74	NA	NA	NA	NA	27.56	42.42	4.26	91.9	13.29	98.02	0.44	29.18	914.76	98.75	7.19	100	165.1	0	536.53	100	512.61	1.1	10.76	0.66	100
	150	ERS4202037	8/23/2016	9/6/2016	no_till	silt loam	25.62	63.04	11.34	0.23	84.34	NA	NA	NA	NA	15.64	19.67	4.12	89.36	11.52	93.6	0.51	38.21	990.28	99.6	7.29	93.2	137.8	0	490.24	100	483.05	0.71	9.33	0.5	100
	151	ERS4202038	8/23/2016	9/6/2016	no_till	silt loam	22.87	65.84	11.29	0.26	93.48	NA	NA	NA	NA	29.88	47.51	4.55	95.71	12.6	96.76	0.37	22.33	1021.89	99.76	7.36	85.83	152.97	0	501.32	100	531.16	1.13	10.6	0.62	100
	152	ERS4202039	8/23/2016	9/6/2016	no_till	silt loam	26.4	63.69	9.91	0.26	92.89	NA	NA	NA	NA	32.54	53.42	5.24	99.36	14.88	99.44	0.49	35.1	1039.46	99.82	6.87	100	189.08	0	575.48	100	542.23	1.41	13.04	0.79	100
	153	ERS4202040	8/23/2016	9/6/2016	no_till	silt loam	22.46	66.65	10.89	0.26	93.82	NA	NA	NA	NA	28.08	43.56	4.61	96.28	10.98	91.28	0.46	32.08	932.32	99.03	7.08	100	150.59	0	501.13	100	519.63	1.11	10.35	0.61	100
	154	ERS4202041	8/23/2016	9/6/2016	no_till	silt loam	26.87	58.43	14.69	0.24	87.99	NA	NA	NA	NA	19.13	25.48	4.75	97.42	12.83	97.24	0.42	27.57	1032.43	99.8	7.36	85.96	202.72	0	581.24	100	502.6	1.15	11.81	0.68	100
	155	ERS4202042	8/23/2016	9/6/2016	no_till	silt loam	25.02	60.33	14.64	0.23	86.34	NA	NA	NA	NA	17.02	21.87	3.99	86.45	10.06	85.96	0.39	24.51	911.25	98.69	7.46	68.99	150.91	0	489.23	100	498.14	0.9	10.44	0.54	100
	156	ERS4202043	8/23/2016	9/6/2016	no_till	silt loam	23.91	62.16	13.93	0.26	94.68	NA	NA	NA	NA	24.53	35.97	4.94	98.44	15.11	99.55	0.45	30.41	1035.94	99.81	7.26	95	189.96	0	545.12	100	531.62	1.2	11.8	0.7	100
	157	ERS4202044	8/23/2016	9/6/2016	no_till	silt loam	21.73	63.44	14.84	0.27	94.88	NA	NA	NA	NA	13.6	16.68	4.03	87.36	11.19	92.25	0.42	27.57	891.93	98.29	7.27	94.13	150.72	0	493.61	100	475.19	1.04	9.82	0.51	100
	158	ERS4202045	10/3/2016	NA	no_till	silt loam	4.79	79.78	15.42	0.26	93.26	NA	NA	NA	NA	22.16	31.17	1.86	10.35	4.45	26.76	0.35	20.07	340.39	19.41	6.1	76.73	8.21	100	110.99	100	135.14	6.54	14.75	1.21	100
	159	ERS4202046	10/3/2016	NA	no_till	silt loam	2.79	82.59	14.63	0.27	95.19	NA	NA	NA	NA	16.61	21.2	1.8	9.08	4.46	26.81	0.37	21.98	351.08	21.04	6.03	69.5	8.85	100	105.4	100	117.74	8.98	15.53	1.36	100
	160	ERS4202047	10/3/2016	NA	no_till	silt loam	3.37	80.85	15.78	0.23	87.41	NA	NA	NA	NA	11.51	13.95	1.74	8.01	4.14	23.73	0.35	19.94	286.97	12.48	6.27	95.8	8.58	100	105.27	100	128.61	6.03	12.92	1.22	100
	161	ERS4202048	10/3/2016	NA	no_till	silt loam	3.81	80.5	15.69	0.25	91.39	NA	NA	NA	NA	10.82	13.11	1.91	11.33	4.84	30.8	0.43	28.77	395.6	28.63	6.6	100	12.43	100	111.27	100	137.48	3	12.59	1.42	100
	162	ERS4202049	10/3/2016	NA	no_till	silt loam	5.23	78.99	15.78	0.26	93.74	NA	NA	NA	NA	10.91	13.22	1.85	9.97	4.98	32.28	0.36	20.95	322.59	16.88	6.04	70.15	9.26	100	160.66	100	123.45	6.96	14.85	1.23	100
	163	ERS4202050	10/3/2016	NA	no_till	silt loam	4.81	78.58	16.61	0.26	93.92	NA	NA	NA	NA	12.72	15.49	2.02	13.88	4.69	29.2	0.42	27.18	404.5	30.29	6.96	100	23.13	73.92	122.16	100	126.13	2.26	9.42	1.28	100
	164	ERS4202051	10/3/2016	NA	no_till	silt loam	2.37	81.85	15.77	0.27	96.01	NA	NA	NA	NA	14.47	17.93	1.77	8.59	4.14	23.75	0.36	21.63	347.52	20.49	6.41	100	9.76	100	115.94	100	122.09	5.68	13.01	1.3	100
	165	ERS4202052	10/3/2016	NA	no_till	silt loam	4.72	80.49	14.78	0.29	97.31	NA	NA	NA	NA	14.95	18.63	1.86	10.29	4.61	28.31	0.36	21.63	301.22	14.13	6.18	85.5	10.67	100	145.59	100	128.85	6.92	12.18	1.18	100
	166	ERS4202053	10/3/2016	NA	no_till	silt loam	2.36	82.77	14.86	0.27	95.77	NA	NA	NA	NA	13.22	16.16	1.79	8.93	4.44	26.6	0.34	18.96	315.46	15.93	6.06	72.89	8.48	100	104.02	100	117.69	7.3	13.09	1.27	100
	167	ERS4202054	10/3/2016	NA	no_till	silt loam	5.1	79.62	15.28	0.25	90.76	NA	NA	NA	NA	19.54	26.22	1.96	12.29	4.91	31.45	0.39	24.51	361.76	22.75	6.21	88.35	7.25	100	105.16	100	125.07	5.51	16.49	1.32	100
	168	ERS4202055	10/3/2016	NA	no_till	silt loam	3.31	81.12	15.58	0.24	89.63	NA	NA	NA	NA	10.36	12.58	1.9	10.98	4.7	29.22	0.4	25.26	402.72	29.95	6.27	95.91	8.81	100	111.42	100	123.85	5.77	14.84	1.41	100
	169	ERS4202056	10/3/2016	NA	no_till	silt loam	2.65	82.29	15.06	0.24	88.29	NA	NA	NA	NA	13.75	16.89	1.79	8.99	4.69	29.17	0.38	23.04	400.94	29.62	6.16	83.85	9.23	100	114.94	100	123.96	7.81	13.4	1.29	100
	170	ERS4202057	NA	NA	till	sandy loam	71.36	12.42	16.22	0.14	54.79	347.5	1.56	NA	NA	14.07	12.97	1.71	35.95	2.89	9.87	0.47	33.79	354.64	31.68	7.77	0	91.45	1.57	363.32	100	212.92	0.48	19.21	0.24	56
	171	ERS4202058	NA	NA	till	sand	90.89	3.29	5.81	0.07	17.9	350	1.45	NA	NA	21.15	20.62	0.4	2.29	0.56	2.54	0.08	4.28	62.58	2.64	8.5	0	29.78	33.49	127.73	100	169.85	0.3	11.08	0.09	56
	172	ERS4202059	NA	NA	till	sand	89.76	3.7	6.53	0.05	12.7	338.75	2.01	NA	NA	23.21	23.27	0.38	2.17	0.65	2.7	0.1	4.73	66.36	2.75	8.52	0	30.58	31.72	123.17	100	151.61	0.28	9.97	0.07	56
	173	ERS4202060	NA	NA	no_till	sandy loam	77.54	10.11	12.35	0.11	37.32	166.25	48.95	227.86	74.4	10.98	10.35	1.25	17.32	2.24	7.01	0.4	24.88	207.87	11.3	8.13	0	66.14	6.21	337.37	100	257.82	0.42	18.56	0.22	56
	174	ERS4202061	NA	NA	no_till	sandy loam	78.45	8.33	13.22	0.11	40.41	308.75	4.46	NA	NA	21.27	20.77	1.49	26	2.94	10.14	0.44	29.58	286.49	20.68	8.36	0	50.51	9.07	596.2	100	291.6	0.49	18.69	0.19	56
	175	ERS4202062	NA	NA	till	sandy loam	78.92	7.4	13.68	0.11	38.78	0	97.29	19.38	99.46	5.97	6.95	1.07	12.2	1.7	5.16	0.31	16.8	237.57	14.41	7.97	0	63.14	6.76	198.52	100	201.65	0.43	17.41	0.15	56
	178	ERS4202063	10/4/2016	NA	no_till	loam	44.05	31.79	24.16	0.18	63.43	64.29	87.91	103.57	96.29	25.04	37.04	3.1	54.57	5.11	33.67	0.74	67.6	588.74	68.43	7.94	0	28.03	37.34	396.17	100	483.08	1.01	41.07	0.6	100
	183	ERS4202064	NA	NA	NA	silty clay loam	4.48	59.99	35.52	0.28	96.85	NA	NA	NA	NA	16.02	15.89	4.23	59.94	2.81	15.13	0.34	19.29	529.34	40.97	7.09	100	39.14	12.9	374.39	100	1077.59	1.91	5.46	0.8	100
	184	ERS4202065	NA	NA	NA	silty clay loam	3.88	60.76	35.37	0.28	96.43	NA	NA	NA	NA	37.66	55.57	4.94	85.25	4.58	33.04	0.52	40.03	681.34	70.25	7.17	100	25.47	42.96	296.85	100	1134.39	2.23	6.33	0.65	100
	185	ERS4202066	10/7/2016	NA	no_till	silt loam	22.74	55.12	22.14	0.19	68.46	218.75	26.02	287.5	54.52	7.54	9.62	2.01	13.61	2.24	9.83	0.36	21.49	303.96	14.46	8.17	0	12.63	100	159.98	100	572.24	0.77	6.88	0.5	100
	186	ERS4202067	10/6/2016	NA	till	loam	34.23	46.03	19.75	0.18	62.97	231.25	21.49	300	50	4.66	7.17	2.4	25.17	3.2	15.9	0.44	29.42	412.28	31.77	8.12	0	15.74	100	230.84	100	528.13	4.46	33.36	0.37	100
	187	ERS4202068	10/5/2016	10/25/2016	no_till	silty clay loam	10.54	58.97	30.49	0.25	92.08	130	65.51	230	73.77	24.6	29.21	3.67	35.63	3.93	25.6	0.42	27.26	467.31	29.51	6.69	100	2.64	75.89	180.68	100	523.67	1.69	9.63	0.87	100
	188	ERS4202069	NA	10/25/2016	no_till	silty clay loam	6.08	66.65	27.27	0.27	95.89	232.5	21.06	287.5	54.52	18.27	18.93	3.3	21.76	4.75	35.02	0.48	34.75	408.34	20.23	6.39	100	7	100	359.92	100	482.7	1.74	9.64	2.9	100
	189	ERS4202070	10/7/2016	10/25/2016	no_till	silty clay loam	8.45	60.85	30.7	0.19	69.93	250	15.63	300	50	80.31	99.15	6.37	99.57	6.84	62.3	1.1	95.08	615.13	57.95	6.73	100	3.36	96.18	364.84	100	545.73	1.12	8.57	0.48	100
	190	ERS4202071	9/28/2016	10/25/2016	no_till	silt loam	9.32	68.39	22.29	0.27	95.73	NA	NA	NA	NA	6.46	8.64	2.14	16.98	2.28	10.05	0.57	46.62	198.1	5.13	7.48	64.37	4.55	100	453.29	100	529.83	0.77	4.91	0.13	56
	191	ERS4202072	10/3/2016	10/25/2016	no_till	loam	36.17	45.5	18.33	0.22	82.22	NA	NA	NA	NA	8.59	10.66	2.3	21.76	2.97	14.24	0.55	42.88	279.09	11.62	7.44	73.44	7.49	100	510.55	100	302.93	0.61	5.63	0.23	56
	192	ERS4202073	10/17/2016	10/25/2016	no_till	loam	42.11	36.82	21.07	0.23	85.64	217.5	26.5	288.75	54.07	6.27	8.47	2.02	13.73	1.86	7.98	0.38	23.48	253.24	9.11	8.05	0	5.02	100	299.21	100	695.39	1.06	32.32	0.22	56
	193	ERS4202074	10/17/2016	10/25/2016	till	loam	43.93	35.78	20.28	0.19	70.13	213.13	28.21	271.25	60.31	5.17	7.56	2.66	35.14	3.09	15.08	0.31	16.86	325.62	17.29	6.9	100	2.51	72.15	341.56	100	581.16	0.62	6.51	0.34	100
	194	ERS4202075	10/11/2016	NA	till	loamy sand	83.18	12.38	4.44	0.03	8.71	150	56.53	300	50	33.51	38.9	1.05	11.66	2.7	8.98	0.24	11.45	217.05	12.21	6.35	100	21.19	100	83.78	100	107.51	5.19	6.44	2.27	100
	195	ERS4202076	10/11/2016	NA	till	loamy sand	81.66	13.74	4.59	0.05	11.24	51.25	90.72	296.88	51.13	18.24	17.21	1.17	14.85	3.41	12.72	0.29	14.7	270.47	18.47	6.87	100	23.84	62.49	139.25	100	92.58	2.94	7.47	1.61	100
	196	ERS4202077	10/26/2016	10/28/2016	no_till	loamy sand	83.45	13.26	3.29	0.05	13.41	NA	NA	NA	NA	47.22	62.31	1.21	16.14	4.63	21.42	0.36	20.81	360.08	32.65	5.92	56.78	11.51	100	31.07	41.45	77.8	4.09	3.23	1.91	100
	197	ERS4202078	10/26/2016	10/28/2016	no_till	sand	88.09	9.95	1.96	0.05	13.68	NA	NA	NA	NA	40.23	50.39	0.98	10.05	3.58	13.73	0.26	12.88	270.47	18.47	5.66	28.51	12.54	100	26.46	33.13	97.73	2.36	1.83	1.72	100
	198	ERS4202079	10/26/2016	10/28/2016	no_till	sand	87.26	10.66	2.08	0.05	12.3	NA	NA	NA	NA	37.74	46.08	0.76	6.08	3	10.43	0.24	11.22	225.67	13.1	6.74	100	9.55	100	16.66	16.42	81.47	2.07	2.42	0.7	100
	199	ERS4202080	10/26/2016	10/28/2016	no_till	sand	90.31	7.57	2.11	0.05	13.85	NA	NA	NA	NA	46.83	61.67	1.05	11.74	3.83	15.42	0.26	12.88	289.43	21.1	6.4	100	12.53	100	28.08	36.06	82.83	3.3	3.19	2.55	100
	200	ERS4202081	10/26/2016	10/28/2016	no_till	loamy sand	84.78	13.34	1.88	0.08	23.42	NA	NA	NA	NA	46.87	61.74	1.32	19.66	4.92	23.96	0.41	26.25	404.89	41.08	6.63	100	14.82	100	32.06	44.11	103.38	5.07	3.69	2.39	100
	201	ERS4202082	10/26/2016	10/28/2016	no_till	sand	87.1	11.56	1.34	0.06	14.81	NA	NA	NA	NA	42.28	53.95	1.11	13.33	3.88	15.75	0.27	13.38	342.85	29.61	6.76	100	13.33	100	27.77	35.5	101.96	2.18	2.01	1.81	100
	202	ERS4202083	10/26/2016	10/28/2016	no_till	sand	87.97	10.83	1.2	0.06	14.46	NA	NA	NA	NA	41.95	53.37	0.91	8.71	3.08	10.87	0.24	11.22	232.56	13.85	6.64	100	11.76	100	21.53	24.25	82.27	1.66	2.4	0.8	100
	203	ERS4202084	10/26/2016	10/28/2016	no_till	sand	89.56	8.89	1.55	0.05	13.13	NA	NA	NA	NA	49.43	65.9	1.22	16.52	4.23	18.25	0.28	14.43	322.17	26.14	6.62	100	12.68	100	28.48	36.78	88.72	2.52	3.49	2.39	100
	204	ERS4202085	10/26/2016	10/28/2016	no_till	sand	86.87	11.02	2.11	0.06	16.24	NA	NA	NA	NA	54.3	73.3	1.12	13.48	3.89	15.78	0.3	16.1	296.32	22.11	6.62	100	12.88	100	25.88	32.1	91.15	3.52	2.86	2.14	100
	205	ERS4202086	10/26/2016	10/28/2016	no_till	sand	87.51	11.01	1.48	0.06	15.15	NA	NA	NA	NA	49.02	65.25	1.22	16.62	4.28	18.64	0.29	14.97	320.45	25.86	6.72	100	11.18	100	26.69	33.55	89.86	2	1.76	1.09	100
	206	ERS4202087	10/26/2016	10/28/2016	no_till	loamy sand	85.19	12.65	2.16	0.07	17.91	NA	NA	NA	NA	45.96	60.23	1.09	12.8	3.45	12.98	0.3	15.81	296.32	22.11	6.79	100	8.83	100	24.11	28.9	82.69	1.78	2.52	0.5	100
	207	ERS4202088	10/26/2016	10/28/2016	no_till	sand	86.95	11.47	1.58	0.07	19.52	NA	NA	NA	NA	42.36	54.08	1.37	21.42	5.51	29.43	0.45	30.9	413.5	42.76	6.57	100	12.76	100	26.99	34.09	112.76	1.53	4.39	0.95	100
	208	ERS4202089	10/12/2016	11/3/2016	no_till	silt loam	27.03	58.11	14.86	0.33	99.58	300	5.52	300	50	91.38	99.96	8.36	100	18.11	99.98	1.65	99.98	860.31	97.43	5.64	26.43	10.84	100	169.75	100	204.07	31.65	18.68	1.13	56
	209	ERS4202090	10/12/2016	11/3/2016	no_till	silt loam	26.5	57.8	15.7	0.38	99.96	300	5.52	300	50	86.77	99.9	7.37	100	15.54	99.69	1.56	99.93	790.13	94.16	5.99	64.24	13.11	100	95.85	100	113.26	16.79	25.17	1.29	100
	210	ERS4202091	10/27/2016	11/3/2016	till	silt loam	18.88	59.81	21.31	0.3	98.38	156.25	53.62	300	50	24.7	36.33	4.58	96.07	7.74	64.66	0.69	62.17	723.56	88.66	6.93	100	14.91	100	228.18	100	262.08	3.58	15.28	1.33	100
	211	ERS4202092	10/27/2016	11/3/2016	no_till	silt loam	23.88	56.16	19.95	0.23	86.61	193.75	36.34	300	50	30.79	49.52	3.74	79.4	7.13	57.57	0.5	36.69	558.01	62.31	6.29	97.22	6.9	100	79.55	100	138.55	5.49	9.83	0.69	100
	212	ERS4202093	10/12/2016	11/8/2016	no_till	loam	35.96	45.79	18.25	0.28	96.97	349.81	1.46	674.25	0.03	70.85	98.66	6.16	99.98	8.7	74.73	0.97	89.15	833.72	96.44	6.38	100	5.04	100	348.37	100	465.04	1.12	9.5	0.44	100
	213	ERS4202094	10/12/2016	11/8/2016	no_till	loam	44.08	33.42	22.49	0.21	79.04	346.19	1.62	551	1.13	53.04	88.96	3.74	79.33	4.73	29.54	1.19	97.61	528.89	56.21	7.65	17.6	6.4	100	378.44	100	518.98	0.9	9.94	0.34	100
	214	ERS4202095	10/18/2016	11/8/2016	no_till	silty clay loam	3.56	65.95	30.49	0.26	94.49	400.56	0.27	378.81	23.68	48.91	76.8	4.21	59.31	6.02	51.6	0.51	37.67	400.55	19.15	4.99	0	11.1	100	230.51	100	606.87	17.1	39.03	1.61	100
	215	ERS4202096	10/18/2016	11/8/2016	till	silt loam	6.04	67.64	26.31	0.32	99.37	232	21.23	324.44	41.21	13.3	16.27	3.4	67.12	3.82	20.82	0.8	74.38	455.81	40.56	7.63	24.24	10.28	100	230.16	100	706.87	2.11	14.59	0.85	100
	216	ERS4202097	10/18/2016	11/8/2016	no_till	loam	43.36	40.38	16.27	0.24	90.1	319	3.44	476.69	5.41	61.62	95.55	6.41	99.99	10.11	86.27	1.35	99.36	810.55	95.34	6.79	100	5.16	100	337.02	100	469.36	1.76	8.11	0.51	100
	217	ERS4202098	10/18/2016	11/8/2016	till	loam	37.23	44.18	18.59	0.24	88.18	404.19	0.24	516.56	2.45	59.09	94.07	6.41	99.99	10.96	91.18	0.87	81.69	769.55	92.74	5.9	55.03	5.22	100	220.08	100	542.23	9.31	11.02	0.87	100
	218	ERS4202099	10/19/2016	11/8/2016	no_till	silt loam	12.38	61.23	26.4	0.22	83.47	449.5	0.04	460.38	7.24	26.35	39.8	3.28	62.22	5.38	36.7	0.32	17.34	420.15	33.3	5.24	0	4.73	100	296.4	100	620.93	4.24	22.42	0.28	100
	219	ERS4202100	10/19/2016	11/8/2016	till	silt loam	9.66	64.07	26.26	0.3	98.54	743.13	0.02	886.31	0.01	13.64	16.74	3.46	69.38	4.58	28.01	0.33	18.58	363.8	23.08	6.11	78.26	3.04	87.04	244.52	100	642.1	1.98	7.4	0.28	100
	220	ERS4202101	10/19/2016	11/14/2016	till	loam	35.96	48.6	15.44	0.27	94.81	645.25	3	949.75	1	56.38	92.07	3.95	85.46	6.32	47.81	0.47	32.93	608.61	72.14	5.69	32.13	4.72	100	333.17	100	386.82	1.33	16.02	0.44	100
	221	ERS4202102	10/19/2016	11/14/2016	no_till	loam	40.91	44.03	15.07	0.22	80.68	621.69	3	864.56	2	71.38	98.76	3.99	86.44	6.13	45.58	0.74	68.03	642.07	77.87	6.63	100	3.59	100	268.15	100	283.6	0.89	9.37	0.38	100
	223	ERS4202103	11/2/2016	12/1/2016	no_till	silt loam	14.93	58.71	26.35	0.39	99.98	152.5	55.37	192.88	83.49	14.15	17.45	3.83	82.11	6.5	50.01	0.61	50.67	483.88	46.53	5.92	57.11	3.3	94.52	87.73	100	189.66	15.54	7.49	0.55	100
	224	ERS4202104	10/6/2016	12/1/2016	no_till	loam	45.54	46.83	7.63	0.16	51.53	186.25	39.7	241.25	70.34	7.65	9.72	1.52	5.03	3.86	21.17	0.32	17.34	349.48	20.79	6.82	100	4.71	100	69.98	95.4	259.39	1.29	7.69	0.96	100
	226	ERS4202105	11/2/2016	12/1/2016	no_till	silt loam	6.97	76.3	16.74	0.27	95.37	160	51.87	251.25	67.12	10.87	13.17	2.94	47.19	5.3	35.77	0.45	30.74	595.28	69.67	6.92	100	3.82	100	172.68	100	479.74	1.61	4.67	0.59	100
	227	ERS4202106	10/4/2016	12/1/2016	no_till	silty clay loam	2.62	69.25	28.12	0.33	99.56	101.25	76.93	240	70.73	11.68	10.98	4.12	55.41	4.66	33.96	0.44	29.91	651.87	64.96	6.83	100	11.45	100	227.53	100	849.61	0.94	6.43	1.14	100
	228	ERS4202107	10/18/2016	12/1/2016	NA	clay loam	36.09	35	28.91	0.29	97.61	151.25	55.95	251.25	67.12	25.98	31.74	3.1	15.75	4.97	37.83	0.39	23.7	490.95	33.72	5.46	6.7	4.24	100	200.92	100	512.23	4.02	10.67	0.66	100
	229	ERS4202108	10/14/2016	12/1/2016	no_till	loam	43.46	35.8	20.74	0.21	78.57	128.75	66.05	229.38	73.96	26.7	40.56	3.71	78.49	5.15	34.15	0.54	42.6	621.81	74.49	6.71	100	5.97	100	157.43	100	745.19	1.42	3.53	0.37	100
	230	ERS4202109	10/14/2016	12/1/2016	NA	loam	49.51	32.47	18.02	0.22	81.1	70	86.51	241.25	70.34	16.57	21.14	3.76	80.16	6.61	51.31	0.56	44.93	701.39	86.18	6.53	100	6.23	100	130.84	100	596.94	1.27	5.25	0.88	100
	231	ERS4202110	11/2/2016	12/1/2016	NA	silt loam	19.56	68.09	12.35	0.24	88.08	113.75	72.24	265	62.48	8.64	10.71	2.33	22.96	5.14	34.06	0.51	37.58	535.12	57.53	6.77	100	3.84	100	149.03	100	367.77	1.87	8.07	0.45	100
	232	ERS4202111	10/18/2016	12/1/2016	no_till	loam	42	33.31	24.7	0.24	88.3	177.5	43.7	277.5	58.1	20.64	28.25	2.86	43.89	3.5	18.16	0.55	44	419.38	33.15	7.4	79.48	6.21	100	178.18	100	456.48	1.65	5.01	0.3	100
	233	ERS4202112	10/6/2016	12/1/2016	NA	loam	42.02	46.91	11.07	0.12	29.01	205	31.51	311.25	45.93	4.35	6.93	1.08	1.65	2.78	12.96	0.26	13.13	224.17	6.8	5.65	27.52	6.96	100	75.52	100	159.39	5.19	7.96	0.8	100
	234	ERS4202113	10/19/2016	12/5/2016	no_till	silty clay loam	7.24	59.77	33	0.28	96.84	NA	NA	NA	NA	27.56	34.77	3.21	18.87	4.04	26.73	0.63	53.69	479.4	31.63	7.52	54.83	6.52	100	378.92	100	558.59	1.63	11.23	0.97	100
	235	ERS4202114	11/1/2016	12/5/2016	no_till	silty clay loam	11.21	52.09	36.7	0.26	93.71	NA	NA	NA	NA	39.09	58.53	3.72	37.81	4.58	32.96	0.37	22.05	402.88	19.47	6.01	66.98	3.59	100	290.78	100	668.72	4.55	8.06	1.6	100
	236	ERS4202115	10/21/2016	12/5/2016	no_till	silt loam	3.83	70.26	25.91	0.28	96.41	NA	NA	NA	NA	38.26	65.66	2.68	35.97	4.56	27.79	0.24	11.82	363.74	23.07	5.55	17	2.81	80.69	350.93	100	318.73	4.57	13.09	0.24	56
	237	ERS4202116	11/16/2016	12/5/2016	till	loam	43.41	36.14	20.46	0.23	87.45	NA	NA	NA	NA	6.45	8.63	1.96	12.49	2.62	11.99	0.54	42.23	381.53	26.1	7.78	0	16.99	100	395.96	100	468.92	0.28	4.46	0.19	56
	238	ERS4202117	12/6/2016	12/12/2016	no_till	loam	25.02	49.97	25.01	0.23	85.77	267.5	11.22	367.5	26.97	76.02	99.38	5.48	99.71	8.54	73.17	0.82	76.97	630.65	76	5.91	56.46	7.26	100	130.36	100	161.77	4.4	15	0.63	100
	239	ERS4202118	12/6/2016	12/12/2016	no_till	silt loam	24.09	52.74	23.16	0.26	94.08	303.75	5.04	392.5	20.02	48.49	83.44	4.56	95.87	7.4	60.74	0.72	65.36	591.5	68.96	6.46	100	13.46	100	222.27	100	234.07	2.29	18.82	1.73	100
	240	ERS4202119	11/17/2016	12/14/2016	no_till	sandy loam	61.81	26.03	12.15	0.17	71.98	330.38	2.54	412.25	15.38	32.46	37.15	2.27	63.41	5.84	32.83	0.51	38.57	506.09	61.04	6.28	96.35	14.1	100	137.95	100	110.34	6.56	4.94	1.19	100
	241	ERS4202120	11/17/2016	12/14/2016	no_till	loam	43.84	32.14	24.02	0.21	77.79	281.5	8.39	339.75	35.89	19.09	25.41	2.64	34.51	4.47	26.97	0.5	36.78	550.57	60.77	6.25	92.95	6.67	100	115.61	100	426.26	3.94	6.67	0.48	100
	242	ERS4202121	11/18/016	12/14/2016	no_till	loam	43.01	36.06	20.93	0.23	85.88	349.88	1.45	513.63	2.61	23.79	34.43	2.51	29.15	4.31	25.34	0.45	30.74	403.17	30.03	5.77	41	5.2	100	127.92	100	199.86	4.31	13.34	0.68	100
	243	ERS4202122	11/18/2016	12/14/2016	till	loam	47.94	34.54	17.52	0.23	86.18	421.5	0.13	569.75	0.71	13.4	16.41	2.1	15.77	3.65	19.41	0.32	17.95	298.05	13.75	6.49	100	4.97	100	104.21	100	285.77	2.21	11.46	0.83	100
	244	ERS4202123	11/18/2016	12/14/2016	no_till	loam	25.84	48.36	25.79	0.24	89.64	548.88	0	582.5	0.51	40.16	69.46	3.87	83.34	5.68	40.16	0.86	80.41	568.6	64.46	6.61	100	28.84	35.55	292.01	100	373.99	1.81	10.62	1.52	100
	245	ERS4202124	11/18/2016	12/14/2016	till	silt loam	24.96	50.79	24.25	0.24	89.91	361.75	1.01	585	0.48	16.06	20.33	2.48	28.13	3.65	19.37	0.49	35.45	318.73	16.36	6.33	100	2.04	59.11	109.78	100	268.85	4.53	9.78	0.33	100
	249	ERS4202125	11/22/2016	12/14/2016	no_till	silty clay loam	13.4	47.16	39.44	0.24	90.13	270.75	10.51	340.13	35.76	44.66	69.45	4.76	79.99	6.43	57.06	0.99	90.21	575.49	50.1	6.2	87.8	8.59	100	269.01	100	352.06	12.01	5.54	1.08	100
	250	ERS4202126	5/3/2017	5/8/2017	till	silt loam	13.55	69.75	16.7	0.33	99.45	186.38	39.64	359.63	29.39	5.39	7.74	2.34	23.01	4.74	29.69	0.46	31.99	361.86	22.76	6.67	100	28.61	36.06	182.63	100	151.58	1.44	10.97	1.15	100
	251	ERS4202127	5/3/2017	5/8/2017	till	silt loam	16.66	68.58	14.77	0.33	99.51	248.06	16.19	551.25	1.12	4.75	7.24	2.09	15.62	4.35	25.73	0.44	29.91	360.08	22.47	6.77	100	27.41	38.7	180.2	100	140.74	1.25	10.29	0.92	100
	252	ERS4202128	5/3/2017	5/8/2017	till	silt loam	13.89	70.52	15.59	0.32	99.4	283.5	8.03	505.31	3.1	5.04	7.46	2.17	17.72	4.81	30.41	0.47	33.27	367.19	23.64	6.71	100	36.12	19.53	193.61	100	158.24	1.27	10.97	1.16	100
	253	ERS4202129	5/3/2017	5/8/2017	no_till	sandy loam	67.24	26.8	5.96	0.15	60.01	89.25	80.99	143.06	92.32	14.32	13.21	1.55	28.49	6.52	40.08	0.59	48.79	344.1	29.82	5.62	20.79	4.11	100	44.09	66.58	73.17	10.83	16.46	1.15	100
	254	ERS4202130	5/3/2017	5/8/2017	till	silt loam	12.66	71.86	15.48	0.34	99.68	228.38	22.49	402.94	17.47	6.17	8.38	2.3	21.88	5.27	35.52	0.48	35.01	358.31	22.19	6.51	100	17.99	100	208.02	100	159.2	1.87	7.93	0.85	100
	255	ERS4202131	5/3/2017	5/8/2017	till	silt loam	13.76	70.59	15.65	0.32	99.35	229.69	22.03	479.06	5.18	6.07	8.3	2.33	22.86	5.54	38.58	0.51	37.67	363.53	23.04	6.37	100	18.83	100	219.6	100	161.3	1.91	8.51	0.84	100
	256	ERS4202132	5/3/2017	5/8/2017	till	silt loam	15.4	69.44	15.16	0.28	96.48	245.44	16.95	451.5	8.42	6.55	8.71	2.27	20.87	5.24	35.13	0.46	31.99	308.39	15.02	6.46	100	19.27	100	203.35	100	168.05	1.77	8.48	0.89	100
	257	ERS4202133	5/4/2017	5/8/2017	till	silt loam	31.35	58.48	10.17	0.27	95.62	175.88	44.46	477.75	5.31	1.9	5.3	1.17	2.1	3.06	14.89	0.35	20.2	187.76	4.57	6.58	100	24.2	56.79	59.13	84.36	95.69	1.89	9.37	1.76	100
	258	ERS4202134	5/3/2017	5/8/2017	till	loam	40.09	49.37	10.54	0.23	84.16	173.25	45.68	460.69	7.2	5.57	7.89	1.42	3.94	3.96	22.08	0.47	33.27	267.03	10.4	6.22	97.22	25.02	43.96	104.69	100	117.81	1.72	11.2	2.42	100
	259	ERS4202135	5/3/2017	5/8/2017	till	silt loam	35	52.71	12.3	0.22	83	216.56	26.86	360.94	28.98	6.13	8.35	1.53	5.08	4	22.48	0.42	27.5	294.6	13.34	6.22	97.22	24.63	49.97	108.85	100	119.23	1.87	11.99	2.43	100
	260	ERS4202136	5/3/2017	5/8/2017	till	loam	41.42	48.15	10.43	0.26	94.13	168	48.13	404.25	17.16	4.66	7.17	1.52	5.01	3.99	22.34	0.44	29.91	251.52	8.96	6.33	100	28.55	36.19	118.83	100	130.95	1.57	12.27	2.4	100
	261	ERS4202137	5/2/2017	5/8/2017	till	silt loam	27.69	58.76	13.55	0.31	99.06	56.44	89.67	359.63	29.39	5.87	8.13	1.72	7.74	4.21	24.42	0.46	32.42	308.39	15.02	6.03	85.31	16.63	100	122.95	100	135.42	1.65	11.97	1.92	100
	262	ERS4202138	5/2/2017	5/8/2017	till	silt loam	26.96	60.03	13.01	0.31	98.82	96.6	78.56	343.88	34.5	5.69	7.98	1.63	6.38	4.44	26.58	0.49	35.45	291.15	12.95	6.07	88.67	17.08	100	133.9	100	127.38	1.74	11.88	1.98	100
	263	ERS4202139	5/2/2017	5/8/2017	till	silt loam	25.15	61.79	13.07	0.32	99.36	93.19	79.71	387.19	21.4	4.81	7.28	1.78	8.82	4.43	26.53	0.47	33.7	351.47	21.1	6.11	91.86	17.81	100	144.87	100	129.37	1.85	12.06	1.9	100
	264	ERS4202140	5/2/2017	5/8/2017	till	silt loam	24.19	61.44	14.37	0.31	99.05	119.44	69.96	389.81	20.71	4.02	6.69	1.83	9.69	4.4	26.24	0.5	36.51	337.68	19.01	6.32	100	19.66	100	110.83	100	136.99	1.94	12.88	2.05	100
	265	ERS4202141	5/2/2017	5/8/2017	till	silt loam	23.35	62.39	14.25	0.31	98.88	139.13	61.49	333.38	38.08	3.18	6.11	1.76	8.45	4.32	25.49	0.52	39.21	322.17	16.82	6.18	95.79	17.45	100	111.6	100	128.72	2.13	13.38	1.99	100
	266	ERS4202142	5/2/2017	5/8/2017	till	silt loam	24.63	62.04	13.34	0.32	99.28	153.56	54.88	434.44	11.08	5.27	7.64	1.73	7.94	4.18	24.12	0.57	46.15	311.91	15.46	6.25	98	17.32	100	115.79	100	127.54	2.09	13.23	1.87	100
	267	ERS4202143	5/2/2017	5/8/2017	till	silt loam	23.66	61.91	14.43	0.31	98.75	85.31	82.22	308.44	46.94	2.97	5.97	1.84	9.95	4.2	24.28	0.4	25.33	260.3	9.75	6.07	89.35	20.53	100	154.77	100	138.14	1.77	10.68	2	100
	268	ERS4202144	5/2/2017	5/8/2017	till	silt loam	23.24	62.23	14.54	0.31	99.13	90.56	80.57	330.75	38.99	3.47	6.3	1.86	10.36	3.98	22.29	0.44	29.26	311.91	15.46	6.24	97.7	22.5	84.04	165.81	100	141.38	1.68	11.06	2.12	100
	269	ERS4202145	5/2/2017	5/8/2017	till	silt loam	21.9	63.18	14.93	0.32	99.39	132.56	64.4	387.19	21.4	3.19	6.12	1.84	9.8	4.37	25.94	0.45	30.49	297.67	13.71	6.3	98.81	21.12	100	155.33	100	136.82	1.81	10.8	2.3	100
	270	ERS4202146	5/1/2017	5/8/2017	till	silt loam	27.37	59.78	12.85	0.29	97.78	189	38.46	351.75	31.9	12.81	15.61	1.74	8.07	4.23	24.54	0.45	30.49	285.22	12.28	6.05	87.59	19.87	100	131.67	100	123.26	2.2	11.46	2.31	100
	271	ERS4202147	5/1/2017	5/8/2017	till	silt loam	26.15	59.84	14.01	0.3	98.33	273	10.03	501.38	3.36	9.51	11.63	1.81	9.28	4.62	28.42	0.47	33.02	290.56	12.88	6.04	86.13	19.89	100	150.68	100	128.29	2.3	12.37	2.91	100
	272	ERS4202148	5/1/2017	5/8/2017	till	silt loam	26.75	59.19	14.06	0.29	97.82	198.19	34.41	384.56	22.1	6.31	8.51	1.67	6.98	4.16	23.93	0.43	28.85	288.78	12.68	5.97	78.55	19.98	100	140.03	100	123.83	1.91	10.84	2.21	100
	273	ERS4202149	5/1/2017	5/8/2017	till	silt loam	28.73	58.32	12.95	0.29	97.82	223.13	24.38	357	30.22	7.49	9.58	1.71	7.54	4.26	24.84	0.44	29.26	256.74	9.43	6.08	89.76	20.69	100	157.07	100	127.06	2.08	9.96	2.14	100
	274	ERS4202150	5/1/2017	5/8/2017	till	silt loam	29.43	57.43	13.13	0.25	92.42	228.38	22.49	467.25	6.42	8.43	10.5	1.73	7.87	4.28	25.03	0.38	22.76	285.22	12.28	6.09	90.32	22.66	81.39	136.2	100	138.29	1.96	10.33	2.05	100
	275	ERS4202151	5/1/2017	5/8/2017	till	silt loam	30.08	56.49	13.43	0.27	94.81	199.5	33.84	414.75	14.84	5.36	7.72	1.72	7.75	4.17	24.03	0.41	26.87	306.57	14.79	5.96	77.2	22.73	80.27	150.86	100	127.35	1.9	10.58	2.35	100
	276	ERS4202152	5/1/2017	5/8/2017	till	silt loam	32.04	55.45	12.51	0.24	89.85	284.81	7.8	425.25	12.74	13.89	17.09	1.78	8.71	4.21	24.37	0.38	23.48	299.45	13.92	5.97	77.75	15.23	100	118.23	100	123.45	3.76	9	1.75	100
	277	ERS4202153	5/1/2017	5/8/2017	till	silt loam	31.1	56.23	12.67	0.25	91.79	212.63	28.41	378	23.91	11.95	14.5	1.77	8.62	4.11	23.45	0.38	22.76	190.38	4.71	5.98	78.68	16.18	100	129.35	100	120.95	2.54	9.02	1.96	100
	278	ERS4202154	5/1/2017	5/8/2017	till	silt loam	32.46	55.08	12.45	0.24	89.68	173.25	45.68	301.88	49.32	12.95	15.8	1.7	7.48	4.13	23.59	0.41	26.48	190.38	4.71	6.06	88.23	17.11	100	115.38	100	119.22	2.51	8.76	1.68	100
	279	ERS4202155	5/1/2017	5/8/2017	till	silt loam	34.09	54.21	11.7	0.24	88.26	173.25	45.68	349.13	32.76	5.8	8.08	1.55	5.37	4.25	24.8	0.47	33.02	181.34	4.25	5.86	60.75	15.75	100	127.01	100	110.45	2.1	9.64	1.55	100
	280	ERS4202156	5/1/2017	5/8/2017	till	silt loam	33.64	54.7	11.66	0.25	92.54	215.25	27.37	433.13	11.31	7.32	9.41	1.63	6.34	4.24	24.63	0.45	31.32	179.53	4.16	6.21	96.72	15.18	100	141.14	100	123.35	2.71	8.76	1.48	100
	281	ERS4202157	5/1/2017	5/8/2017	till	silt loam	33.3	54.26	12.44	0.28	96.49	149.63	56.7	375.38	24.66	8.5	10.56	1.59	5.85	4.3	25.29	0.4	25.33	181.34	4.25	6.11	91.86	14.96	100	130.28	100	115.42	2.79	8.98	1.4	100
	282	ERS4202158	5/1/2017	5/8/2017	till	silt loam	32.57	54.93	12.5	0.28	96.64	233.63	20.69	341.25	35.38	8.56	10.63	1.74	8.01	4.6	28.22	0.44	29.26	181.34	4.25	5.99	81.11	17.09	100	160.53	100	118.08	2.6	9.71	1.79	100
	283	ERS4202159	5/1/2017	5/8/2017	till	silt loam	29.54	56.86	13.59	0.28	96.46	189	38.46	433.13	11.31	6.56	8.72	1.74	8.13	4.42	26.38	0.41	26.87	240.98	8.07	5.97	78.42	16.26	100	172.22	100	113.4	2.66	9.3	1.74	100
	284	ERS4202160	5/1/2017	5/8/2017	till	silt loam	31.17	54.86	13.97	0.27	95.45	183.75	40.83	396.38	19.05	6.78	8.92	1.74	8.11	4.32	25.49	0.38	23.48	210.25	5.87	5.87	61.62	17	100	151.8	100	109.18	3.28	8.69	1.83	100
	285	ERS4202161	5/1/2017	5/8/2017	till	silt loam	25.94	59.44	14.62	0.27	95.28	269.06	10.87	498.75	3.54	11.23	13.6	1.81	9.33	4.71	29.41	0.52	39.48	188.57	4.61	5.97	77.88	17.42	100	141.12	100	118.23	3.88	10.52	2.17	100
	286	ERS4202162	5/1/2017	5/8/2017	till	silt loam	27.6	59.09	13.31	0.27	95.82	204.75	31.62	412.13	15.4	10.22	12.42	1.85	10.06	4.67	28.91	0.48	35.01	208.45	5.75	6.02	84.24	16.44	100	148.09	100	119.19	3.04	10.03	2.08	100
	287	ERS4202163	5/1/2017	5/8/2017	till	silt loam	28.98	59.47	11.56	0.27	95.53	210	29.46	330.75	38.99	8.77	10.84	1.72	7.78	4.32	25.41	0.49	35.45	199.41	5.21	6.05	87.02	18.03	100	149.62	100	121.74	2.98	9.54	1.77	100
	288	ERS4202164	5/1/2017	5/8/2017	till	silt loam	25.54	61.61	12.85	0.28	96.88	246.75	16.57	660.98	0.05	11.36	13.76	1.72	7.73	4.58	28.01	0.41	26.71	255.43	9.31	6.01	83.47	15.77	100	129.08	100	121.57	2.53	10.77	1.85	100
	289	ERS4202165	5/1/2017	5/8/2017	till	silt loam	26.98	60.21	12.81	0.27	95.01	282.19	8.26	446.25	9.18	9.32	11.42	1.62	6.2	4.39	26.09	0.41	25.94	239.17	7.93	5.95	75.38	15.45	100	135.9	100	122.92	1.94	9.35	1.79	100
	290	ERS4202166	5/1/2017	5/8/2017	till	silt loam	27.38	59.8	12.82	0.27	95.58	204.75	31.62	339.94	35.83	6.84	8.98	1.67	6.93	4.22	24.51	0.44	29.5	268.08	10.5	6.04	86.33	16.29	100	139.57	100	113.78	2.39	10.14	1.96	100
	291	ERS4202167	5/3/2017	5/8/2017	no_till	silt loam	26.65	59.5	13.85	0.3	98.38	207.38	30.53	380.63	23.18	28	43.37	2.63	33.85	7.72	64.39	0.99	90.41	519.28	54.15	6.59	100	17.6	100	183.46	100	97.08	3.42	20.76	13.91	100
	292	ERS4202168	5/3/2017	5/8/2017	no_till	sandy loam	73.18	21.6	5.22	0.16	68.77	236.25	19.82	609	0.25	25.05	25.78	1.35	20.92	4.62	21.31	0.41	26.71	289.77	21.15	5.67	28.34	6.09	100	31.63	42.46	48.66	17.17	14.95	1.11	100
	293	ERS4202169	5/3/2017	5/8/2017	till	sandy loam	53.48	38.23	8.29	0.2	85.03	219.19	25.85	422.63	13.25	7.71	8.01	1.18	15.41	2.91	10	0.35	19.87	154.23	6.96	6.43	100	26.11	41.57	93.08	100	102.02	1.98	7.2	1.58	100
	294	ERS4202170	5/3/2017	5/8/2017	till	sandy loam	53.82	37.69	8.49	0.22	88.9	242.81	17.74	472.5	5.84	6.4	7.2	1.09	12.83	3.26	11.82	0.4	25.56	193.99	10.03	6.35	100	26.62	40.43	101.27	100	95.96	2.07	8.28	1.59	100
	297	ERS4202171	5/3/2017	5/8/2017	till	loam	46.61	43.38	10.01	0.24	89.13	278.25	8.99	509.25	2.86	4.43	7	1.41	3.84	3.8	20.63	0.26	12.93	244.59	8.37	6.42	100	31.89	28.84	114.33	100	110.95	2.14	10.97	1.86	100
	298	ERS4202172	5/3/2017	5/8/2017	till	loam	48.1	43.16	8.75	0.23	86.8	228.38	22.49	606.38	0.27	4.26	6.87	1.3	2.96	3.64	19.27	0.38	23.33	240.98	8.07	6.36	100	31.05	30.69	107.35	100	106.31	2.09	10.42	1.87	100
	300	ERS4202173	5/3/2017	5/8/2017	till	sandy loam	54.5	36.64	8.86	0.21	87.22	249.38	15.81	561.75	0.87	7.26	7.73	0.93	9.05	2.99	10.39	0.35	19.87	161.46	7.46	6.56	100	23.14	73.81	81.28	100	100.46	1.76	7.57	1.64	100
	301	ERS4202174	5/3/2017	5/8/2017	till	sandy loam	56.17	35.78	8.05	0.21	88.57	244.13	17.34	609	0.25	4.4	6.09	0.92	8.85	2.85	9.7	0.3	15.87	184.95	9.25	6.56	100	21	100	71.44	96.88	101.55	1.86	7.5	1.63	100
	302	ERS4202175	5/2/2017	5/8/2017	till	sandy loam	71.95	21.93	6.12	0.18	75.91	253.31	14.72	434.44	11.08	7.54	7.9	0.95	9.53	2.82	9.53	0.32	17.65	159.65	7.33	6.53	100	19.55	100	68.25	93.64	92.53	4.2	9.01	1.25	100
	303	ERS4202176	5/2/2017	5/8/2017	till	sandy loam	70.05	23.47	6.48	0.17	72.07	266.44	11.46	490.88	4.14	9.54	9.27	1.08	12.58	3.08	10.86	0.35	20.54	147	6.49	6.43	100	21.03	100	71.45	96.9	91.02	3.42	8.52	1.41	100
	304	ERS4202177	5/2/2017	5/8/2017	till	sandy loam	69.9	22.97	7.14	0.19	78.51	189	38.46	362.25	28.57	6.99	7.56	1.11	13.25	3.01	10.46	0.32	17.65	152.43	6.84	6.41	100	19.9	100	69.72	95.13	94.73	3.03	9.08	1.68	100
	305	ERS4202178	5/2/2017	5/8/2017	till	sandy loam	75.55	18.75	5.7	0.12	42.37	241.24	18.23	429.45	11.96	12.26	11.39	0.94	9.34	2.95	10.2	0.23	10.6	197.6	10.35	6.7	100	17.93	100	46	70.13	98.98	2.02	6.32	1.27	100
	306	ERS4202179	5/2/2017	5/8/2017	till	loamy sand	77.92	17.39	4.69	0.11	38.86	170.63	46.9	385.88	21.75	18	16.94	0.96	9.65	2.66	8.78	0.28	14.64	157.85	7.2	6.67	100	16.47	100	40.31	59.5	97.4	2.4	6.31	1.24	100
	307	ERS4202180	5/2/2017	5/8/2017	till	sandy loam	74.59	19.88	5.53	0.13	48.34	200.81	33.28	518.44	2.35	21.52	21.09	1.07	12.21	3.02	10.55	0.35	20.07	152.43	6.84	6.53	100	18.48	100	49.93	74.99	106.98	2.74	7.38	1.28	100
	308	ERS4202181	5/2/2017	5/8/2017	till	sandy loam	71.57	21.9	6.53	0.15	61.02	168	48.13	418.16	14.14	9.64	9.34	0.99	10.45	3.03	10.61	0.4	25.41	184.95	9.25	6.65	100	17.8	100	57.95	83.15	89.73	1.82	9.86	1.25	100
	309	ERS4202182	5/2/2017	5/8/2017	till	sandy loam	69.5	23.76	6.73	0.14	58.15	262.5	12.38	475.13	5.57	6.1	7.02	0.95	9.42	2.99	10.4	0.33	18.45	163.27	7.58	6.49	100	19.49	100	64.31	89.62	88.13	2.2	9.91	1.34	100
	310	ERS4202183	5/2/2017	5/8/2017	till	sandy loam	72.81	22.09	5.1	0.15	61.16	141.75	60.3	435.75	10.86	7.44	7.84	1	10.55	2.66	8.77	0.31	16.33	109.05	4.41	6.68	100	16.72	100	53.4	78.51	83.69	1.91	9.46	1.11	100
	312	ERS4202184	5/2/2017	5/8/2017	till	loam	44.42	46.35	9.23	0.26	93.37	257.25	13.68	498.75	3.54	3	5.99	1.29	2.86	3.33	16.83	0.32	17.83	197.6	5.11	6.57	100	26.74	40.17	96.95	100	102.53	3.01	12.47	1.62	100
	313	ERS4202185	5/2/2017	5/8/2017	till	loam	44.43	46.87	8.7	0.26	94.49	283.5	8.03	616.88	0.2	2.24	5.51	1.33	3.14	3.35	16.97	0.36	21.42	188.57	4.61	6.6	100	26.87	39.89	90.21	100	105.03	2.15	10.79	1.54	100
	314	ERS4202186	5/2/2017	5/8/2017	till	loam	44.26	46.41	9.33	0.27	95.48	168	48.13	388.5	21.05	2.91	5.93	1.3	2.95	3.3	16.63	0.37	21.77	219.29	6.46	6.57	100	30.09	32.8	84.87	100	107.95	2.42	11.01	1.43	100
	315	ERS4202187	5/2/2017	5/8/2017	till	silt loam	38.9	55.43	5.67	0.28	97.13	237.56	19.39	483	4.81	8.06	10.12	1.4	3.77	3.46	17.83	0.41	26.56	233.75	7.5	6.8	100	27.87	37.68	85.88	100	114.74	1.68	10.89	1.57	100
	317	ERS4202188	5/2/2017	5/8/2017	till	loam	50.69	42.09	7.22	0.24	93.9	136.5	62.66	441	10	4.48	6.13	1.13	13.94	2.83	9.6	0.3	16.04	152.43	6.84	6.52	100	20.46	100	81.66	100	84.21	1.39	7.51	1.35	100
	318	ERS4202189	5/2/2017	5/8/2017	till	sandy loam	50.13	43.17	6.7	0.23	92.59	283.5	8.03	490.88	4.14	4.13	5.94	0.99	10.26	2.83	9.6	0.31	16.92	157.85	7.2	6.58	100	20.29	100	77.67	100	82.8	1.49	7.68	1.28	100
	319	ERS4202190	5/2/2017	5/8/2017	till	sandy loam	49.59	44.08	6.33	0.22	80.67	259.88	13.02	404.25	17.16	2.29	5.54	0.92	1.04	2.85	13.44	0.31	16.62	156.04	3.15	6.45	100	20.76	100	77.93	100	85.36	1.55	7.17	1.42	100
	320	ERS4202191	5/3/2017	5/8/2017	no_till	silt loam	24.72	61.6	13.68	0.24	90.28	203.44	32.17	346.5	33.62	25.74	38.51	1.86	10.31	4.48	27.04	0.75	68.62	291.58	13	6.15	94.42	9	100	74.22	99.72	71.4	3.56	14.44	0.36	100
	321	ERS4202192	5/11/2017	NA	NA	loam	41.93	42.22	15.86	0.22	81.83	NA	NA	NA	NA	35.65	60.19	4.26	91.94	7.72	64.46	0.62	52.93	662.21	80.97	6.47	100	6.04	100	113.85	100	165.06	1.17	13.55	0.36	100
	322	ERS4202193	5/10/2017	NA	NA	silt loam	28.95	56.66	14.39	0.37	99.94	NA	NA	NA	NA	41.7	72.39	6.02	99.96	10.18	86.75	1.21	97.85	754.94	91.59	6.23	97.41	4.1	100	98.86	100	257.01	3.94	26.42	0.58	100
	323	ERS4202194	5/10/2017	NA	NA	silt loam	27.11	54.36	18.53	0.33	99.62	NA	NA	NA	NA	23.62	34.1	5.12	99.08	7.4	60.78	1.13	96.01	724.03	88.7	6.17	95.41	3.71	100	61.5	86.77	172.51	3.02	23.2	0.48	100
	325	ERS4202195	5/12/2017	NA	NA	silt loam	33.4	53.49	13.11	0.28	96.48	NA	NA	NA	NA	38.39	65.92	4.3	92.58	8.06	68.2	0.59	48.22	581.99	67.12	6.33	100	5.94	100	240.87	100	169.8	1.08	17.27	0.47	100
	326	ERS4202196	5/12/2017	NA	NA	silt loam	34.48	50.93	14.59	0.24	90.27	NA	NA	NA	NA	60.02	94.66	4.34	93.13	7.76	64.89	0.76	70.76	539.23	58.4	6.17	95.33	2.61	75.18	83.35	100	152.44	1.44	20.02	0.48	100
	327	ERS4202197	5/11/2017	NA	NA	silt loam	34.2	51.81	13.99	0.28	96.51	NA	NA	NA	NA	56.14	91.88	5.13	99.11	10.35	87.84	0.73	67.01	740.54	90.32	6.56	100	15.7	100	355.97	100	261.77	0.93	19.91	0.71	100
	328	ERS4202198	5/11/2017	NA	NA	sandy loam	53.2	41.81	4.99	0.24	94.7	NA	NA	NA	NA	83.61	97.1	6.08	100	12.15	91.28	0.86	80.8	815.36	96.61	6.69	100	45.46	10	435.03	100	340.41	0.97	15.91	0.81	100
	329	ERS4202199	5/11/2017	NA	NA	loam	35.94	46.07	17.99	0.27	95.93	NA	NA	NA	NA	62.03	95.77	5.2	99.28	11.38	93.05	0.77	71.73	742.32	90.49	6.74	100	20.79	100	398.02	100	259.91	0.84	20.45	0.73	100
	331	ERS4202200	5/11/2017	NA	NA	loam	49.29	36.48	14.23	0.22	82.45	NA	NA	NA	NA	62.16	95.83	5.42	99.64	13.91	98.77	0.71	63.69	834.95	96.49	6.74	100	47.38	9.64	364.46	100	273.78	0.73	15.49	0.76	100
	332	ERS4202201	5/11/2017	NA	NA	loam	48.03	36.51	15.46	0.23	84.23	NA	NA	NA	NA	47.8	82.47	5.13	99.09	12.66	96.9	0.86	81.12	779.73	93.47	6.83	100	65.6	6.31	424	100	301.03	0.74	19.45	0.68	100
	333	ERS4202202	5/11/2017	NA	NA	loam	42.34	42.55	15.11	0.2	71.52	NA	NA	NA	NA	77.02	99.47	6.04	99.96	13.74	98.59	1.04	92.81	861.67	97.47	6.76	100	32.01	28.57	385.04	100	332.7	0.75	16.9	0.69	100
	334	ERS4202203	5/11/2017	NA	NA	loam	36.61	48.17	15.22	0.23	84.92	NA	NA	NA	NA	59.07	94.05	5.27	99.41	11.65	94.07	0.78	72.53	774.38	93.1	6.47	100	12.69	100	356.31	100	270.11	0.86	20.06	0.71	100
	335	ERS4202204	5/11/2017	NA	NA	loam	43.04	41.52	15.44	0.21	75.69	NA	NA	NA	NA	70.81	98.65	6.02	99.96	11.93	95.02	1	90.65	774.38	93.1	6.64	100	27.34	38.86	435.17	100	293.62	0.97	17.37	0.75	100
	336	ERS4202205	5/11/2017	NA	NA	loam	35.75	47.53	16.72	0.23	85.12	NA	NA	NA	NA	56.66	92.3	5.41	99.63	11.03	91.52	0.67	59.63	843.86	96.85	6.63	100	22.13	89.93	370.01	100	263.14	0.85	18.25	0.71	100
	337	ERS4202206	5/11/2017	NA	NA	sandy loam	52.16	36.3	11.54	0.2	83.74	NA	NA	NA	NA	77.76	94.97	6.18	100	17.7	99.84	0.78	72.92	706.69	90.03	6.66	100	36.99	17.63	370.3	100	270.18	1.26	14.18	1.74	100
	338	ERS4202207	5/11/2017	NA	NA	sandy loam	52.4	36.99	10.61	0.21	88.67	NA	NA	NA	NA	77.96	95.06	6.1	100	14.73	98.18	0.85	79.81	868.8	98.19	6.61	100	36.25	19.26	333.33	100	269.29	1.27	11.17	0.89	100
	339	ERS4202208	5/11/2017	NA	NA	sandy loam	56.09	34.47	9.44	0.2	83.06	NA	NA	NA	NA	75.07	93.63	5.69	100	12.02	90.66	0.81	75.96	758.35	93.84	6.52	100	24.83	46.77	303.42	100	228.66	1.26	14.08	0.92	100
	340	ERS4202209	5/11/2017	NA	NA	loam	48.16	39.18	12.65	0.21	76.58	NA	NA	NA	NA	58.15	93.42	4.7	97.08	10.06	85.96	0.75	68.87	736.97	89.99	6.57	100	15.8	100	200.69	100	218.57	0.71	16.29	0.66	100
	341	ERS4202210	5/11/2017	NA	NA	loam	46.38	41.65	11.97	0.21	76.44	NA	NA	NA	NA	73.52	99.09	5.36	99.56	14.07	98.91	1.08	94.43	801.1	94.82	6.08	89.68	5.42	100	104.66	100	177.9	1.46	23.33	0.72	100
	342	ERS4202211	8/29/2016	9/2/2016	no_till	sand	92.59	6.02	1.39	0.09	30.84	NA	NA	NA	NA	36.36	43.71	0.87	7.82	3.07	10.83	0.15	6.88	252.65	16.19	6.86	100	12.15	100	33.05	45.97	59	1.5	0.93	0.78	100
	343	ERS4202212	8/29/2016	9/2/2016	no_till	sand	92.8	5	2.2	0.07	19.32	NA	NA	NA	NA	13.83	12.76	0.78	6.43	2.66	8.78	0.11	5.07	198.21	10.4	6.73	100	7.45	100	15.9	15.67	48.3	0.95	0.45	7.71	100
	344	ERS4202213	8/29/2016	9/2/2016	no_till	sand	93.42	5.73	0.86	0.05	14	NA	NA	NA	NA	11.36	10.65	0.81	6.9	3.07	10.79	0.08	4.05	307.09	23.74	6.85	100	9.67	100	15.63	15.4	53.64	1.16	0.81	1.01	100
	345	ERS4202214	8/29/2016	9/2/2016	no_till	sand	92.87	5.35	1.77	0.04	8.77	NA	NA	NA	NA	10.08	9.66	0.6	3.96	2.88	9.83	0.19	8.59	240.36	14.73	6.69	100	7.77	100	13.98	13.78	43.67	1.05	1.22	1.47	100
	346	ERS4202215	8/29/2016	9/2/2016	no_till	sand	93.69	5.29	1.02	0.03	8.52	NA	NA	NA	NA	10.05	9.65	0.47	2.78	1.97	6.04	0.14	6.13	215.77	12.08	6.92	100	4.28	100	5.53	5.45	29.05	1.2	1.21	0.57	56
	347	ERS4202216	8/29/2016	9/2/2016	no_till	sand	94.38	3.93	1.69	0.04	8.95	NA	NA	NA	NA	19.15	18.24	0.53	3.26	2.16	6.7	0.13	5.99	205.23	11.05	7.02	100	7.72	100	6.83	6.73	34.43	0.94	0.64	0.83	100
	348	ERS4202217	8/29/2016	9/2/2016	no_till	sand	89.6	7.34	3.06	0.05	13.7	NA	NA	NA	NA	32.57	37.33	1.43	23.92	4.29	18.68	0.21	9.76	278.99	19.63	6.24	92.29	9.41	100	47.83	72.85	89.62	5.69	2.38	1.51	100
	349	ERS4202218	8/29/2016	9/2/2016	no_till	sand	90.79	6.71	2.5	0.04	9.74	NA	NA	NA	NA	29.64	32.62	1.19	15.45	3.6	13.86	0.22	10.38	361.54	32.91	6.71	100	9.25	100	29	37.71	71.08	1.45	1.25	1.13	100
	350	ERS4202219	8/29/2016	9/2/2016	no_till	sand	89.59	8.33	2.08	0.06	14.29	NA	NA	NA	NA	14.06	12.97	1.46	24.95	4.52	20.5	0.26	13.18	445.84	49.17	6.41	100	11.06	100	83.09	100	97.63	3.43	1.78	2.3	100
	351	ERS4202220	8/29/2016	9/2/2016	no_till	sand	92.67	6.37	0.96	0.04	9.77	NA	NA	NA	NA	20.56	19.9	1.24	17.18	4.54	20.68	0.26	12.68	410.71	42.21	7.07	100	10.65	100	11.97	11.8	69.98	1.18	1.34	1.69	100
	352	ERS4202221	8/29/2016	9/2/2016	no_till	sand	92.37	7.09	0.54	0.04	10.81	NA	NA	NA	NA	11.34	10.64	1.15	14.37	4.05	16.93	0.21	9.76	461.65	52.32	6.53	100	6.39	100	19.17	20	65.06	1.23	1.46	1.09	100
	353	ERS4202222	8/29/2016	9/2/2016	no_till	sand	94.92	4.72	0.36	0.03	7.65	NA	NA	NA	NA	20.67	20.03	0.54	3.35	2.39	7.63	0.16	7.04	247.38	15.55	6.72	100	12.18	100	8.87	8.74	36.48	1.08	0.61	0.6	100
	354	ERS4202223	9/12/2016	10/12/2016	no_till	silty clay loam	11.46	55.29	33.26	0.27	95.91	250	15.63	275	58.99	26.41	32.57	3.36	24.02	3.74	23.57	0.76	70.76	350.35	13.07	7.56	46.55	17.39	100	437.48	100	598.63	1.06	21.67	1	100
	355	ERS4202224	9/12/2016	10/12/2016	till	loam	30.57	47.23	22.2	0.27	95.2	350	1.45	400	18.17	7.5	9.59	2.66	35.14	3.38	17.19	0.9	83.74	388.61	27.35	7.76	0	58.42	7.62	683.09	100	410.94	0.69	11.89	0.55	100
	356	ERS4202225	9/29/2016	10/12/2016	no_till	loam	51.73	29.58	18.69	0.21	86.54	225	23.7	250	67.53	21.31	29.52	2.24	61.98	2.97	10.27	0.52	39.39	360.78	32.78	7.45	72.12	3.9	100	249.71	100	321.9	0.81	8.94	0.13	56
	357	ERS4202226	9/29/2016	10/12/2016	no_till	loam	37.79	39.53	22.67	0.25	91.89	300	5.52	350	32.47	31.07	50.15	2.74	38.45	3.75	20.27	0.66	57.61	388.61	27.35	7.32	89.98	3.23	92.32	288.44	100	549.71	1.17	8.96	0.25	56
	358	ERS4202227	10/10/2016	10/20/2016	till	sand	89.9	6.05	4.05	0.1	31.17	165.63	49.24	240.63	70.53	12.25	11.38	0.34	1.89	1.47	4.52	0.17	7.43	122.53	5.08	5.71	33.55	6.04	100	25.05	30.58	12.48	2.18	3.15	0.79	56
	359	ERS4202228	10/10/2016	10/20/2016	till	loamy sand	81.35	9.64	9.01	0.12	43.69	181.25	41.98	350	32.47	11.74	10.96	0.82	7.01	1.87	5.69	0.12	5.63	143.4	6.26	5.98	64.13	7.36	100	56.61	81.78	17.32	2.59	5.33	0.72	56
	360	ERS4202229	10/10/2016	10/20/2016	no_till	loamy sand	83.9	11.98	4.13	0.08	24.74	178.13	43.41	356.25	30.45	20.3	19.59	1.02	10.97	3.83	15.38	0.25	12.05	334.7	28.21	6	66.1	11.95	100	28.3	36.46	28.05	2.14	5.12	3.29	56
	361	ERS4202230	10/10/2016	10/20/2016	till	loamy sand	85.11	11.13	3.77	0.08	22.24	190.63	37.73	368.75	26.6	15.34	14.18	0.9	8.4	3.71	14.61	0.23	10.69	261.66	17.32	5.93	58.21	12.67	100	29.97	39.46	23.42	2.29	4.87	3.48	56
	362	ERS4202231	10/10/2016	10/20/2016	till	loamy sand	85.43	10.44	4.13	0.06	17.26	196.88	34.98	350	32.47	18.77	17.8	1.11	13.37	4.04	16.82	0.23	10.91	320.79	25.91	6.3	98.32	15.79	100	26.1	32.48	72.57	1.91	3.32	2.94	100
	363	ERS4202232	10/10/2016	10/20/2016	no_till	sandy loam	67.8	23.4	8.8	0.16	65.47	400	0.28	NA	NA	60.04	80.82	3.6	97.75	6.82	43.37	0.5	36.95	543.38	67.97	5.95	60.84	12.82	100	153.7	100	128.44	1.42	15.36	2.9	100
	364	ERS4202233	10/6/2016	10/27/2016	no_till	loam	49.03	40.42	10.55	0.19	65.86	NA	NA	NA	NA	20.93	28.79	2.2	18.56	3.38	17.2	0.95	88.01	251.9	8.99	6.86	100	17.83	100	198.74	100	167.02	2.66	19.38	0.94	100
	366	ERS4202234	10/6/2016	10/27/2016	no_till	loam	47.89	41.56	10.55	0.19	67.28	NA	NA	NA	NA	22.96	32.76	2.7	36.94	4.72	29.45	1.38	99.54	341.51	19.58	6.73	100	23.35	70.43	330.26	100	196.01	3.54	21.78	1.36	100
	368	ERS4202235	10/6/2016	10/27/2016	no_till	sandy loam	52.02	37.67	10.3	0.18	77.8	NA	NA	NA	NA	18.95	18	2.29	63.96	3.81	15.24	0.85	79.75	329.45	27.33	6.13	80.02	11.82	100	251.8	100	163.44	3.73	21.34	1.65	100
	369	ERS4202236	10/6/2016	10/27/2016	no_till	sandy loam	52.92	38	9.08	0.17	72.51	NA	NA	NA	NA	7.67	7.99	1.61	31.17	2.02	6.21	0.21	9.96	172.63	8.27	6.35	100	6.7	100	84.87	100	141.57	4.46	7.11	0.91	100
	370	ERS4202237	10/6/2016	10/27/2016	no_till	loam	50.71	40.81	8.47	0.18	78.33	NA	NA	NA	NA	16.27	15.11	2.41	69.54	3.75	14.86	0.98	90	308.77	24	6.37	100	10.6	100	232.58	100	180.43	3.78	25.32	1.6	100
	371	ERS4202238	10/6/2016	10/27/2016	no_till	loam	48.96	41.28	9.76	0.19	65.44	NA	NA	NA	NA	10.41	12.63	1.98	12.86	2.21	9.66	0.29	15.3	215.71	6.22	6.41	100	5.46	100	88.21	100	182.4	4.16	10.03	0.82	100
	372	ERS4202239	10/18/2016	11/1/2016	no_till	sandy loam	58.27	33.25	8.48	0.11	39.41	332.5	2.4	440	10.16	8.41	8.48	0.77	6.27	2.59	8.47	0.15	6.82	189.86	9.67	5.08	0	3.76	100	66.33	91.68	116.84	8.91	20.63	0.2	56
	373	ERS4202240	10/18/2016	11/1/2016	no_till	silt loam	27.16	52.66	20.17	0.28	97.1	284.38	7.88	370.63	26.04	4.78	7.26	1.68	7.17	1.84	7.9	0.42	27.34	282.92	12.03	7.84	0	2.74	78.81	193.35	100	444.36	0.77	6.54	0.1	56
	374	ERS4202241	10/18/2016	11/1/2016	no_till	silt loam	26.74	53.9	19.36	0.29	97.57	270	10.67	328.75	39.69	4.98	7.42	1.63	6.41	2.27	10.02	0.54	41.59	263.96	10.1	7.43	74.36	1.58	46.17	214.25	100	503.45	0.81	7.33	0.08	56
	375	ERS4202242	NA	11/1/2016	till	loam	31.33	46.85	21.82	0.26	93.58	104.17	75.88	260	64.19	2.9	5.93	1.53	5.15	2.04	8.85	0.24	11.63	294.98	13.39	7.62	28.39	2.97	85.27	266.89	100	579.66	0.48	5.29	0.07	56
	376	ERS4202243	NA	11/1/2016	no_till	sandy loam	69.96	21.1	8.94	0.14	57.55	220	25.55	380	23.35	4.96	6.38	0.69	5.14	2.43	7.78	0.18	8.16	248.45	15.68	6.13	79.91	5.14	100	166.21	100	220.82	0.85	8.41	0.34	100
	377	ERS4202244	10/5/2016	11/1/2016	no_till	loam	42.12	31.55	26.33	0.27	96.14	115	71.74	130	93.89	14.11	17.41	3.57	73.58	3.93	21.82	0.38	23.55	687.89	84.51	6.4	100	5.18	100	465.78	100	434.01	0.9	4.77	0.35	100
	378	ERS4202245	10/5/2016	11/1/2016	no_till	sandy clay loam	50.57	24.34	25.09	0.22	84	291	6.8	410	15.87	6.06	8.29	2.27	20.73	1.51	6.52	0.38	22.83	308.77	15.06	7.81	0	2.89	82.79	349.06	100	160.52	0.57	8.31	0.09	56
	379	ERS4202246	10/5/2016	11/1/2016	no_till	sandy loam	79.47	9.8	10.73	0.12	44.41	295	6.2	310	46.38	43.15	55.44	2.27	63.39	4.54	20.7	0.46	31.83	484.54	56.86	6.48	100	1.53	44.86	192.44	100	174.24	1.45	5.15	0.26	100
	380	ERS4202247	10/25/2016	11/10/2016	till	loam	38.7	44.52	16.78	0.21	78.79	243.75	17.46	300	50	33.81	56.2	3.33	64.42	6.23	46.76	0.49	35.54	582.77	67.27	5.61	23.36	17.33	100	302.83	100	169.56	5.35	21.45	3.14	100
	381	ERS4202248	10/25/2016	11/10/2016	till	loam	45.57	44.78	9.65	0.22	83.58	159.38	52.17	300	50	28.12	43.63	2.09	15.72	5.67	40.12	0.43	28.37	479.37	45.56	5.89	54.15	9.95	100	72.78	98.25	77.5	4.3	16.38	1.92	100
	382	ERS4202249	12/7/2016	12/22/2016	till	loam	44.13	31.65	24.22	0.14	38.04	NA	NA	NA	NA	12.47	15.17	3.78	80.81	3.75	14.86	0.52	39.57	553.24	61.33	7.38	83.26	66.64	6.12	404.19	100	1437.31	1.21	6.46	1.38	100
	385	ERS4202250	12/7/2016	12/22/2016	till	clay loam	43.08	29.65	27.27	0.22	83.21	NA	NA	NA	NA	8.33	8.02	3.56	31.39	2.25	11.21	0.26	12.98	514.18	38.05	6.94	100	19.48	100	259.73	100	1497.75	0.55	3.3	0.45	100
	386	ERS4202251	12/7/2016	12/22/2016	till	loam	47.74	28.54	23.71	0.19	66.7	NA	NA	NA	NA	19.99	27.04	3.1	54.57	3.77	14.95	0.35	20.27	489.32	47.7	7.23	96.52	16.65	100	283.33	100	1361.82	0.67	3.42	1.05	100
	387	ERS4202252	12/6/2016	12/22/2016	no_till	silt loam	20.24	65.19	14.57	0.34	99.65	NA	NA	NA	NA	20.7	28.36	3.48	70.33	5.49	29.31	0.5	36.78	551.47	60.96	5.69	31.91	4.58	100	684.28	100	260.04	3.96	13.97	0.36	100
	388	ERS4202253	12/6/2016	12/22/2016	no_till	silt loam	19.59	65.67	14.74	0.33	99.61	NA	NA	NA	NA	20.23	27.48	3.4	67.26	5.35	27.88	0.35	20.54	512.4	52.67	5.49	9.66	3.57	100	687.05	100	270.79	4.48	12.08	0.33	100
	389	ERS4202254	12/6/2016	12/22/2016	no_till	silt loam	14.82	68.18	16.99	0.31	98.74	NA	NA	NA	NA	13.67	16.78	3.21	59.25	4.57	20.9	0.31	16.45	547.92	60.22	6.11	77.83	3.75	100	598.94	100	307.3	2.19	10.5	0.23	56
	390	ERS4202255	12/6/2016	12/22/2016	no_till	silt loam	16.14	66.82	17.03	0.29	97.89	NA	NA	NA	NA	19.52	26.17	3.45	69.23	5.77	32.04	0.35	20.2	526.61	55.72	5.56	17.66	5	100	668	100	259.48	6.24	18.1	0.39	100
	391	ERS4202256	12/6/2016	12/22/2016	no_till	silt loam	19.09	65.99	14.91	0.3	98.33	NA	NA	NA	NA	11.47	13.9	3.05	52.35	4.66	21.67	0.32	17.65	374.31	24.84	5.5	11.3	5.75	100	664.15	100	269.39	4.48	12.83	0.33	100
	392	ERS4202257	12/6/2016	12/22/2016	no_till	silt loam	19.19	64.77	16.04	0.32	99.41	NA	NA	NA	NA	14.12	17.42	3.15	56.71	5.03	24.9	0.27	13.69	369.07	23.96	5.38	0	5.47	100	631.66	100	240.87	5.79	15.37	0.45	100
	393	ERS4202258	12/6/2016	12/22/2016	no_till	silt loam	14.12	68.6	17.28	0.3	98.13	NA	NA	NA	NA	12.28	14.91	3.18	57.72	5.08	25.4	0.32	17.34	489.58	47.75	5.49	10.32	5.45	100	596.1	100	313.71	3.92	13.32	0.35	100
	394	ERS4202259	12/6/2016	12/22/2016	no_till	silt loam	15.96	67.37	16.67	0.32	99.29	NA	NA	NA	NA	9.82	11.97	3.31	63.31	5.52	29.59	0.5	36.33	569.92	64.73	5.64	26.21	7.11	100	673.42	100	326.84	3.55	16.27	0.45	100
	395	ERS4202260	12/6/2016	12/22/2016	no_till	silt loam	18.75	65.11	16.15	0.29	97.9	NA	NA	NA	NA	11.16	13.51	2.73	38.06	4.01	16.64	0.22	10.47	386.54	26.98	5.46	6.37	3.65	100	600.81	100	245.27	5.27	11.49	0.27	100
	396	ERS4202261	12/6/2016	12/22/2016	no_till	silt loam	19.62	65.55	14.83	0.31	98.79	NA	NA	NA	NA	13.88	17.08	2.89	45.3	4.48	20.2	0.42	27.26	391.77	27.93	5.55	16.78	3.69	100	605.39	100	252.21	4.39	11.01	0.31	100
	397	ERS4202262	12/6/2016	12/22/2016	no_till	silt loam	13.63	68.74	17.62	0.29	97.89	NA	NA	NA	NA	8.48	10.54	2.66	35.11	4.01	16.64	0.22	10.26	452.9	39.95	5.66	28.62	3.2	91.59	523.64	100	310.31	2.76	8.43	0.26	100
	398	ERS4202263	12/6/2016	12/22/2016	no_till	silt loam	15.15	67.62	17.23	0.28	96.94	NA	NA	NA	NA	10.28	12.48	2.83	42.3	4.15	17.66	0.31	16.27	454.65	40.32	5.64	25.88	3.58	100	569.53	100	301.89	2.98	10.76	0.27	100
	399	ERS4202264	12/6/2016	12/22/2016	no_till	silt loam	18.48	64.82	16.7	0.28	96.28	NA	NA	NA	NA	7.19	9.29	2.28	21.11	3.06	10.73	0.13	6.05	302.7	14.31	5.94	58.98	3.56	100	491.8	100	276.91	2.71	5.8	0.23	56
	400	ERS4202265	12/6/2016	12/22/2016	no_till	silt loam	20.62	64.02	15.36	0.28	97.14	NA	NA	NA	NA	6.24	8.45	2.3	21.74	2.98	10.33	0.1	4.76	278.25	11.53	5.87	51.96	3.85	100	467.69	100	299.99	3.48	6.66	0.25	56
	401	ERS4202266	12/6/2016	12/22/2016	no_till	silt loam	13.78	68.95	17.27	0.27	95.65	NA	NA	NA	NA	5.63	7.93	2.35	23.43	3.08	10.87	0.1	4.9	341.13	19.52	5.73	36.29	3.85	100	461.02	100	314.31	3.61	6.59	0.24	56
	402	ERS4202267	12/6/2016	12/22/2016	no_till	silt loam	12.64	70.65	16.7	0.29	97.38	NA	NA	NA	NA	7.27	9.37	2.5	28.98	3.6	13.85	0.12	5.66	458.14	41.05	5.75	38.48	4.35	100	505.87	100	303.48	3.44	8.3	0.31	100
	403	ERS4202268	12/6/2016	12/22/2016	no_till	silt loam	16.56	66.89	16.55	0.27	96.07	NA	NA	NA	NA	4.43	6.99	2.33	22.95	2.74	9.14	0.17	7.63	246.81	8.56	6.32	100	2.84	81.42	448.24	100	386.74	1.58	4.3	0.21	56
	404	ERS4202269	12/6/2016	12/22/2016	no_till	silt loam	15.59	66.99	17.42	0.27	94.82	NA	NA	NA	NA	6.01	8.25	2.43	26.18	3.06	10.73	0.16	6.98	283.49	12.09	6.27	95.91	3.23	92.56	450.12	100	379.98	1.72	4.46	0.19	56
	405	ERS4202270	12/6/2016	12/22/2016	no_till	silt loam	15.51	67.13	17.36	0.27	95.83	NA	NA	NA	NA	4.75	7.23	2.35	23.38	2.9	9.95	0.16	7.3	266.02	10.3	6.26	93.83	3.2	91.71	436.06	100	378.33	1.76	4.39	0.2	56
	406	ERS4202271	12/6/2016	12/22/2016	no_till	silt loam	19.91	64.29	15.8	0.29	97.94	NA	NA	NA	NA	7.24	9.34	2.26	20.51	2.8	9.45	0.22	10.51	283.49	12.09	6.31	100	2.38	68.75	445.6	100	364.66	1.38	4.54	0.22	56
	407	ERS4202272	12/6/2016	12/22/2016	no_till	silt loam	16.3	66.73	16.97	0.29	97.97	NA	NA	NA	NA	5.18	7.57	2.25	20.13	3.03	10.57	0.16	6.98	276.5	11.35	6.06	72.13	3.11	89.01	431.46	100	367.41	1.98	4.99	0.19	56
	408	ERS4202273	12/6/2016	12/22/2016	no_till	silt loam	18.76	64.87	16.36	0.28	96.48	NA	NA	NA	NA	6.09	8.32	2.25	20.2	2.9	9.91	0.14	6.22	278.25	11.53	6.07	73.66	2.72	78.14	404.38	100	366.22	1.83	4.82	0.15	56
	409	ERS4202274	12/6/2016	12/22/2016	no_till	silt loam	17.97	65.32	16.71	0.28	96.56	NA	NA	NA	NA	7.04	9.15	2.35	23.58	3.19	11.48	0.19	8.34	288.73	12.67	6	66.1	2.87	82.33	419.83	100	354.31	2.01	5.61	0.16	56
	410	ERS4202275	12/6/2016	12/22/2016	no_till	silt loam	16.66	66.29	17.05	0.29	98.09	NA	NA	NA	NA	7.87	9.94	2.3	21.89	2.93	10.1	0.19	8.34	281.74	11.9	6.1	76.73	2.81	80.8	428.69	100	355.38	2.04	5.07	0.17	56
	411	ERS4202276	12/6/2016	12/22/2016	no_till	silt loam	14.02	70.04	15.94	0.31	98.84	NA	NA	NA	NA	7.45	9.54	2.51	29.14	2.92	10.01	0.13	5.8	342.87	19.78	5.83	47.69	3.38	96.68	422.2	100	358.12	2.23	3.65	0.23	56
	412	ERS4202277	12/6/2016	12/22/2016	no_till	silt loam	16.76	66.04	17.2	0.31	98.75	NA	NA	NA	NA	9.17	11.26	2.66	35.48	3.01	10.48	0.14	6.37	335.89	18.75	5.92	57.55	3.36	96.01	448.03	100	358.57	2.03	4.86	0.19	56
	413	ERS4202278	12/6/2016	12/22/2016	no_till	silt loam	13.93	69.08	16.99	0.28	96.81	NA	NA	NA	NA	5.81	8.09	2.35	23.5	2.6	8.52	0.11	5.02	182.19	4.29	6.1	76.4	2.72	78.07	403.02	100	381.82	1.73	2.85	0.21	56
	414	ERS4202279	12/6/2016	12/22/2016	no_till	silt loam	14.49	69.05	16.46	0.3	98.43	NA	NA	NA	NA	4.82	7.29	2.41	25.71	2.85	9.66	0.11	5.14	234.59	7.57	6.15	82.54	2.7	77.6	417.41	100	367.07	1.97	3.08	0.21	56
	415	ERS4202280	12/6/2016	12/22/2016	no_till	silt loam	13.38	70.1	16.51	0.25	92.4	NA	NA	NA	NA	5.85	8.11	2.38	24.55	3.2	11.5	0.13	5.94	311.43	15.4	5.69	31.8	4.89	100	450.33	100	339.01	5.27	7.54	0.16	56
	416	ERS4202281	12/6/2016	12/22/2016	no_till	silt loam	13.83	68.59	17.57	0.3	98.18	NA	NA	NA	NA	3.56	6.37	2.35	23.55	2.55	8.31	0.11	5.14	266.02	10.3	6.23	91.09	5.21	100	438.86	100	342.55	2.05	3.76	0.1	56
	417	ERS4202282	12/6/2016	12/22/2016	no_till	silt loam	15.52	68.44	16.03	0.31	98.9	NA	NA	NA	NA	5.02	7.44	2.55	31.04	3.22	11.61	0.13	5.94	348.11	20.58	5.94	59.52	5.26	100	498.26	100	347.37	3.29	5.25	0.12	56
	418	ERS4202283	12/6/2016	12/22/2016	no_till	silt loam	13.78	70.21	16.01	0.3	98.64	NA	NA	NA	NA	8.45	10.52	2.46	27.56	3.25	11.78	0.15	6.51	356.84	21.95	5.52	12.84	7.89	100	467.06	100	326.64	5.53	10.45	0.14	56
	419	ERS4202284	12/6/2016	12/22/2016	no_till	silt loam	13.32	69.33	17.35	0.29	97.79	NA	NA	NA	NA	7.79	9.86	2.4	25.36	2.95	10.2	0.1	4.78	262.53	9.96	5.36	0	5.2	100	439.82	100	337.42	6.68	7.37	0.13	56
	420	ERS4202285	12/6/2016	12/22/2016	no_till	silt loam	15.88	68.09	16.03	0.29	97.92	NA	NA	NA	NA	7.91	9.98	2.86	43.67	4.22	18.16	0.2	9.28	372.56	24.55	5.51	12.29	6.77	100	535.74	100	292.31	7.77	12.86	0.14	56
	421	ERS4202286	12/6/2016	12/22/2016	no_till	silt loam	15.08	68.97	15.95	0.28	96.69	NA	NA	NA	NA	4.32	6.91	2.51	29.36	3.18	11.4	0.14	6.08	334.14	18.5	5.71	33.77	4.62	100	482.42	100	332.62	4.05	6.57	0.19	56
	422	ERS4202287	12/6/2016	12/22/2016	no_till	silt loam	14.08	71.33	14.59	0.28	97.18	NA	NA	NA	NA	8.23	10.29	2.27	20.99	2.89	9.85	0.15	6.58	313.18	15.63	6.11	77.72	5.33	100	462.18	100	360.85	2.97	5.25	0.12	56
	423	ERS4202288	12/6/2016	12/22/2016	no_till	silt loam	13.46	69.99	16.55	0.28	96.86	NA	NA	NA	NA	3.43	6.28	2.23	19.59	2.52	8.17	0.1	4.83	269.52	10.64	5.95	60.62	5	100	395.27	100	367.55	2.98	3.67	0.13	56
	424	ERS4202289	12/6/2016	12/22/2016	no_till	silt loam	13.23	71.27	15.5	0.27	95.3	NA	NA	NA	NA	3.17	6.11	2.28	21.08	2.86	9.75	0.14	6.13	222.36	6.67	5.79	42.98	5.55	100	420.24	100	351.51	3.29	4.33	0.18	56
	425	ERS4202290	12/6/2016	12/22/2016	no_till	silt loam	14.57	69.86	15.58	0.27	96.07	NA	NA	NA	NA	5.46	7.79	2.2	18.72	2.8	9.43	0.12	5.45	238.08	7.84	6.06	72.02	5.86	100	420.22	100	385.57	3.36	5.65	0.14	56
	426	ERS4202291	12/6/2016	12/22/2016	no_till	silt loam	15.54	69.48	14.98	0.32	99.21	NA	NA	NA	NA	6.62	8.78	2.27	20.75	3.29	12.01	0.19	8.59	278.25	11.53	5.79	43.19	5.29	100	406.58	100	352.15	4.31	7.06	0.15	56
	427	ERS4202292	12/6/2016	12/22/2016	no_till	silt loam	14.09	69.57	16.34	0.31	98.75	NA	NA	NA	NA	6.71	8.86	2.44	26.59	3.21	11.54	0.21	9.56	325.41	17.26	5.94	59.63	6.41	100	479.95	100	374.4	2.93	5.98	0.14	56
	428	ERS4202293	12/6/2016	12/22/2016	no_till	silt loam	12.43	70.8	16.78	0.32	99.26	NA	NA	NA	NA	4.63	7.15	2.39	24.83	2.61	8.55	0.15	6.73	252.05	9.01	6.04	70.59	5.53	100	421.34	100	353.98	2.98	4.01	0.14	56
	429	ERS4202294	12/6/2016	12/22/2016	no_till	silt loam	13.89	68.86	17.25	0.31	99.1	NA	NA	NA	NA	6.67	8.83	2.64	34.6	3.25	11.81	0.17	7.53	328.9	17.75	5.59	21.06	5.32	100	429.85	100	355.27	3.89	7.01	0.12	56
	430	ERS4202295	12/6/2016	12/22/2016	no_till	silt loam	16.6	68.72	14.68	0.32	99.23	NA	NA	NA	NA	5.84	8.11	2.54	30.32	3.15	11.25	0.13	5.99	274.76	11.17	5.69	31.36	5.49	100	418.18	100	344.04	6.8	8.5	0.13	56
	431	ERS4202296	12/6/2016	12/22/2016	no_till	silt loam	14.3	68.81	16.89	0.32	99.22	NA	NA	NA	NA	4.24	6.86	2.39	24.81	2.89	9.88	0.11	5.07	267.77	10.47	5.7	32.78	5.96	100	429.81	100	363.59	4.64	6.1	0.2	56
	432	ERS4202297	12/6/2016	12/22/2016	no_till	silt loam	13.13	69.61	17.26	0.34	99.75	NA	NA	NA	NA	8.45	10.51	2.92	46.49	4.47	20.13	0.28	14.48	431.94	35.65	5.38	0	7.44	100	531.05	100	296.26	7.86	16.7	0.17	56
	433	ERS4202298	12/6/2016	12/22/2016	no_till	silt loam	14.06	68.87	17.07	0.33	99.52	NA	NA	NA	NA	3.75	6.5	2.38	24.71	2.72	9.06	0.14	6.13	297.46	13.68	6.14	81.33	4.79	100	422.7	100	374.51	2.65	3.93	0.09	56
	434	ERS4202299	12/6/2016	12/22/2016	no_till	silt loam	15.16	69.59	15.25	0.31	98.92	NA	NA	NA	NA	5.39	7.74	2.31	22.03	3.12	11.09	0.18	7.87	307.94	14.96	5.66	28.4	5.21	100	420.72	100	361.4	3.61	5.91	0.18	56
	435	ERS4202300	3/22/2017	4/3/2017	till	loam	35.57	44.25	20.18	0.25	90.8	69.17	86.72	86.67	97.38	1.51	5.07	2.48	28.26	3.57	13.67	0.23	11.13	341.54	19.58	7.08	100	56.26	8.02	389.55	100	576.14	1.69	3.14	1.35	100
	438	ERS4202301	3/22/2017	4/3/2017	no_till	silty clay loam	15.57	56.58	27.84	0.27	95.29	55.83	89.79	40	99.1	3.03	4.62	3.22	19.35	3.24	18.75	0.46	31.74	536.52	42.37	7.33	89.25	78.71	3.9	448.47	100	857.64	1.15	6.59	1.08	100
	439	ERS4202302	3/29/2017	4/11/2017	no_till	silty clay loam	11.66	58.31	30.03	0.28	96.3	36.67	93.25	117.5	95.15	3.62	4.93	3.29	21.4	2.1	10.27	0.24	11.31	380.53	16.54	6.58	100	3.58	100	276.75	100	1873.81	0.78	8.45	0.42	100
	443	ERS4202303	3/29/2017	4/11/2017	till	silty clay loam	13.82	48.96	37.22	0.26	92.9	30	94.22	75	97.96	10.15	9.54	3.2	18.84	2.12	10.38	0.24	11.77	380.53	16.54	7.23	96.27	4.57	100	235.73	100	1813.2	0.67	5.07	0.39	100
	444	ERS4202304	3/29/2017	4/11/2017	till	silty clay loam	15.64	46.77	37.59	0.26	94.04	24.17	94.97	90	97.19	8.07	7.82	3.18	18.08	1.79	8.53	0.23	10.64	338.88	11.89	7.11	100	8.91	100	252.99	100	1787.47	0.57	4.68	0.38	100
	445	ERS4202305	3/29/2017	4/11/2017	till	silty clay loam	14.58	48.15	37.27	0.26	92.99	24.17	94.97	70.83	98.14	10.61	9.96	3.26	20.62	1.73	8.23	0.21	9.8	356.24	13.7	7.14	100	16.61	100	247.11	100	1849.58	0.48	3.77	0.42	100
	446	ERS4202306	3/29/2017	4/11/2017	till	silty clay loam	15.05	49.06	35.89	0.26	94.1	26.67	94.65	91.67	97.09	14.48	14.01	3.87	44.09	2.97	16.47	0.51	38.21	519.39	39.05	7.2	97.05	155.61	0	359.14	100	1642.09	0.41	7.43	0.98	100
	448	ERS4202307	3/30/2017	4/11/2017	no_till	silty clay loam	11.67	54.15	34.18	0.25	92.42	50	90.96	136.67	93.12	2.99	4.6	3.24	20.06	2.31	11.55	0.32	17.4	389.21	17.65	6.98	100	3.69	100	250.6	100	1810.04	1.34	8.53	0.42	100
	449	ERS4202308	3/30/2017	4/11/2017	no_till	silty clay loam	13.48	53.56	32.95	0.25	91.36	33.33	93.75	117.5	95.15	1.9	4.07	2.95	12.27	1.99	9.64	0.25	12	385.74	17.2	6.82	100	4.58	100	232.9	100	1732.55	0.53	5.31	0.29	100
	450	ERS4202309	3/30/2017	4/11/2017	no_till	clay loam	21.69	47.86	30.45	0.24	88.81	81.67	83.31	183.33	85.56	7.26	7.21	2.91	11.37	2.2	10.88	0.35	20.61	262.51	5.91	6.94	100	4.7	100	265.63	100	1627.26	0.78	6.51	0.38	100
	451	ERS4202310	3/30/2017	4/11/2017	no_till	silty clay loam	12.96	52.56	34.49	0.28	96.46	46.67	91.58	118.33	95.07	4.42	5.37	3.24	19.93	2.35	11.83	0.26	12.68	286.81	7.48	7.06	100	4	100	241.01	100	1826.3	0.66	7.5	0.32	100
	452	ERS4202311	3/30/2017	4/11/2017	till	clay loam	24.6	46.56	28.84	0.26	94.57	48.33	91.28	135	93.32	3.21	4.71	2.72	7.81	2	9.71	0.25	12.19	286.81	7.48	7.16	100	4.31	100	205.28	100	1573.66	0.75	6.57	0.45	100
	453	ERS4202312	3/30/2017	4/11/2017	till	silty clay loam	17.29	48.83	33.88	0.27	94.97	81.67	83.31	183.33	85.56	4.29	5.3	3.06	14.75	1.85	8.87	0.3	15.58	295.49	8.11	7.28	93.86	9.01	100	225.63	100	1678.63	0.71	6.28	0.53	100
	454	ERS4202313	3/30/2017	4/11/2017	till	silty clay loam	19.35	48.99	31.66	0.28	96.33	33.33	93.75	90	97.19	5.28	5.89	3.19	18.4	2	9.69	0.34	19.55	356.24	13.7	6.83	100	7.75	100	216.39	100	1722.24	0.6	6.87	0.46	100
	455	ERS4202314	3/30/2017	4/11/2017	till	clay loam	21.82	47.98	30.2	0.27	95.05	35	93.5	106.67	96.06	3.09	4.65	3.55	30.86	2.97	16.47	0.52	39.48	496.82	34.79	7.02	100	281.57	0	320.09	100	1541.79	0.95	7.82	1.25	100
	457	ERS4202315	3/30/2017	4/11/2017	no_till	clay loam	27.38	43.6	29.02	0.28	97.16	28.33	94.44	76.67	97.88	5.79	6.21	3.01	13.65	2.37	11.97	0.53	41.31	418.72	21.73	7.26	95.05	6.35	100	212.08	100	1540.36	0.6	8.95	0.6	100
	458	ERS4202316	3/30/2017	4/11/2017	till	clay loam	29.75	42.55	27.7	0.26	94.15	46.67	91.58	91.67	97.09	3.19	4.7	2.68	7.11	1.97	9.53	0.47	32.84	305.9	8.92	7.1	100	4.23	100	184.19	100	1573.06	0.83	6.2	0.48	100
	459	ERS4202317	3/30/2017	4/11/2017	no_till	loam	31.72	42.15	26.13	0.26	94.14	51.67	90.64	125	94.42	3.97	6.66	2.57	31.51	2.36	7.5	0.28	14.21	394.42	28.41	6.53	100	2.1	60.93	194.1	100	1479.09	0.77	8.11	0.4	100
	460	ERS4202318	3/30/2017	4/11/2017	no_till	clay loam	27.06	44.14	28.8	0.27	94.7	26.67	94.65	83.33	97.56	2.04	4.14	2.69	7.35	1.82	8.7	0.24	11.49	326.73	10.72	7.37	83.96	4	100	176.23	100	1621.44	0.64	6.32	0.44	100
	461	ERS4202319	3/30/2017	4/11/2017	no_till	loam	33.65	40.72	25.63	0.26	93.19	85	82.32	130	93.89	3.38	6.25	2.44	26.6	1.67	5.07	0.25	12.19	285.07	12.27	7.32	90.48	2.72	78.03	156.55	100	1565.49	0.66	4.18	0.36	100
	463	ERS4202320	3/30/2017	4/11/2017	till	clay loam	26.36	45.06	28.59	0.26	94.21	33.33	93.75	110	95.79	1.58	3.93	2.77	8.59	1.79	8.54	0.21	9.96	340.61	12.06	7.21	96.94	5.09	100	243.39	100	1540.09	0.51	5.11	0.36	100
	464	ERS4202321	3/30/2017	4/11/2017	till	clay loam	23.87	46.55	29.58	0.26	94.28	85	82.32	153.33	90.88	1.17	3.75	2.97	12.66	2.29	11.45	0.25	12.43	387.48	17.42	6.4	100	3.94	100	266.3	100	1520.2	1.92	9.26	0.44	100
	467	ERS4202322	3/30/2017	4/11/2017	no_till	clay loam	29.95	41.89	28.15	0.27	94.71	35	93.5	71.67	98.1	3.54	4.89	2.63	6.43	1.82	8.7	0.22	10.38	286.81	7.48	7.34	88.25	4.9	100	183.73	100	1651.68	0.71	6.27	0.43	100
	469	ERS4202323	3/30/2017	4/11/2017	no_till	clay loam	29.14	42.68	28.17	0.28	96.82	91.67	80.21	135	93.32	6.26	6.52	2.49	4.62	1.73	8.25	0.22	10.17	321.52	10.25	6.93	100	2.99	85.69	166.91	100	1694.77	0.63	4.21	0.43	100
	470	ERS4202324	3/30/2017	4/11/2017	no_till	silty clay loam	17.12	50.26	32.62	0.27	95.7	36.67	93.25	126.67	94.25	4.52	5.43	3.02	13.85	1.9	9.14	0.22	10.38	408.31	20.23	6.82	100	4.82	100	259.93	100	1692.95	0.59	6.51	0.42	100
	473	ERS4202325	3/30/2017	4/11/2017	till	clay loam	26.06	44.69	29.24	0.25	92.62	20	95.45	71.67	98.1	5.21	5.84	2.8	9.04	1.69	8.04	0.21	9.44	278.13	6.89	7.58	39.85	22.1	90.47	197.47	100	1634.84	0.47	3.69	0.67	100
	476	ERS4202326	3/30/2017	4/11/2017	till	clay loam	24.04	45.87	30.09	0.27	95.18	53.33	90.31	108.33	95.93	3.69	4.97	2.99	13.12	2.04	9.9	0.28	14.05	342.35	12.24	7.08	100	9.03	100	214.09	100	1621.48	0.64	6.69	0.7	100
	478	ERS4202327	3/30/2017	4/11/2017	till	silty clay loam	19.64	47.44	32.91	0.27	94.97	40	92.73	103.33	96.31	8.04	7.8	3.65	34.79	3.36	19.89	0.53	41.03	496.82	34.79	7.05	100	162.68	0	372.94	100	1511.22	0.53	7.79	1.18	100
	479	ERS4202328	3/30/2017	4/11/2017	till	clay loam	21.56	46.15	32.29	0.25	92.44	43.33	92.17	116.67	95.22	13.65	13.06	3.74	38.51	3.72	23.37	0.64	55.56	550.63	45.15	6.9	100	343.58	0	424.27	100	1503.7	0.52	9.41	1.81	100
	483	ERS4202329	3/30/2017	4/11/2017	till	silty clay loam	17.01	48.6	34.39	0.27	95.42	53.33	90.31	125	94.42	10.67	10.02	3.15	17.12	1.88	9.03	0.33	18.71	306.17	8.95	7.3	92.56	3.88	100	202.1	100	1758.33	0.6	4.43	0.4	100
	484	ERS4202330	3/30/2017	4/11/2017	till	silty clay loam	14.98	50.72	34.3	0.26	94.09	78.33	84.27	96.67	96.77	11.86	11.16	3.87	44.39	2.99	16.64	0.52	39.66	486.26	32.86	7.11	100	261.26	0	358.56	100	1599.2	0.44	6.65	1.21	100
	486	ERS4202331	4/4/2017	4/13/2017	till	silty clay loam	15.45	49.99	34.56	0.27	95.44	41.67	92.45	121.67	94.75	12.2	11.5	3.37	24.31	2.23	11.08	0.44	29.26	331.17	11.14	7.19	100	10.3	100	255.68	100	1733.95	0.51	6.19	0.58	100
	488	ERS4202332	4/4/2017	4/13/2017	till	clay loam	21.77	47.86	30.37	0.31	98.88	51.67	90.64	145	92.06	5.04	5.74	2.86	10.26	2.4	12.14	0.26	12.78	343.23	12.33	7.01	100	3.67	100	254.09	100	1514.52	0.98	7.02	0.4	100
	489	ERS4202333	4/4/2017	4/13/2017	till	clay loam	21.47	48.12	30.41	0.26	93.77	26.67	94.65	111.67	95.66	2.43	4.32	2.81	9.37	2.23	11.08	0.27	13.79	218.55	3.74	6.93	100	4.04	100	261.6	100	1665.1	0.63	6.87	0.45	100
	490	ERS4202334	4/4/2017	4/13/2017	till	clay loam	20.81	47.82	31.37	0.25	92.77	21.67	95.26	105	96.19	3.09	4.65	2.8	9.14	2.09	10.21	0.25	12.05	276.46	6.78	7.09	100	6.98	100	289.18	100	1658.16	0.49	5.01	0.35	100
	491	ERS4202335	4/4/2017	4/13/2017	till	clay loam	21.23	47.07	31.7	0.25	90.69	28.33	94.44	98.33	96.66	2.19	4.21	2.93	11.69	2.15	10.59	0.26	12.53	285.8	7.41	6.91	100	4.44	100	271.49	100	1650.74	0.55	6.04	0.49	100
	492	ERS4202336	4/4/2017	4/13/2017	till	clay loam	25.9	43.36	30.75	0.26	93.68	92.86	79.82	151.43	91.16	4.48	5.41	3.08	15.3	2.75	14.66	0.33	18.71	399.73	19.04	6.85	100	5.21	100	321.22	100	1503.56	0.88	9.25	0.48	100
	493	ERS4202337	4/4/2017	4/13/2017	till	clay loam	21.92	44.8	33.28	0.24	89.77	95	79.1	143.33	92.28	4.22	5.26	2.97	12.69	2.14	10.49	0.36	20.81	297	8.23	7.37	84.51	5.3	100	292.68	100	1603.92	0.56	5.29	0.36	100
	494	ERS4202338	4/4/2017	4/13/2017	till	clay loam	26.99	43.84	29.17	0.23	85.92	36.67	93.25	101.67	96.43	3.29	4.76	2.71	7.65	2.17	10.7	0.28	14.16	267.12	6.19	7.09	100	5.92	100	276.71	100	1551.84	0.59	5.69	0.36	100
	495	ERS4202339	4/4/2017	4/13/2017	till	clay loam	24.09	44.3	31.61	0.27	95.52	21.67	95.26	63.33	98.43	6.88	6.95	3.38	24.48	3.9	25.25	0.61	51.99	418.41	21.68	7.13	100	239.7	0	379.64	100	1404.1	0.5	8.9	1.18	100
	497	ERS4202340	4/4/2017	4/13/2017	NA	sandy loam	58.01	28.64	13.35	0.16	48.5	NA	NA	NA	NA	17.59	16.49	2.33	65.86	5.16	26.13	0.36	21.49	392.26	38.64	6.26	93.94	1.11	33.74	92.13	100	194.91	2.56	8.71	0.54	100
	498	ERS4202341	4/4/2017	4/13/2017	NA	sandy loam	54.43	34.41	11.15	0.17	57.54	NA	NA	NA	NA	6.62	7.34	2.04	52.02	4.87	23.46	0.33	18.52	382.92	36.87	6.31	100	1.4	41.24	101.77	100	170.16	3.91	10.17	1	100
	499	ERS4202342	4/4/2017	4/13/2017	NA	loam	51.08	36.67	12.24	0.24	88.57	NA	NA	NA	NA	22.79	22.71	2.18	59.14	5.1	25.59	0.37	21.84	453.9	50.78	6.31	100	1.14	34.52	117.75	100	195.81	1.78	9.57	0.64	100
	500	ERS4202343	4/4/2017	4/13/2017	NA	sandy loam	65.03	24.14	10.82	0.2	73.38	NA	NA	NA	NA	16.63	15.48	1.38	21.85	3.56	13.62	0.37	21.84	205.48	11.07	6.36	100	0.96	29.86	116.74	100	113.31	0.68	9.34	0.34	100
	501	ERS4202344	4/4/2017	4/13/2017	NA	sandy loam	66.59	23.92	9.48	0.22	80.26	NA	NA	NA	NA	28.56	30.94	1.59	30.28	4.29	18.68	0.43	28.21	244.7	15.23	6.36	100	1.04	31.98	103.32	100	110.58	0.71	9.31	0.46	100
	502	ERS4202345	4/4/2017	4/13/2017	NA	sandy loam	66.63	22.35	11.02	0.22	80.68	NA	NA	NA	NA	23.36	23.47	1.61	31.42	4.03	16.76	0.38	23.62	276.46	19.28	6.17	84.62	0.93	28.96	94.31	100	123.98	0.78	8.34	0.47	100
	503	ERS4202346	4/4/2017	4/13/2017	NA	loam	48.98	34.98	16.04	0.25	92.25	NA	NA	NA	NA	35.2	59.23	2.38	24.39	4.94	24.09	0.41	26.63	338.09	19.07	6.28	96.35	1.04	31.87	106.61	100	235.73	3.06	11.95	0.41	100
	504	ERS4202347	4/4/2017	4/13/2017	NA	loam	48.56	37.59	13.85	0.27	94.77	NA	NA	NA	NA	30.24	48.31	2.46	27.61	4.99	24.56	0.47	32.76	379.19	25.69	6.37	100	1.16	35.05	138.73	100	224.17	2.44	11.09	0.59	100
	505	ERS4202348	4/4/2017	4/13/2017	NA	loam	46.66	37.35	15.99	0.26	92.89	NA	NA	NA	NA	25.51	38.02	2.77	39.77	6.17	36.23	0.49	36.24	433.35	35.93	6.33	100	1.34	39.78	158.61	100	255.29	1.75	12.51	0.61	100
	506	ERS4202349	4/4/2017	4/13/2017	NA	loam	45.41	41.91	12.68	0.06	5.93	NA	NA	NA	NA	19.54	26.22	1.76	8.44	4.14	17.59	0.35	20.14	231.63	7.34	6.43	100	1.08	33.01	181.34	100	132.51	0.41	11.4	0.32	100
	507	ERS4202350	4/4/2017	4/13/2017	NA	loam	42.37	43.44	14.19	0.26	93.9	NA	NA	NA	NA	31.98	52.18	2.36	23.86	4.79	22.75	0.44	29.42	375.45	25.04	6.59	100	1.6	46.87	192.93	100	148.52	0.3	11.32	0.51	100
	508	ERS4202351	4/4/2017	4/13/2017	NA	loam	50.6	38.51	10.9	0.25	90.92	NA	NA	NA	NA	15.9	14.73	1.86	43.14	4.25	18.37	0.37	22.54	334.36	28.16	6.53	100	1.2	36.21	174.16	100	128.63	0.35	11.17	0.43	100
	509	ERS4202352	4/4/2017	4/13/2017	NA	loam	44.29	41.98	13.73	0.27	94.72	NA	NA	NA	NA	17.61	22.86	2.46	27.56	5.15	25.98	0.37	22.54	476.31	44.91	6.37	100	1.25	37.46	160.4	100	199.94	0.81	11.22	0.51	100
	510	ERS4202353	4/4/2017	4/13/2017	NA	loam	45.64	40.83	13.53	0.24	90.08	NA	NA	NA	NA	17.47	22.62	2.61	33.07	4.61	21.25	0.43	28.61	476.31	44.91	6.33	100	2.82	80.98	167.38	100	208	0.61	10.65	0.51	100
	511	ERS4202354	4/4/2017	4/13/2017	NA	loam	45.89	39.41	14.7	0.23	85.54	NA	NA	NA	NA	18.68	24.68	2.32	22.52	4.65	21.6	0.44	29.42	353.04	21.35	6.58	100	1.22	36.73	171.65	100	244.53	0.59	9.42	0.35	100
	512	ERS4202355	4/5/2017	4/13/2017	NA	loam	42.2	39.46	18.35	0.26	94.23	NA	NA	NA	NA	17.39	22.48	2.79	40.67	4.35	19.14	0.46	31.91	330.62	18	6.29	97.66	1.09	33.17	137.8	100	307.39	3.37	7.63	0.36	100
	513	ERS4202356	4/5/2017	4/13/2017	NA	loam	38.72	39.87	21.41	0.24	89.38	NA	NA	NA	NA	19.37	25.9	2.82	41.9	3.91	15.92	0.36	21.49	321.28	16.7	6.33	100	0.95	29.58	137.6	100	352.15	2.34	6.71	0.39	100
	514	ERS4202357	4/5/2017	4/13/2017	NA	loam	34.24	39.72	26.04	0.26	93.06	NA	NA	NA	NA	37.86	64.85	3.73	79.14	4.92	23.95	0.52	39.21	412.81	31.87	6.15	82.32	1.19	35.92	164.31	100	413.08	3.2	6.66	0.29	100
	515	ERS4202358	4/5/2017	4/13/2017	NA	loam	47.95	35.21	16.84	0.25	92.58	NA	NA	NA	NA	19.12	25.46	2.89	45.26	4.62	21.31	0.53	40.57	508.06	51.74	6.33	100	1.07	32.74	120.06	100	260.25	4.64	8.91	0.46	100
	516	ERS4202359	4/5/2017	4/13/2017	NA	loam	47.37	37.34	15.29	0.27	94.91	NA	NA	NA	NA	20.69	28.34	3.03	51.23	5.61	30.42	0.48	33.88	416.54	32.59	6.09	75.96	1.14	34.45	100.41	100	279.28	9.75	11.08	0.88	100
	517	ERS4202360	4/5/2017	4/13/2017	NA	loam	45.55	36.79	17.67	0.27	95.36	NA	NA	NA	NA	18.34	24.1	2.85	43.26	5.02	24.82	0.46	32.16	412.81	31.87	6.36	100	1.15	34.68	124.91	100	325.64	4.84	9.15	0.41	100
	518	ERS4202361	4/5/2017	4/13/2017	NA	sandy loam	52.02	32.44	15.54	0.25	91.12	NA	NA	NA	NA	31.76	36.01	3.25	94.02	6.99	45.33	0.59	48.03	528.61	65.29	6.07	73.77	1.3	38.73	139.19	100	250.89	8.88	9.42	0.93	100
	519	ERS4202362	4/5/2017	4/13/2017	NA	sandy loam	53.36	31.52	15.11	0.23	86.64	NA	NA	NA	NA	15.38	14.22	2.74	82.18	5.71	31.47	0.48	34.31	422.14	44.46	6.41	100	1.15	34.78	120.59	100	226.3	8.66	9.48	0.83	100
	520	ERS4202363	4/5/2017	4/13/2017	NA	sandy loam	54.89	30.58	14.52	0.25	91.01	NA	NA	NA	NA	11.01	10.38	3.16	92.65	6.52	40.04	0.54	42.42	543.55	68	6.12	79.25	1.35	40.06	144.84	100	202.87	10.14	10.65	1.15	100
	521	ERS4202364	4/5/2017	4/13/2017	NA	sandy loam	58.59	29.84	11.57	0.24	88.08	NA	NA	NA	NA	9.54	9.27	1.87	43.61	4.42	19.74	0.36	21.36	306.34	23.63	6.16	83.74	1.01	30.98	104.45	100	137.74	13.12	11.81	0.54	100
	522	ERS4202365	4/5/2017	4/13/2017	NA	sandy loam	60.92	27.12	11.96	0.23	87.15	NA	NA	NA	NA	9.57	9.29	1.98	49.09	4.47	20.1	0.36	21.36	328.75	27.22	6.02	68.18	1.06	32.44	97.92	100	131.1	18	13.39	0.69	100
	523	ERS4202366	4/5/2017	4/13/2017	NA	sandy loam	63.33	26.04	10.63	0.21	78.4	NA	NA	NA	NA	17.69	16.6	2.14	57.06	4.72	22.21	0.52	39.21	394.13	39	6.2	88.02	1.14	34.6	117.04	100	133.71	13.4	14.08	0.59	100
	525	ERS4202367	4/5/2017	4/13/2017	NA	loam	43.14	39.38	17.48	0.25	91.62	NA	NA	NA	NA	11.98	14.54	2.64	34.52	4.37	19.31	0.41	26.09	435.22	36.31	6.13	80.46	1.11	33.66	127.04	100	246.37	7.55	10.28	0.42	100
	526	ERS4202368	4/5/2017	4/13/2017	NA	loam	36.23	48.29	15.48	0.29	97.99	NA	NA	NA	NA	9.59	11.72	2.71	37.2	6.32	37.87	0.6	50.39	463.24	42.12	5.95	60.4	1.51	44.31	122.49	100	210.01	33.82	15.34	0.59	56
	527	ERS4202369	4/5/2017	4/13/2017	NA	loam	47.52	37.57	14.91	0.23	84.9	NA	NA	NA	NA	11.7	14.18	2.09	15.66	4.65	21.57	0.5	36.95	349.3	20.77	6.09	75.2	1.09	33.09	134.28	100	159.64	3.21	11.76	0.42	100
	528	ERS4202370	4/5/2017	4/13/2017	NA	loam	42.85	40.47	16.68	0.25	90.58	NA	NA	NA	NA	16.58	21.16	2.75	39.06	5.18	26.29	0.49	35.62	468.84	43.31	6.09	75.74	1.37	40.67	150.39	100	192.04	6.64	13.32	0.69	100
	529	ERS4202371	4/5/2017	4/13/2017	NA	sandy loam	55.07	32.19	12.75	0.17	56.3	NA	NA	NA	NA	14.98	13.83	2.03	51.3	4.76	22.51	0.35	20.67	396	39.36	6.19	86.26	1.18	35.45	115.52	100	153.06	6.5	10.53	0.56	100
	530	ERS4202372	4/5/2017	4/13/2017	NA	sandy loam	69.23	19.3	11.47	0.16	47.31	NA	NA	NA	NA	12.96	11.99	1.44	24.21	3.34	12.28	0.4	25.33	267.12	18.02	6.51	100	0.91	28.59	103.21	100	130.43	3.04	7.25	0.54	100
	531	ERS4202373	4/5/2017	4/13/2017	NA	sandy loam	76.19	15.81	8	0.13	33.9	NA	NA	NA	NA	12.49	11.59	1.39	22.19	4.51	20.48	0.38	23.12	323.15	26.3	6.11	77.5	1.14	34.43	88.87	100	107.93	15.1	8.72	1.05	100
	532	ERS4202374	4/5/2017	4/13/2017	NA	sandy loam	76.3	16.52	7.18	0.14	37.74	NA	NA	NA	NA	9.44	9.2	1.22	16.39	4.13	17.5	0.38	22.76	326.89	26.91	6.25	92.84	0.92	28.77	89.21	100	84.29	3.56	7.59	0.63	100
	533	ERS4202375	4/5/2017	4/13/2017	NA	sandy loam	60.91	30.85	8.24	0.23	85.35	NA	NA	NA	NA	8.18	8.32	1.84	41.91	5.55	29.89	0.32	17.16	304.13	23.29	5.74	37.72	1.15	34.65	95.37	100	89.68	29.29	15.49	1.29	56
	534	ERS4202376	4/5/2017	4/13/2017	NA	sandy loam	60.97	30.2	8.84	0.22	82.63	NA	NA	NA	NA	11.4	10.69	1.39	22.34	4.07	17.05	0.29	14.86	194.56	10.08	6.15	81.88	0.84	26.49	68.61	94	69.53	6.69	14.51	0.75	100
	535	ERS4202377	4/5/2017	4/13/2017	NA	sandy loam	58.67	29.73	11.6	0.2	72.41	NA	NA	NA	NA	8.38	8.46	1.87	43.47	5.35	27.88	0.38	23.19	316.92	25.29	6.23	91.09	1.01	31.1	127.65	100	98.47	1.38	14.03	0.73	100
	536	ERS4202378	4/6/2017	4/13/2017	NA	loam	47.64	37.8	14.56	0.19	70.38	NA	NA	NA	NA	24.71	36.34	2.31	22.06	5.73	31.71	0.47	32.67	388.15	27.27	6.41	100	1.26	37.58	147.04	100	180.91	1.47	11.82	0.52	100
	537	ERS4202379	4/6/2017	4/13/2017	NA	loam	48.42	37.41	14.17	0.2	70.83	NA	NA	NA	NA	20.39	27.77	2.18	18.22	5.82	32.57	0.4	25.41	368.06	23.79	6.3	100	1.18	35.53	182.03	100	167.82	1.13	11.85	0.41	100
	538	ERS4202380	4/6/2017	4/13/2017	NA	loam	51.23	33.16	15.61	0.18	59.24	NA	NA	NA	NA	25.98	27.11	2.32	65.33	4.75	22.45	0.52	39.3	358.92	32.44	6.49	100	1.16	35.02	158.46	100	207.74	1.02	10.31	0.38	100
	539	ERS4202381	4/6/2017	4/13/2017	NA	sandy loam	71.28	17.5	11.22	0.11	21.1	NA	NA	NA	NA	20.16	19.42	1.66	33.59	4.03	16.75	0.43	28.13	251.17	16.01	6.42	100	0.99	30.69	87.43	100	105.18	1.37	9.77	0.47	100
	540	ERS4202382	4/6/2017	4/13/2017	NA	sandy loam	70.18	18.08	11.74	0.11	20.02	NA	NA	NA	NA	34.34	40.28	1.77	38.55	3.29	11.99	0.39	24.66	253	16.23	6.52	100	1.07	32.6	74.57	100	125.86	1.06	9.85	0.32	100
	541	ERS4202383	4/6/2017	4/13/2017	NA	sandy loam	73.47	17.09	9.43	0.11	23.42	NA	NA	NA	NA	31.39	35.4	1.76	38.36	4.59	21.08	0.4	25.03	326.05	26.77	6.23	91.3	1.17	35.26	81.27	100	96.26	1.74	13.01	0.7	100
	542	ERS4202384	4/6/2017	4/13/2017	NA	loam	46.73	39.54	13.73	0.21	78.28	NA	NA	NA	NA	33.51	55.54	2.11	16.18	4.96	24.28	0.37	22.47	335.18	18.65	6.01	66.54	1.1	33.57	148.61	100	171.27	1.6	12.63	0.52	100
	543	ERS4202385	4/6/2017	4/13/2017	NA	sandy loam	53.41	34.19	12.4	0.17	55.65	NA	NA	NA	NA	26.07	27.24	2.05	52.44	4.84	23.2	0.42	27.73	349.79	30.82	6.42	100	1.21	36.4	146.97	100	157.15	0.39	11.49	0.43	100
	544	ERS4202386	4/6/2017	4/13/2017	NA	loam	51.17	36.73	12.1	0.16	52.99	NA	NA	NA	NA	36.43	43.84	2.3	64.74	5.35	27.95	0.42	27.73	468.96	53.78	6.34	100	1.23	36.89	157.31	100	150.46	1.01	11.56	0.63	100
	545	ERS4202387	4/6/2017	4/13/2017	NA	sandy loam	58.49	31.76	9.74	0.19	66.68	NA	NA	NA	NA	20.61	19.95	2.02	50.82	4.51	20.46	0.51	37.94	381.8	36.66	6.5	100	1.16	35.02	145.44	100	138.56	0.68	9.5	0.41	100
	546	ERS4202388	4/6/2017	4/13/2017	NA	loam	45.69	38.59	15.72	0.21	76.96	NA	NA	NA	NA	31.88	51.94	2.73	38.11	5.53	29.7	0.56	44.37	479.64	45.62	6.32	100	1.53	44.7	164.25	100	210.94	1.53	12.34	0.44	100
	547	ERS4202389	4/6/2017	4/13/2017	NA	loam	44.88	38.51	16.61	0.23	85.71	NA	NA	NA	NA	18.66	24.65	2.77	39.89	5.28	27.2	0.54	42.51	460.07	41.46	6.07	73.66	1.31	38.89	166.01	100	258.06	1.78	13.17	0.37	100
	548	ERS4202390	4/6/2017	4/13/2017	NA	loam	46.55	41.82	11.63	0.2	74.47	NA	NA	NA	NA	21.75	30.37	2.34	23.28	5.8	32.4	0.46	31.83	428.05	34.87	6.25	92.84	1.26	37.62	107.78	100	165.23	3.41	11.81	0.62	100
	549	ERS4202391	4/6/2017	4/13/2017	NA	loam	45.86	42.41	11.73	0.2	72.38	NA	NA	NA	NA	30.29	48.43	2.38	24.7	5.72	31.6	0.51	38.39	484.97	46.76	6.24	92.07	1.48	43.55	119.13	100	169.62	2.92	11.73	0.62	100
	550	ERS4202392	4/6/2017	4/13/2017	NA	loam	38.9	48.16	12.94	0.19	70.13	NA	NA	NA	NA	19.57	26.28	1.98	12.92	4.35	19.15	0.42	26.95	328.44	17.69	6.29	97.11	1.18	35.63	123.82	100	186.72	3.35	12.66	0.47	100
	551	ERS4202393	5/16/2017	5/22/2017	till	silt loam	13.71	72.22	14.07	0.31	99.05	NA	NA	NA	NA	60.13	94.72	6.21	99.98	14.66	98.09	1.42	99.69	838.05	96.62	7.28	100	874.43	0	205.85	100	278.27	2.07	34.79	11.2	100
	552	ERS4202394	5/16/2017	5/22/2017	till	silt loam	8.18	77.27	14.55	0.31	98.96	NA	NA	NA	NA	67.36	97.83	8.22	100	19.27	99.97	1.44	99.74	867.71	97.66	7.05	100	12012.7	0	256.34	100	384.53	2.33	31.63	23.62	100
	553	ERS4202395	5/16/2017	5/22/2017	till	silt loam	14.45	72.49	13.06	0.28	96.8	NA	NA	NA	NA	76.85	99.46	7.24	100	16.39	99.49	1.38	99.51	961.92	99.37	7.24	100	7642.87	0	241.51	100	393.07	2.18	33.65	21.89	100
	554	ERS4202396	5/16/2017	5/22/2017	till	silt loam	1.89	82.71	15.39	0.36	99.92	NA	NA	NA	NA	18.96	25.18	3.95	85.5	6.85	43.76	0.81	75.59	747.33	90.94	7.08	100	513.48	0	215.76	100	179.1	2.42	19.17	5.82	100
	555	ERS4202397	5/17/2017	5/30/2017	no_till	sandy loam	54.88	33.2	11.92	0.27	95.39	121.25	69.21	NA	NA	7.05	7.6	1.89	44.44	5.36	28.02	0.32	17.4	394.91	39.15	6.51	100	9.66	100	186.56	100	164.3	3.96	10.6	4.08	100
	556	ERS4202398	5/17/2017	5/30/2017	till	sandy loam	53.22	34.3	12.48	0.31	98.96	79.38	83.98	NA	NA	6.11	7.03	1.81	40.4	3.53	13.44	0.22	10.43	222.6	12.78	5.7	32.31	4.6	100	175.97	100	126.26	147.34	57.43	8.26	11
	557	ERS4202399	5/17/2017	5/30/2017	no_till	sandy loam	52.94	36.68	10.37	0.26	92.95	121.88	68.95	NA	NA	5.07	6.44	1.9	44.85	3.89	15.81	0.2	9.01	277.75	19.45	5.57	14.69	4.51	100	262.47	100	167.62	96.48	19.21	7.59	56
	558	ERS4202400	5/17/2017	5/30/2017	no_till	loam	42.39	41.6	16.02	0.27	95.28	178.75	43.13	NA	NA	7.93	10	2.17	17.82	5.09	25.42	0.31	16.51	265.69	10.27	5.81	50.91	4.06	100	303.13	100	155.7	15.6	12.49	8.04	100
	559	ERS4202401	5/17/2017	5/30/2017	till	sandy loam	53.92	34.25	11.84	0.22	83.14	153.13	55.08	NA	NA	5.43	6.64	1.83	41.77	3.33	12.27	0.38	23.04	281.2	19.93	6.57	100	4.9	100	172.85	100	161.49	7.84	11.17	5.26	100
	560	ERS4202402	5/17/2017	5/30/2017	till	loam	46.86	40.75	12.38	0.22	83.86	318.75	3.46	NA	NA	11.31	13.7	2.02	13.78	3.29	12.04	0.36	21.63	305.32	14.63	6.61	100	26.93	39.76	271.57	100	146.94	1.54	8.09	2.84	100
	561	ERS4202403	NA	10/17/2017	no_till	silt loam	23.47	61.7	14.83	0.39	99.98	NA	NA	NA	NA	6.39	8.58	4.56	95.81	18.87	99.95	0.28	14.48	738.29	90.11	6.12	92.71	4.11	100	96.49	100	209.04	21.39	4.31	0.73	100
	562	ERS4202404	NA	10/17/2017	no_till	silt loam	17.92	69.69	12.39	0.41	99.99	NA	NA	NA	NA	11.93	14.47	4.56	95.86	19	99.95	0.39	23.7	795.43	94.49	6.26	98.11	3.75	100	95.53	100	177.09	26.08	3.97	1.09	56
	563	ERS4202405	NA	10/17/2017	no_till	silt loam	14.73	69.67	15.6	0.4	99.99	NA	NA	NA	NA	8.72	10.79	5.56	99.77	21.73	100	0.35	20.54	756.15	91.69	6.04	85.83	5.84	100	70.02	95.44	210.59	27.41	4.63	1.02	56
	564	ERS4202406	NA	10/17/2017	no_till	silt loam	19.35	67.1	13.55	0.38	99.97	NA	NA	NA	NA	5.42	7.76	4.74	97.36	18.24	99.9	0.46	32.42	807.93	95.2	6.07	88.93	6.77	100	90.3	100	157	23.87	4.05	0.63	100
	566	ERS4202407	NA	10/17/2017	no_till	silt loam	19.61	65.75	14.64	0.4	99.99	NA	NA	NA	NA	6.49	8.66	4.59	96.11	17.26	99.76	0.4	24.8	756.15	91.69	6.24	97.72	5.18	100	63.2	88.49	149.93	32.1	4.42	0.49	56
	568	ERS4202408	NA	10/17/2017	no_till	silt loam	23.04	64.86	12.1	0.38	99.97	NA	NA	NA	NA	4.57	7.1	4.15	89.88	15.88	99.23	0.32	17.95	716.86	87.94	6.07	89.18	6.35	100	81.32	100	140.15	30.21	4.44	0.46	56
	569	ERS4202409	NA	10/17/2017	no_till	silt loam	22.18	64.72	13.1	0.38	99.96	NA	NA	NA	NA	5.36	7.71	4.35	93.38	16.51	99.54	0.45	30.32	718.65	88.14	5.97	78.15	5.88	100	96.55	100	127.86	34.84	11.65	0.51	56
	570	ERS4202410	NA	10/17/2017	no_till	silt loam	23.08	62.7	14.21	0.38	99.96	NA	NA	NA	NA	5.27	7.64	3.87	83.2	16.03	99.32	0.57	46.43	574.01	65.54	6.54	100	5.53	100	86.61	100	146.76	124.61	21.84	0.36	56
	571	ERS4202411	NA	10/17/2017	no_till	silt loam	24.76	63.4	11.84	0.36	99.87	NA	NA	NA	NA	3.66	6.44	3.73	79.11	16.32	99.46	0.31	16.45	532.94	57.07	6.31	100	3.94	100	52.76	77.87	140.68	24.67	3.57	0.4	100
	572	ERS4202412	NA	10/17/2017	no_till	silt loam	21.16	67.11	11.73	0.35	99.85	NA	NA	NA	NA	6.07	8.3	2.8	41.04	11.46	87.72	0.27	13.43	413.3	31.97	6.21	96.82	2.66	76.36	55.1	80.25	155.92	27.17	2.55	0.27	56
	573	ERS4202413	NA	10/17/2017	no_till	silt loam	34.62	54.47	10.91	0.3	98.32	NA	NA	NA	NA	5.35	7.71	2.39	24.78	8.39	61.19	0.28	14.48	370.44	24.19	6.36	100	4.2	100	100.73	100	113.66	17.2	3.09	0.29	100
	574	ERS4202414	NA	10/17/2017	no_till	silt loam	19.59	64.36	16.05	0.38	99.97	NA	NA	NA	NA	4.92	7.37	4.89	98.23	20.13	99.99	0.38	23.33	724	88.7	5.93	72.57	5.65	100	78.45	100	157.27	30.39	4.23	0.8	56
	575	ERS4202415	NA	10/17/2017	no_till	silt loam	9.01	73.06	17.93	0.47	100	NA	NA	NA	NA	14.93	18.6	7.72	100	30.17	100	0.51	38.57	1016.85	99.74	6.24	97.63	6.72	100	108.49	100	248.14	31.91	7.35	2.8	56
	576	ERS4202416	NA	10/17/2017	no_till	silt loam	8.75	72.69	18.56	0.45	100	NA	NA	NA	NA	10.79	13.08	7.23	100	28.34	100	0.47	33.7	979.36	99.52	6.22	97.16	6.39	100	77.3	100	240.12	34.94	6.38	2.06	56
	577	ERS4202417	NA	10/17/2017	no_till	silt loam	20.98	64.13	14.89	0.37	99.95	NA	NA	NA	NA	9.52	11.63	4.3	92.62	23.39	100	0.38	23.33	593.65	69.36	6.14	93.89	5.47	100	71.52	96.97	149.82	32.34	3.73	0.42	56
	578	ERS4202418	NA	10/17/2017	no_till	silt loam	11.37	70.26	18.37	0.44	100	NA	NA	NA	NA	13	15.86	6.77	100	28.13	100	0.4	25.56	965.07	99.4	6.18	95.95	6.83	100	80.36	100	217.75	29.51	5.51	1.69	56
	579	ERS4202419	NA	10/17/2017	no_till	silt loam	11.95	69.09	18.96	0.41	99.99	NA	NA	NA	NA	10.01	12.18	5.19	99.24	20.34	99.99	0.42	27.89	779.36	93.45	6.24	97.82	4.3	100	104.86	100	203.01	28.82	4.79	0.79	56
	580	ERS4202420	NA	10/17/2017	no_till	silt loam	21.48	66	12.52	0.35	99.8	NA	NA	NA	NA	4.31	6.91	3.15	56.65	10.35	80	0.25	12.29	402.58	29.92	6.37	100	3.03	86.76	45.61	69.4	144.19	32.55	3.86	0.32	56
	581	ERS4202421	NA	10/17/2017	no_till	silt loam	20.41	69.66	9.93	0.33	99.59	NA	NA	NA	NA	4.41	6.98	2.69	36.66	9.92	76.47	0.2	9.05	334.73	18.58	6.45	100	4.02	100	66.38	91.73	124.75	28.4	3.49	0.27	56
	582	ERS4202422	NA	10/17/2017	no_till	silt loam	22.7	63.23	14.08	0.37	99.94	NA	NA	NA	NA	7.26	9.36	3.89	83.8	12.55	92.93	0.45	30.49	504.37	50.94	6.28	98.53	4.93	100	80.1	100	137.47	36.54	5.71	0.41	56
	583	ERS4202423	NA	10/17/2017	no_till	silt loam	23.38	62.42	14.2	0.38	99.96	NA	NA	NA	NA	13.8	16.97	4.49	95.09	18.49	99.92	0.36	21.01	634.72	76.68	6.17	95.28	5.06	100	49.53	74.58	139.65	32.29	4.03	0.54	56
	584	ERS4202424	NA	10/17/2017	no_till	silt loam	26.88	61.11	12.01	0.33	99.57	NA	NA	NA	NA	2.39	5.6	2.86	43.7	10.41	80.51	0.19	8.67	368.66	23.89	6.02	83.8	4.82	100	73.74	99.22	117.12	24.62	2.46	0.32	100
	585	ERS4202425	NA	10/17/2017	no_till	silt loam	35.56	53.08	11.37	0.31	98.85	NA	NA	NA	NA	3.2	6.12	2.53	29.91	9.34	71.03	0.22	10.47	363.3	23	6.38	100	4.67	100	82.9	100	119.53	18.67	2.6	0.27	100
	586	ERS4202426	NA	10/17/2017	no_till	silt loam	11.05	72.78	16.17	0.48	100	NA	NA	NA	NA	17.84	23.24	7.48	100	32.51	100	0.49	35.62	954.36	99.3	6.21	96.78	7.36	100	90.16	100	268.96	28.14	6.58	2.67	56
	587	ERS4202427	NA	10/17/2017	no_till	silt loam	13.02	72.38	14.6	0.42	100	NA	NA	NA	NA	15.13	18.9	5.9	99.94	23.69	100	0.37	22.4	820.43	95.84	6.35	100	5.52	100	69.96	95.37	241.09	22.89	4.12	1.22	100
	588	ERS4202428	NA	10/17/2017	no_till	loam	42.24	49.36	8.4	0.28	97.13	NA	NA	NA	NA	2.75	5.83	2.02	13.89	6.37	38.47	0.19	8.48	320.44	16.59	6.57	100	6.25	100	92.55	100	102.14	15.63	3.29	0.29	100
	589	ERS4202429	NA	10/17/2017	no_till	silt loam	38.64	51.68	9.68	0.29	97.52	NA	NA	NA	NA	2.03	5.38	2.21	18.91	6.65	41.56	0.22	10.26	338.3	19.1	6.09	90.55	6.25	100	109.3	100	108.47	17.88	3.89	0.37	100
	590	ERS4202430	NA	10/17/2017	no_till	silt loam	9.91	73.46	16.63	0.51	100	NA	NA	NA	NA	19.86	26.79	8.24	100	32.89	100	0.52	39.66	1054.35	99.86	6.26	98.23	7.06	100	124.59	100	287.36	30.13	6.13	2.54	56
	592	ERS4202431	NA	10/17/2017	no_till	silt loam	34.56	54.12	11.32	0.34	99.74	NA	NA	NA	NA	8.92	11	3.64	76	14.76	98.22	0.33	18.71	588.29	68.34	6.11	91.92	3.91	100	55.17	80.32	157.72	17.54	3.36	0.35	100
	593	ERS4202432	NA	10/17/2017	no_till	silt loam	8.83	73.39	17.77	0.47	100	NA	NA	NA	NA	25.89	38.83	6.69	100	28.31	100	0.54	41.49	888.29	98.21	5.88	63.51	4.34	100	79.38	100	242.05	37.37	7.04	1.67	56
	594	ERS4202433	NA	10/17/2017	no_till	loam	41.28	47.82	10.9	0.29	98.08	NA	NA	NA	NA	6.62	8.78	2.41	25.7	8.09	57.87	0.38	23.12	390.08	27.62	6.46	100	3.53	100	88	100	108.88	16.52	2.96	0.27	100
	595	ERS4202434	NA	10/17/2017	no_till	silt loam	21.65	65.09	13.26	0.38	99.95	NA	NA	NA	NA	6.26	8.46	4.52	95.44	20.54	99.99	0.4	24.95	768.65	92.68	6.43	100	4.36	100	70.1	95.53	173.73	27.43	4.09	0.56	56
	596	ERS4202435	NA	10/17/2017	no_till	loam	41.88	49.46	8.66	0.27	95.49	NA	NA	NA	NA	3.01	6	2.41	25.55	8.09	57.8	0.27	13.53	390.08	27.62	6.25	98.05	5.36	100	73.1	98.57	106.74	17.68	2.39	0.29	100
	597	ERS4202436	NA	10/17/2017	no_till	silt loam	22.25	65.49	12.26	0.34	99.71	NA	NA	NA	NA	7.51	9.59	3.81	81.57	16.94	99.68	0.26	13.03	574.01	65.54	6.16	94.67	3.29	94.18	56.31	81.47	162.69	25.27	3.3	0.36	56
	598	ERS4202437	NA	10/17/2017	no_till	silt loam	32.51	53.22	14.27	0.31	99.01	NA	NA	NA	NA	12.25	14.88	4.7	97.07	21.09	100	0.4	24.95	715.08	87.75	6.12	92.9	6.16	100	87.84	100	175.37	19.35	3.9	0.98	100
	599	ERS4202438	NA	10/17/2017	no_till	silt loam	36.8	54.5	8.7	0.3	98.7	NA	NA	NA	NA	9.83	11.98	3.46	69.72	15.19	98.7	0.42	27.65	532.94	57.07	6.14	94	6.54	100	113.1	100	129.31	19.88	5.29	0.43	100
	600	ERS4202439	NA	10/17/2017	no_till	silt loam	23.85	60.23	15.92	0.34	99.67	NA	NA	NA	NA	7.24	9.34	3.98	86.17	11.59	88.46	0.38	23.12	641.86	77.84	6.39	100	5.17	100	48.1	73.12	176.24	20.77	4.32	0.37	100
	601	ERS4202440	NA	10/17/2017	no_till	silt loam	13.97	70.39	15.64	0.36	99.9	NA	NA	NA	NA	17.94	23.41	6.53	100	28.75	100	0.47	33.1	831.15	96.33	6.29	98.75	4.92	100	72.42	97.89	226.86	44.72	5.82	1.93	56
	602	ERS4202441	NA	10/17/2017	no_till	silt loam	19.56	63.86	16.58	0.29	97.89	NA	NA	NA	NA	5.68	7.97	4.32	92.91	14.11	97.24	0.28	14.64	599.01	70.37	6.28	98.58	4.94	100	72.29	97.75	189.61	26.34	4.22	0.35	56
	603	ERS4202442	NA	10/17/2017	no_till	silt loam	18.99	66.09	14.92	0.31	98.84	NA	NA	NA	NA	2.04	5.38	3.31	63.67	16.71	99.61	0.26	13.08	502.58	50.56	6.17	95.41	3	85.89	40.28	59.45	142.78	32.79	3.55	0.29	56
	604	ERS4202443	NA	10/17/2017	no_till	silt loam	34.17	53.13	12.7	0.3	98.66	NA	NA	NA	NA	3.09	6.05	3.76	80.23	12.7	93.5	0.37	22.12	607.94	72.02	6.31	100	6.42	100	118.1	100	132.16	13.9	3.89	0.85	100
	605	ERS4202444	NA	10/17/2017	no_till	silt loam	17.75	65.3	16.95	0.39	99.98	NA	NA	NA	NA	9.78	11.93	5.94	99.95	21.92	100	0.47	33.53	840.07	96.7	6.39	100	5.03	100	73.86	99.35	219.89	30.19	4.82	1.7	56
	606	ERS4202445	NA	10/17/2017	no_till	silt loam	15.7	66.21	18.1	0.39	99.98	NA	NA	NA	NA	15.55	19.53	6.91	100	27.25	100	0.6	50.01	918.64	98.82	6.48	100	9.21	100	181.05	100	216.22	18.03	5.03	1.81	100
	607	ERS4202446	NA	10/17/2017	no_till	silt loam	20.61	61.15	18.24	0.36	99.9	NA	NA	NA	NA	9.27	11.37	4.88	98.15	18.25	99.9	0.36	20.74	738.29	90.11	6.34	100	5.46	100	81.35	100	218.16	24.16	4.63	0.37	100
	608	ERS4202447	NA	10/17/2017	no_till	silt loam	31.13	54.64	14.23	0.33	99.61	NA	NA	NA	NA	14.01	17.27	3.79	80.97	13.21	95.14	0.34	19.41	552.58	61.19	5.96	77.06	6.16	100	101.36	100	181.51	19.67	4.38	0.39	100
	609	ERS4202448	8/17/2017	8/21/2017	no_till	sandy loam	78.77	10.02	11.22	0.09	29.61	106.25	75.11	NA	NA	30.31	33.67	1.25	17.27	2.93	10.08	0.95	87.58	378.82	36.1	7.56	86.53	93.3	1.23	311.58	100	244.92	1.2	17.6	0.17	56
	610	ERS4202449	8/17/2017	8/21/2017	no_till	loamy sand	79.44	11.2	9.36	0.1	32.74	237.5	19.41	NA	NA	22.21	21.96	1.13	13.82	2.51	8.12	0.41	26.4	463.6	52.71	7.42	95.92	73.33	4.89	225.72	100	229.92	0.59	8.01	0.13	56
	611	ERS4202450	8/17/2017	8/21/2017	no_till	loamy sand	87.11	6.56	6.33	0.11	41.07	105	75.57	NA	NA	9.86	9.5	1.95	47.38	5.02	24.85	0.61	51.24	450.7	50.14	6.55	100	37.7	16.06	164.81	100	155.47	0.69	6.83	0.56	100
	612	ERS4202451	8/17/2017	8/21/2017	no_till	sand	88.87	6.34	4.78	0.09	30.25	197.5	34.71	NA	NA	13.07	12.08	1.19	15.61	3.19	11.47	0.38	23.41	426.74	45.37	6.75	100	23.28	71.49	165.54	100	151.13	0.83	6.17	0.53	100
	613	ERS4202452	9/25/2017	9/29/2017	no_till	sandy clay loam	48.08	26.89	25.03	0.23	85.99	12.5	96.23	NA	NA	7.6	9.68	2.15	17.18	2.8	13.14	0.6	50.01	358.74	22.26	8.55	0	132.73	0	372.51	100	451.01	0.8	6.19	0.23	56
	614	ERS4202453	9/25/2017	9/29/2017	till	sandy loam	70.35	17.79	11.86	0.17	71.16	51.71	90.63	NA	NA	9.04	8.92	1.6	31.05	2.99	10.39	0.36	21.42	301.74	22.93	7.06	100	4.56	100	120.5	100	276.31	0.86	4.79	0.62	100
	615	ERS4202454	9/25/2017	9/29/2017	till	loam	39.52	34.47	26.01	0.18	61.23	8.13	96.64	24.38	99.39	18.97	25.2	3.23	60.08	4.91	31.46	0.5	37.04	456.71	40.75	6.36	100	5.16	100	261.91	100	518.27	2.52	8.32	0.71	100
	621	ERS4202455	2018-04-17	NA	no_till	loam	39.1	34.93	25.97	0.13	33.34	191.67	37.27	177.5	86.73	15.69	19.75	2.6	32.79	3.08	10.86	0.27	13.53	290.19	12.84	7.24	100	6.07	100	214.75	100	891.27	1.07	6.77	0.86	100
	631	ERS4202456	2018-06-04	2018-06-08	no_till	silt loam	7.7	71.77	20.53	0.33	99.49	299.06	5.64	260.55	64.01	17.41	22.51	2.78	40.34	3.93	21.79	0.26	12.83	319.94	16.52	6.83	100	1.2	36.1	124.1	100	236.4	0.6	10.2	0.3	100
	632	ERS4202457	2018-06-04	2018-06-08	no_till	silt loam	8.34	71.73	19.93	0.33	99.59	239.25	18.85	296.34	51.33	16.74	21.41	2.79	40.78	4.07	23.04	0.3	16.04	307.84	14.95	6.24	97.7	1.3	38.7	118.1	100	201.4	0.9	14.2	0.3	100
	633	ERS4202458	2018-06-04	2018-06-08	no_till	silt loam	8.39	71.61	20	0.33	99.58	238.34	19.14	259.19	64.47	18.81	24.91	2.75	39.06	4.56	27.83	0.37	21.77	328.58	17.71	6.17	95.4	1.6	46.8	129.2	100	186.6	1	14.7	0.3	100
	634	ERS4202459	2018-06-04	2018-06-08	no_till	silt loam	11.77	69.7	18.53	0.3	98.68	307.22	4.63	295.44	51.65	17.77	23.12	2.71	37.36	3.55	18.6	0.32	17.22	333.77	18.44	6.63	100	1.9	55.2	127.4	100	202.3	0.7	10.3	0.2	56
	635	ERS4202460	2018-06-04	2018-06-08	no_till	silt loam	11.15	70.09	18.76	0.31	99.06	265.53	11.66	284.56	55.58	17.63	22.88	2.66	35.28	4.09	23.3	0.28	14.16	309.56	15.17	6.05	87.2	1.8	52.4	116.5	100	155.1	1.3	12.9	0.3	100
	636	ERS4202461	2018-06-04	2018-06-08	no_till	silt loam	12.32	68.68	19	0.3	98.69	274.14	9.8	328.06	39.93	15.14	18.91	2.76	39.49	3.91	21.67	0.3	15.81	321.67	16.75	6.26	98.2	1.6	46.8	111.1	100	179.3	1.1	10.6	0.2	56
	637	ERS4202462	2018-06-04	2018-06-08	no_till	silt loam	9.3	70.48	20.22	0.3	98.61	239.25	18.85	276.41	58.49	10.35	12.57	2.68	36.11	3.25	16.27	0.21	9.92	276.72	11.37	5.66	26.2	2.1	60.8	92.9	100	172.5	2	11.4	0.2	56
	638	ERS4202463	2018-06-04	2018-06-08	no_till	silt loam	10.1	66.26	23.64	0.25	92.17	280.03	8.66	313.56	45.09	19.45	26.06	2.86	43.82	2.88	13.63	0.19	8.74	328.58	17.71	4.95	0	3.7	100	107.3	100	154	4.9	11	0.2	56
	639	ERS4202464	2018-06-04	2018-06-08	no_till	silt loam	13.32	62.6	24.08	0.26	93.26	263.72	12.09	396.03	19.13	15.04	18.77	2.98	49.11	3.51	18.21	0.23	10.77	366.61	23.55	5.31	1.3	4.3	100	116.6	100	202.8	3.6	8.6	0.2	56
	640	ERS4202465	2018-06-04	2018-06-08	no_till	silt loam	13.37	62.25	24.38	0.28	96.9	NA	NA	NA	NA	45.55	79.05	3.58	74.04	4.75	29.83	0.38	23.62	506.65	51.43	5.89	65.9	8.5	100	145.3	100	245.3	2.1	5.7	1	100
	641	ERS4202466	2018-06-04	2018-06-08	no_till	silt loam	19.77	59.97	20.26	0.27	95.62	NA	NA	NA	NA	37.78	64.69	3.1	54.42	4.92	31.63	0.55	43.07	456.51	40.71	6.38	100	11.1	100	191.3	100	202.4	1.7	5.6	1	100
	642	ERS4202467	2018-06-04	2018-06-08	no_till	silt loam	22.88	54.07	23.05	0.3	98.28	NA	NA	NA	NA	34.84	58.44	3.31	63.47	4.25	24.74	0.41	25.86	503.19	50.69	6.34	100	4.6	100	195.3	100	278.7	2	3.6	0.6	100
	644	ERS4202468	2018-06-04	2018-06-08	no_till	silt loam	20.08	59.23	20.69	0.3	98.27	NA	NA	NA	NA	34.64	58.02	3	50	4.54	27.6	0.36	21.49	377.88	25.46	5.96	76.65	2.6	74.8	121	100	235.3	1.1	5	0.8	100
	645	ERS4202469	2018-06-04	2018-06-08	no_till	silt loam	20.58	58.25	21.16	0.29	98.02	NA	NA	NA	NA	43.16	75.04	3.49	70.69	5.19	34.55	0.39	24.51	470.09	43.58	6.34	100	3.7	100	139.4	100	265.5	1.9	3.8	0.8	100
	646	ERS4202470	2018-06-06	2018-06-08	no_till	silt loam	9.45	78.58	11.97	0.28	96.83	100	77.38	225	75.23	26.29	39.67	2.52	29.69	4.98	32.3	0.39	24.51	367.11	23.63	6.68	100	7.4	100	187.8	100	82.8	0.6	8.6	1.6	100
	647	ERS4202471	2018-06-06	2018-06-08	no_till	silt loam	10.32	74.69	14.99	0.29	97.77	93.75	79.52	200	81.83	31.73	51.61	2.94	47.34	5.16	34.2	0.39	24.51	381.64	26.12	5.87	62.48	12.7	100	206.6	100	93.3	2.4	9.9	1.7	100
	648	ERS4202472	2018-06-06	2018-06-08	no_till	silt loam	7.51	78.97	13.52	0.29	97.56	81.25	83.43	162.5	89.44	30.07	47.94	2.98	49.11	4.42	26.44	0.37	22.33	356.22	21.85	6.1	91.37	7.2	100	180	100	95	1.8	9.6	1.3	100
	649	ERS4202473	2018-06-06	2018-06-08	no_till	silt loam	7.25	77.5	15.25	0.28	96.73	103.13	76.26	162.5	89.44	29.84	47.44	3.01	50.44	4.21	24.34	0.37	22.33	463.38	42.15	6.2	96.55	8.9	100	177.2	100	115.8	1.2	7.5	1.2	100
	650	ERS4202474	2018-06-06	2018-06-08	no_till	silt loam	6.36	77.5	16.13	0.28	96.92	115.63	71.5	196.88	82.57	34.23	57.12	3.16	57.06	5.56	38.77	0.44	29.18	456.11	40.62	6.3	100	6.7	100	190.2	100	141.5	1.2	9	1.8	100
	651	ERS4202475	2018-06-06	2018-06-08	no_till	silt loam	7.76	77.72	14.52	0.26	93.96	71.88	86.03	196.88	82.57	34.4	57.5	2.93	46.9	5.09	33.46	0.39	23.77	450.66	39.49	6.23	97.47	6.9	100	178.4	100	118.5	1.1	9	1.5	100
	653	ERS4202476	2018-06-07	2018-06-12	no_till	silt loam	18.41	59.08	22.51	0.26	94.39	244.69	17.18	247.86	68.23	38.96	67.09	3.27	61.79	4.34	25.65	0.31	17.1	329.98	17.9	6.41	100	2.1	60.8	97.3	100	179.3	2.1	2.9	0.2	56
	654	ERS4202477	2018-06-07	2018-06-12	no_till	silt loam	23.64	57.92	18.44	0.26	93.79	250.58	15.47	259.64	64.32	29.17	45.94	2.57	31.64	3.75	20.25	0.35	20.27	286.71	12.45	6.6	100	1.8	52.4	74.7	100	154.3	0.7	4.7	0.1	56
	656	ERS4202478	2018-06-07	2018-06-12	no_till	silt loam	19.6	63.06	17.33	0.26	94.15	307.22	4.63	341.66	35.25	16.86	21.61	2.51	29.31	3.19	15.78	0.25	12.24	257.87	9.53	6.62	100	1.5	44	81.4	100	168.2	0.6	4.5	0.1	56
	657	ERS4202479	2018-06-07	2018-06-12	no_till	silt loam	20.2	56.31	23.49	0.27	94.93	270.06	10.65	226.56	74.78	39.57	68.3	3.24	60.51	4.16	23.88	0.41	26.02	400.29	29.5	6.82	100	1.6	46.8	115.1	100	288.2	2	2.6	0.2	56
	659	ERS4202480	2018-06-07	2018-06-12	no_till	silt loam	18.85	63.26	17.89	0.29	97.88	328.52	2.67	331.69	38.66	21.62	30.12	2.88	44.7	3.88	21.4	0.24	11.77	328.18	17.65	6.24	97.7	1.4	41.4	89.4	100	166	1.1	3.6	0.1	56
	660	ERS4202481	2018-05-14	2018-06-12	NA	silt loam	5.99	68.98	25.03	0.27	96.15	NA	NA	NA	NA	13.87	17.07	4.71	97.13	4.85	30.81	0.3	15.93	320.97	16.66	6.42	100	4.1	100	170.1	100	119.4	5.2	4.5	0.2	56
	661	ERS4202482	2018-05-14	2018-06-12	NA	silt loam	6.26	68.81	24.93	0.31	99.1	NA	NA	NA	NA	12.66	15.42	4.57	95.95	4.33	25.53	0.31	17.1	320.97	16.66	6.5	100	3.8	100	151.8	100	108.9	4.1	4.1	0.1	56
	662	ERS4202483	2018-05-14	2018-06-12	NA	silt loam	4.59	70.12	25.29	0.32	99.21	NA	NA	NA	NA	14.27	17.63	4.43	94.4	4.39	26.11	0.31	16.51	357.02	21.98	6.45	100	3.5	100	109.1	100	108.9	4.4	4.2	0.2	56
	664	ERS4202484	2018-05-14	2018-06-12	NA	silt loam	4.6	71.79	23.61	0.32	99.28	NA	NA	NA	NA	11.91	14.44	4.49	95.11	4.89	31.27	0.29	15.36	304.74	14.56	6.16	94.9	3.4	97.2	120.9	100	118.7	6.8	4.9	0.2	56
	665	ERS4202485	2018-05-14	2018-06-12	NA	silt loam	4.73	70.94	24.33	0.32	99.43	NA	NA	NA	NA	12.6	15.34	4.64	96.58	4.97	32.12	0.27	13.74	239.84	7.98	6.25	98	3.6	100	136.9	100	116.4	5.2	4.2	0.2	56
	666	ERS4202486	2018-05-14	2018-06-12	NA	silt loam	3.58	69.68	26.75	0.29	97.91	NA	NA	NA	NA	12.26	14.89	4.52	95.44	4.54	27.62	0.27	13.23	257.87	9.53	6.2	96.5	3.4	97.2	114.7	100	113.1	5	4.3	0.2	56
	667	ERS4202487	2018-05-14	2018-06-12	NA	silt loam	4.59	69.9	25.51	0.29	97.97	NA	NA	NA	NA	13.38	16.38	4.72	97.2	4.28	25.07	0.29	15.36	275.89	11.29	6.33	100	3.5	100	122.2	100	110.2	4.7	4	0.1	56
	668	ERS4202488	2018-05-14	2018-06-12	NA	silt loam	4.96	68.41	26.62	0.29	97.58	NA	NA	NA	NA	13.42	16.44	4.52	95.44	4.2	24.25	0.31	16.51	248.85	8.73	6.28	98.5	3.7	100	114.7	100	111.2	7.3	4.1	0.1	56
	669	ERS4202489	2018-05-14	2018-06-12	NA	silty clay loam	4.75	67.72	27.53	0.3	98.26	NA	NA	NA	NA	13.46	12.84	4.49	70.69	4.31	29.82	0.26	12.73	268.68	6.28	6.43	100	3.2	91.6	131.6	100	109.4	5.4	3.7	0.1	56
	670	ERS4202490	2018-05-14	2018-06-12	NA	silty clay loam	4.66	68.14	27.2	0.32	99.33	NA	NA	NA	NA	9.46	8.95	4.62	75.46	3.8	24.18	0.25	12.24	274.09	6.62	6.35	100	3.5	100	150.5	100	108.8	5	4.6	0.2	56
	671	ERS4202491	2018-05-14	2018-06-12	NA	silty clay loam	4	68.82	27.18	0.29	98.1	NA	NA	NA	NA	7.73	7.56	4.68	77.5	4.57	32.91	0.26	12.73	245.25	4.96	6.43	100	3.5	100	137.3	100	105.1	5	5.3	0.1	56
	672	ERS4202492	2018-05-14	2018-06-12	NA	silt loam	4.8	68.75	26.45	0.28	97.17	NA	NA	NA	NA	11.03	13.36	4.72	97.2	4.45	26.75	0.32	17.71	238.04	7.84	6.35	100	3.4	97.2	143.7	100	108.7	5.5	4.9	0.1	56
	673	ERS4202493	2018-05-14	2018-06-12	NA	silt loam	4.88	68.77	26.35	0.29	97.94	NA	NA	NA	NA	9.7	11.83	4.65	96.66	4.78	30.08	0.27	13.74	261.47	9.86	6.45	100	3.7	100	149.4	100	108.4	5.3	5	0.2	56
	674	ERS4202494	2018-05-14	2018-06-12	NA	silt loam	5.32	68.52	26.16	0.3	98.56	NA	NA	NA	NA	10.49	12.72	4.8	97.72	4.49	27.13	0.33	18.33	274.09	11.1	6.2	96.5	3.5	100	142.6	100	108.8	5.8	5.3	0.1	56
	676	ERS4202495	2018-05-14	2018-06-12	NA	silt loam	5.62	68.17	26.21	0.27	95.87	NA	NA	NA	NA	9.4	11.5	4.57	95.95	4.35	25.77	0.36	20.95	256.06	9.37	6.02	84.1	3.6	100	148	100	113.7	7.5	6	0.2	56
	677	ERS4202496	2018-05-14	2018-06-12	NA	silt loam	4.3	69.57	26.13	0.28	96.53	NA	NA	NA	NA	16.32	20.73	4.64	96.58	4.65	28.73	0.28	14.27	324.57	17.15	6.58	100	3.6	100	123.8	100	110.9	4.4	4.4	0.1	56
	678	ERS4202497	2018-05-14	2018-06-12	NA	silt loam	4.82	69.03	26.16	0.26	93.03	NA	NA	NA	NA	13.83	17	4.64	96.58	4.38	26.04	0.32	17.71	252.46	9.04	6.35	100	3.5	100	115.9	100	110.3	5.9	3.9	0.1	56
	679	ERS4202498	2018-05-14	2018-06-12	NA	silt loam	5.99	68.99	25.02	0.29	97.51	NA	NA	NA	NA	11.14	13.49	4.65	96.66	4.69	29.15	0.36	21.63	292.12	13.06	6.65	100	3.4	97.2	132.9	100	111.7	4.5	3.9	0.1	56
	680	ERS4202499	2018-05-14	2018-06-12	NA	silt loam	4.81	70.13	25.06	0.28	96.77	NA	NA	NA	NA	12.97	15.82	4.65	96.66	4.63	28.58	0.31	16.39	308.35	15.01	6.49	100	3.4	97.2	132.2	100	108.4	4.1	3.8	0.1	56
	681	ERS4202500	2018-05-14	2018-06-12	NA	silt loam	5.6	70.17	24.24	0.3	98.52	NA	NA	NA	NA	15.46	19.39	4.81	97.78	4.87	31.02	0.3	15.81	322.77	16.9	6.46	100	3.6	100	140.3	100	114	6	4.2	0.2	56
	683	ERS4202501	2018-05-14	2018-06-12	NA	silt loam	5.68	69.29	25.02	0.29	98.04	NA	NA	NA	NA	11.64	14.11	4.59	96.14	4.57	27.96	0.24	11.68	308.35	15.01	6.36	100	3.4	97.2	142.7	100	115.5	5.8	4	0.2	56
	684	ERS4202502	2018-05-14	2018-06-12	NA	silt loam	5.25	69.47	25.28	0.29	97.87	NA	NA	NA	NA	13.42	16.44	4.87	98.11	4.8	30.29	0.28	14.16	286.71	12.45	6.44	100	3.6	100	138.8	100	110.2	4.8	3.7	0.2	56
	685	ERS4202503	2018-05-14	2018-06-12	NA	silt loam	5.91	69.57	24.52	0.28	96.85	NA	NA	NA	NA	11.63	14.09	4.79	97.66	4.32	25.46	0.29	15.25	308.35	15.01	6.61	100	3.2	91.6	133.7	100	107.6	3.7	3.8	0.1	56
	686	ERS4202504	2018-05-14	2018-06-12	NA	silt loam	5.1	69.72	25.18	0.28	97.05	NA	NA	NA	NA	12.62	15.36	4.49	95.11	4.69	29.12	0.31	16.39	288.51	12.65	6.46	100	3.7	100	151.1	100	114.9	5.1	4.2	0.1	56
	687	ERS4202505	2018-05-14	2018-06-12	NA	silt loam	4.45	69.31	26.24	0.28	96.47	NA	NA	NA	NA	14.85	18.48	4.67	96.82	4.84	30.77	0.29	15.25	308.35	15.01	6.51	100	3.7	100	151.9	100	115.7	5.2	4.3	0.1	56
	688	ERS4202506	2018-05-14	2018-06-12	NA	silt loam	5.61	68.58	25.81	0.29	97.88	NA	NA	NA	NA	12.59	15.32	4.71	97.13	4.93	31.7	0.26	13.13	297.53	13.69	6.31	100	3.4	97.2	150.8	100	113.5	5.4	4	0.1	56
	689	ERS4202507	2018-05-14	2018-06-12	NA	silt loam	5.91	69.24	24.85	0.29	97.89	NA	NA	NA	NA	10.36	12.58	4.66	96.74	4.34	25.63	0.33	18.84	335.39	18.68	6.69	100	3.5	100	138.2	100	104.6	3.6	3.8	0.1	56
	691	ERS4202508	2018-05-14	2018-06-12	NA	silt loam	5.48	69.89	24.63	0.33	99.53	NA	NA	NA	NA	12.22	14.83	4.71	97.13	4.44	26.65	0.29	14.7	260.13	9.74	6.66	100	3.5	100	145.3	100	109.2	4.4	3.9	0.1	56
	693	ERS4202509	2018-05-14	2018-06-12	NA	silt loam	5.61	72.41	21.98	0.31	99.01	NA	NA	NA	NA	12.49	15.19	4.63	96.49	4.87	31.02	0.38	23.62	290.59	12.88	6.43	100	3.5	100	165.8	100	111.3	4.6	3.8	0.2	56
	697	ERS4202510	2018-05-14	2018-06-12	NA	silt loam	6.07	72.64	21.29	0.32	99.42	NA	NA	NA	NA	14.46	17.91	4.75	97.41	5.5	38.06	0.24	11.68	317.47	16.19	6.44	100	3.6	100	160.2	100	107.6	5	3.6	0.2	56
	698	ERS4202511	2018-05-14	2018-06-12	NA	silt loam	5.88	71.47	22.65	0.31	99.08	NA	NA	NA	NA	14.05	17.32	4.7	97.05	4.85	30.83	0.28	14.16	321.05	16.67	6.51	100	3.4	97.2	150.8	100	108.7	4.6	4.2	0.1	56
	699	ERS4202512	2018-05-14	2018-06-12	NA	silt loam	5.71	72.64	21.66	0.31	98.88	NA	NA	NA	NA	14.37	17.77	4.47	94.88	4.21	24.34	0.24	11.68	299.55	13.93	6.49	100	3.5	100	159.7	100	115.2	4	3.2	0.1	56
	700	ERS4202513	2018-05-14	2018-06-12	NA	silt loam	4.67	72.5	22.84	0.32	99.31	NA	NA	NA	NA	11.02	13.35	4.51	95.33	4.23	24.58	0.3	15.81	330.01	17.91	6.37	100	3.7	100	128.7	100	108.8	5.7	4.3	0.2	56
	701	ERS4202514	2018-05-14	2018-06-12	NA	silt loam	4.31	75.23	20.47	0.31	98.9	NA	NA	NA	NA	9.17	11.26	3.76	80.08	4.12	23.53	0.3	15.81	319.26	16.43	6.48	100	3.8	100	134.5	100	107.1	4.9	4	0.1	56
	702	ERS4202515	2018-05-14	2018-06-12	NA	silt loam	4.54	74.23	21.24	0.32	99.38	NA	NA	NA	NA	11.1	13.44	4.63	96.49	4.49	27.1	0.41	25.86	347.93	20.55	6.81	100	3.7	100	136.8	100	103.8	3.5	3.7	0.1	56
	703	ERS4202516	2018-05-14	2018-06-12	NA	silt loam	5.61	73.25	21.14	0.33	99.56	NA	NA	NA	NA	13.74	16.89	4.53	95.54	4.5	27.25	0.4	25.11	288.8	12.68	6.53	100	3.9	100	139.2	100	109.8	4.9	4	0.1	56
	704	ERS4202517	2018-05-14	2018-06-12	NA	silt loam	4.45	73.27	22.28	0.32	99.38	NA	NA	NA	NA	12.01	14.58	4.61	96.32	4.3	25.29	0.27	13.64	272.67	10.96	6.42	100	3.8	100	144.6	100	109.8	5.1	4.2	0.1	56
	705	ERS4202518	2018-05-14	2018-06-12	NA	silt loam	4.69	73.17	22.14	0.32	99.38	NA	NA	NA	NA	16.26	20.64	4.51	95.33	4.49	27.13	0.32	17.59	290.59	12.88	6.55	100	4	100	141.7	100	108.4	4.3	4.1	0.2	56
	706	ERS4202519	2018-05-14	2018-06-12	NA	silt loam	5.05	75.38	19.57	0.33	99.5	NA	NA	NA	NA	15.33	19.21	4.53	95.54	4.35	25.74	0.37	22.19	315.68	15.95	6.63	100	3.7	100	139.4	100	104.5	4	3.8	0.1	56
	707	ERS4202520	2018-05-14	2018-06-12	NA	silt loam	4.76	74.15	21.09	0.32	99.29	NA	NA	NA	NA	16.45	20.95	4.68	96.9	4.68	29.04	0.32	17.59	276.26	11.32	6.61	100	4	100	144.5	100	103.5	4.5	3.2	0.1	56
	708	NA	2018-05-14	2018-06-12	NA	silt loam	4.896	73.152	21.951	0.324	99.415	NA	NA	NA	NA	16.227	20.591	4.82	97.842	4.511	27.335	0.271	13.637	328.222	17.657	6.58	100	3.7	100	140.5	100	112.6	4.1	3.7	0.1	56
	710	ERS4202521	2018-05-14	2018-06-12	NA	silt loam	5.71	73	21.3	0.27	95.74	NA	NA	NA	NA	12.35	15.01	4.76	97.47	4.6	28.19	0.28	14.16	330.01	17.91	6.38	100	3.6	100	144.6	100	110.8	5.4	3.9	0.2	56
	713	ERS4202522	2018-05-14	2018-06-12	NA	silt loam	5.42	74.37	20.21	0.34	99.7	NA	NA	NA	NA	15.71	19.79	4.57	95.95	5.23	34.96	0.26	13.13	322.85	16.91	6.58	100	3.1	88.8	144.5	100	109.6	5	3.3	0.1	56
	714	ERS4202523	2018-06-12	2018-06-18	till	silt loam	19.33	69.27	11.4	0.32	99.43	110	73.69	190.63	84	5.65	7.95	2.6	32.84	4.45	26.72	0.31	16.39	469.79	43.51	6.78	100	17.8	100	172.3	100	93.1	1.2	4.5	0.9	100
	715	ERS4202524	2018-06-12	2018-06-18	till	silt loam	20.38	67.82	11.79	0.3	98.64	125.63	67.38	148.13	91.63	5.6	7.91	2.34	23.17	4.4	26.27	0.32	17.59	367.64	23.72	6.4	100	9.7	100	152.3	100	86.1	2.3	5.6	0.9	100
	716	ERS4202525	2018-06-12	2018-06-18	till	silt loam	20.52	67.77	11.71	0.31	99.12	165.63	49.24	176.88	86.85	8.47	10.53	2.43	26.33	4.51	27.28	0.3	15.81	380.19	25.86	6.44	100	8.4	100	162.1	100	78.6	1.2	5.7	0.7	100
	717	ERS4202526	2018-06-12	2018-06-18	till	silt loam	21.7	65.81	12.49	0.31	98.76	128.13	66.32	162.5	89.44	6.87	9.01	2.26	20.55	4.33	25.5	0.27	13.64	351.52	21.11	6.38	100	8.2	100	182.1	100	77	0.9	7.5	0.7	100
	718	ERS4202527	2018-06-12	2018-06-18	till	silt loam	23.15	65.06	11.79	0.3	98.2	146.88	57.97	121.25	94.79	10.64	12.9	2.41	25.61	3.91	21.63	0.34	19.48	396.32	28.76	6.91	100	9.1	100	143	100	96.1	0.6	4.4	0.5	100
	719	ERS4202528	2018-06-12	2018-06-18	till	silt loam	23.73	64.31	11.95	0.31	98.84	121.88	68.95	163.13	89.33	12.55	15.27	2.4	25.25	4.26	24.84	0.36	20.81	432.15	35.69	6.82	100	14.1	100	157.4	100	87.7	1	4.9	0.6	100
	720	ERS4202529	2018-06-12	2018-06-18	till	silt loam	21.33	67.65	11.02	0.32	99.22	140.63	60.81	153.13	90.91	11.37	13.77	2.34	23.17	4.15	23.82	0.34	19.48	457.24	40.86	6.78	100	8.2	100	146.6	100	76.7	1.2	5.3	0.5	100
	721	ERS4202530	2018-06-14	2018-06-18	no_till	silt loam	8.14	71.26	20.6	0.2	73.24	243.78	17.45	277.31	58.17	20.9	28.74	3.23	60.09	4.82	30.5	0.41	25.86	525.34	55.45	6.83	100	11.7	100	166.9	100	164.3	1.6	10.2	1.6	100
	722	ERS4202531	2018-06-14	2018-06-18	no_till	silt loam	1.67	76.35	21.98	0.24	90.17	251.94	15.09	348.91	32.83	21.6	30.08	4.32	92.88	5.69	40.3	0.51	38.48	489.99	47.84	6.5	100	15.7	100	238	100	195.1	6.1	13.9	2.4	100
	723	ERS4202532	2018-06-14	2018-06-18	no_till	silt loam	3.2	76.05	20.75	0.21	77.36	239.25	18.85	268.25	61.36	22.92	32.68	3.5	71.07	5.55	38.64	0.45	30.65	484.66	46.7	6.55	100	12.2	100	160.8	100	204.3	8.2	13.8	2.3	100
	724	ERS4202533	2018-06-14	2018-06-18	no_till	silt loam	10.27	70.88	18.85	0.17	56.07	251.94	15.09	407.81	16.35	16.54	21.09	3.31	63.47	5.28	35.54	0.39	24.36	454.45	40.27	6.53	100	9.6	100	59.8	85.03	153.5	0.6	4.3	1.7	100
	725	ERS4202534	2018-06-14	2018-06-18	no_till	silt loam	3.51	74.06	22.44	0.21	78.24	266.44	11.46	287.28	54.6	22.24	31.33	3.66	76.83	5.28	35.54	0.39	24.36	484.66	46.7	6.6	100	6.1	100	74	99.49	220.4	0.6	3.1	1.6	100
	726	ERS4202535	2018-06-14	2018-06-18	no_till	silt loam	3.57	73.41	23.02	0.25	90.54	241.97	18	364.31	27.94	23.75	34.36	3.55	72.94	4.99	32.38	0.38	23.62	521.99	54.73	6.68	100	9.5	100	70.1	95.52	214.8	0.4	3.4	1.3	100
	727	ERS4202536	2018-06-14	2018-06-18	till	silt loam	2.33	75.42	22.25	0.31	99.14	280.94	8.49	283.66	55.91	25.28	37.53	3.55	72.94	6.13	45.5	0.31	16.98	362.02	22.79	5.03	0	4.3	100	89.2	100	140.2	5.8	11	1.2	100
	728	ERS4202537	2018-06-14	2018-06-18	till	silt loam	8.92	71.86	19.22	0.29	97.76	270.06	10.65	285.47	55.25	16.34	20.77	2.89	45.14	5.32	36.03	0.24	11.68	362.02	22.79	5	0	3.5	100	53.2	78.31	142.3	7.5	10	0.9	100
	729	ERS4202538	2018-06-14	2018-06-18	till	silt loam	4.94	74.23	20.83	0.31	98.74	290	6.95	233.81	72.63	15	18.7	2.88	44.7	4.51	27.34	0.33	18.2	337.13	18.93	5.08	0	3.9	100	59.8	85.03	160.5	6.3	9.5	0.8	100
	732	ERS4202539	2018-06-13	2018-06-18	no_till	loam	25.9	49.32	24.78	0.22	81.3	302.69	5.17	342.56	34.94	42.98	74.71	3.52	71.83	4.55	27.74	0.39	24.36	507.77	51.67	7.2	100	8	100	63.3	88.6	371.9	0.5	2	0.5	100
	734	ERS4202540	2018-06-13	2018-06-18	no_till	loam	27.95	48.01	24.03	0.23	86.58	270.06	10.65	367.94	26.84	24.16	35.19	2.82	42.07	4.27	24.97	0.29	14.7	458	41.02	6.75	100	8.5	100	111.8	100	239.7	0.5	4.1	0.4	100
	736	NA	2018-06-13	2018-06-18	1	loam	30.522	44.587	24.891	0.218	81.252	348	1.538	416.875	14.4	20.473	27.933	2.52	29.69	3.324	16.79	0.214	9.923	296.251	13.537	5.7	32.472	2.4	69.2	89.2	100	228.8	2.8	9.2	0.4	100
	737	ERS4202541	2018-06-13	2018-06-18	no_till	loam	33.47	45.45	21.09	0.23	87.42	300.88	5.4	377	24.2	14.62	18.14	2.52	29.69	3.61	19.04	0.22	10.34	321.14	16.68	5.93	72.27	3.2	91.6	98	100	226.8	1.9	8.2	0.4	100
	740	ERS4202542	2018-06-13	2018-06-18	no_till	loam	34.51	42.99	22.51	0.18	63.16	282.75	8.16	467.63	6.38	19.23	25.66	2.5	28.93	4.04	22.77	0.3	15.58	424.41	34.14	6.35	100	2.2	63.6	93.6	100	263	1.1	6.1	0.2	56
	746	ERS4202543	2018-06-13	2018-06-21	no_till	silt loam	13.07	65.21	21.72	0.24	88.29	171.88	46.32	280	57.21	13.72	16.85	2.78	40.34	4.29	25.14	0.33	18.58	419.92	33.26	6.74	100	5.2	100	85.6	100	253.4	2	7.3	0.7	100
	747	ERS4202544	2018-06-13	2018-06-21	no_till	silt loam	14.52	63.4	22.09	0.22	84.02	128.13	66.32	284.38	55.65	18.52	24.4	2.87	44.26	4.47	26.92	0.32	17.95	416.31	32.55	7.01	100	7.1	100	93.9	100	258.2	1.3	7	0.8	100
	757	ERS4202545	NA	2018-06-21	no_till	silt loam	16.12	62.28	21.6	0.2	75.45	NA	NA	NA	NA	53.64	89.57	4.29	92.41	7.5	61.91	0.72	64.93	598.4	70.26	6.58	100	6.7	100	167.1	100	401.7	1.4	5	0.7	100
	761	ERS4202546	NA	2018-06-21	no_till	silt loam	15.27	63.77	20.96	0.27	94.86	NA	NA	NA	NA	36.28	61.53	3.6	74.75	5.82	41.83	0.42	27.89	657.89	80.33	7.03	100	15.2	100	221.6	100	336.5	0.6	3.7	0.6	100
	762	ERS4202547	NA	2018-06-21	no_till	silt loam	13.47	66.28	20.25	0.26	93	NA	NA	NA	NA	51.91	87.73	3.01	50.44	4.69	29.13	0.4	24.8	464.99	42.49	6.61	100	4.4	100	108.3	100	285.6	0.7	5.1	0.6	100
	763	ERS4202548	NA	2018-06-21	no_till	silt loam	13.99	68.44	17.57	0.28	96.88	NA	NA	NA	NA	39.45	68.07	2.35	23.51	4.8	30.31	0.42	27.89	477.61	45.18	6.65	100	5	100	89.3	100	265.8	0.9	6.6	0.5	100
	764	ERS4202549	NA	2018-06-21	no_till	silt loam	13.25	68.3	18.45	0.29	97.93	NA	NA	NA	NA	43.12	74.97	3.04	51.77	4.3	25.24	0.46	31.49	591.19	68.9	6.98	100	3.8	100	103.7	100	283.5	0.8	5.4	0.4	100
	765	ERS4202550	NA	2018-06-21	no_till	silt loam	9.82	70.96	19.22	0.26	93.73	NA	NA	NA	NA	30.61	49.14	2.29	21.51	3.14	15.43	0.32	17.59	353.21	21.38	6.5	100	1.2	36.1	80.5	100	242.5	1.1	8.5	0.3	100
	766	ERS4202551	NA	2018-06-26	no_till	silt loam	16.38	69.14	14.49	0.22	81.11	165.63	49.24	171.88	87.79	25.73	38.49	3.04	51.77	5.64	39.73	0.48	34.05	612.12	72.78	6.91	100	14.4	100	183.7	100	205.8	0.7	10.4	2.2	100
	767	ERS4202552	NA	2018-06-26	no_till	silt loam	15.8	67.21	16.99	0.22	84.07	181.25	41.98	175	87.21	15.86	20.02	3	50	5.03	32.76	0.46	31.49	519.13	54.12	6.49	100	5.1	100	142.7	100	229.2	0.7	12.5	2	100
	768	ERS4202553	NA	2018-06-26	no_till	silt loam	15.81	64.4	19.79	0.19	69.25	168.75	47.78	183.75	85.47	34.66	58.05	3.53	72.2	5.57	38.96	0.51	38.48	601.39	70.82	6.78	100	25.4	43.12	325.3	100	277	1	9.7	3.2	100
	769	ERS4202554	NA	2018-06-26	no_till	silt loam	17.18	68.78	14.04	0.21	78.02	185	40.26	162.5	89.44	29.74	47.22	2.86	43.82	5.94	43.29	0.49	35.8	537.01	57.93	5.93	72.27	9.1	100	194	100	140.5	1.9	18.5	1.7	100
	770	ERS4202555	NA	2018-06-26	no_till	silt loam	13.93	70.82	15.25	0.19	69.97	196.88	34.98	184.38	85.34	26.54	40.22	2.88	44.7	5.77	41.26	0.51	38.48	540.59	58.68	6.2	96.55	6.1	100	206.1	100	132.4	1.1	15.3	1.3	100
	772	ERS4202556	NA	2018-06-26	till	silt loam	15.69	59.64	24.67	0.2	73.17	163.13	50.41	196.88	82.57	28.9	45.36	3.73	79.13	5.22	34.94	0.49	35.8	696.17	85.55	6.66	100	15.2	100	183.8	100	309.4	1	8.8	1.4	100
	773	ERS4202557	NA	2018-06-26	till	silt loam	14.48	69.07	16.44	0.21	79.54	171.88	46.32	159.38	89.94	49.86	85.26	4.01	86.91	8.34	71.11	0.71	64.4	832.08	96.37	6.5	100	27.2	39.16	426.8	100	167	1.4	8.5	3.4	100
	774	ERS4202558	2018-06-26	2018-07-01	no_till	sandy loam	55.7	32.7	11.59	0.22	90.79	NA	NA	NA	NA	22.92	22.88	2.37	67.81	4.54	20.66	0.33	18.71	383.64	37	6.94	100	7.8	100	115.4	100	178.2	0.5	6.4	0.4	100
	775	ERS4202559	2018-06-26	2018-07-01	no_till	sandy loam	58.02	32.01	9.97	0.2	84.74	NA	NA	NA	NA	26.39	27.7	2.27	63.21	4.33	19.06	0.3	15.7	369.1	34.29	6.8	100	7.7	100	72.4	97.86	130.9	0.3	6.5	0.3	100
	776	ERS4202560	2018-06-26	2018-07-01	no_till	sandy loam	61.21	28.7	10.09	0.19	79.92	NA	NA	NA	NA	33.14	38.27	2.3	64.62	4.74	22.34	0.3	15.7	356.39	31.99	6.71	100	6.6	100	73.6	99.08	131.6	0.3	6.2	0.4	100
	783	ERS4202561	2018-04-30	2018-05-02	NA	sandy loam	71.61	20.12	8.27	0.11	22.36	238.75	19.01	300	50	47.2	62.29	2.5	73.4	6.1	35.57	0.31	16.39	318.82	25.59	5.68	29.27	11.4	100	225.8	100	167.6	15.5	5	1.1	100
	785	ERS4202562	2018-03-29	2018-05-02	NA	loam	46.47	43.02	10.51	0.26	94.62	206.25	30.99	221.25	76.3	34.12	56.88	4.67	96.82	8.63	74.1	0.56	44.93	828.88	96.23	7.81	48.19	307.4	0	2733.6	100	881.5	0.9	10.2	0.3	100
	786	ERS4202563	2018-05-02	2018-05-10	NA	sandy clay loam	54.65	22.61	22.74	0.3	98.56	NA	NA	NA	NA	30.21	48.26	3.33	64.31	4.82	30.58	0.44	29.99	502.66	50.57	6.31	100	5.7	100	457	100	220.5	0.4	15	0.1	56
	787	ERS4202564	2018-05-02	2018-05-10	NA	sandy loam	63.28	19.35	17.37	0.3	98.23	NA	NA	NA	NA	33.86	39.48	3.1	91.54	4.45	20	0.54	42.33	475.28	55.03	6.42	100	7	100	423.5	100	191.9	0.3	11.8	0.1	56
	788	ERS4202565	2018-05-02	2018-05-10	NA	sandy loam	67.63	16.91	15.47	0.24	87.89	NA	NA	NA	NA	34.33	40.26	3.05	90.53	5.07	25.28	0.44	29.99	508.14	61.44	6.11	92.06	4.7	100	296.8	100	126.7	0.5	13.8	0.1	56
	789	ERS4202566	2018-05-02	2018-05-10	NA	sandy loam	58.04	22.59	19.38	0.27	95.36	NA	NA	NA	NA	23.03	23.04	3.48	96.78	5.09	25.44	0.36	21.63	581.14	74.4	6.14	93.89	6.7	100	420	100	215.8	0.9	6.9	0.1	56
	790	ERS4202567	2018-05-02	2018-05-10	NA	sandy loam	66.05	17.5	16.45	0.25	91.75	NA	NA	NA	NA	30.29	33.64	2.56	75.8	4.25	18.43	0.41	26.79	427.83	45.59	6.6	100	3.4	97.2	355.9	100	164.6	0.4	4.2	0	56
	791	ERS4202568	2018-05-02	2018-05-10	NA	sandy loam	59.35	21.63	19.02	0.29	97.79	NA	NA	NA	NA	38.32	47.09	2.6	77.34	4.32	18.91	0.29	14.81	462.51	52.49	6.45	100	3.3	94.4	214.1	100	267.5	0.8	4.3	0.1	56
	792	ERS4202569	2018-05-02	2018-05-10	NA	sandy loam	66.1	21.19	12.72	0.27	95.93	NA	NA	NA	NA	26.14	27.33	2.8	84.13	4.29	18.73	0.53	40.48	415.06	43.07	6.38	100	3.5	100	281	100	146.1	0.5	7.2	0.1	56
	793	ERS4202570	2018-05-02	2018-05-10	NA	sandy loam	64.03	22.68	13.3	0.3	98.54	NA	NA	NA	NA	47.59	62.94	3.01	89.66	4.13	17.5	0.38	23.04	402.28	40.57	6.53	100	4.3	100	319.1	100	184.1	0.4	7.3	0.1	56
	794	ERS4202571	2018-05-02	2018-05-10	NA	sandy loam	68.17	18.42	13.4	0.26	93.08	NA	NA	NA	NA	22.21	21.96	2.86	85.88	4.24	18.34	0.42	27.57	336.58	28.53	6.28	98.54	4.7	100	271.2	100	160.1	0.5	5.9	0.1	56
	795	ERS4202572	2018-05-02	2018-05-10	NA	sandy clay loam	57.32	20.26	22.42	0.27	95.63	NA	NA	NA	NA	45.01	78.18	3.18	57.93	3.8	20.64	0.39	23.77	422.36	33.74	6.51	100	2.2	63.6	276.6	100	335.8	0.6	4.9	0.1	56
	796	ERS4202573	2018-05-02	2018-05-10	NA	sandy loam	69.97	15.87	14.16	0.27	94.96	NA	NA	NA	NA	17.7	16.61	2.77	83.21	4.16	17.73	0.34	18.96	396.81	39.51	6.46	100	2.9	83.2	301.7	100	182.3	0.4	5.3	0	56
	797	ERS4202574	2018-05-02	2018-05-10	NA	sandy loam	70.25	14.58	15.17	0.24	90.19	NA	NA	NA	NA	21.13	20.6	2.53	74.62	3.56	13.62	0.39	23.77	384.03	37.08	6.6	100	2	58	335.8	100	240.5	0.5	4.5	0	56
	798	ERS4202575	2018-05-02	2018-05-10	NA	sandy loam	72.29	15.87	11.84	0.22	83.53	NA	NA	NA	NA	20.81	20.21	2.45	71.31	3.39	12.61	0.27	13.74	356.65	32.03	6.39	100	2.7	77.6	249.1	100	159.1	0.4	4.9	0	56
	799	ERS4202576	2018-05-02	2018-05-10	NA	sandy loam	72.7	14.55	12.74	0.23	86.37	NA	NA	NA	NA	23.1	23.12	2.35	66.91	4.04	16.82	0.49	35.1	378.55	36.05	6.61	100	3.1	88.8	267.2	100	165.4	0.6	5.2	0.1	56
	800	ERS4202577	2018-05-02	2018-05-10	NA	sandy loam	66.71	18.24	15.05	0.27	95.82	NA	NA	NA	NA	29.11	31.8	3.13	92.11	4.64	21.51	0.35	20.27	513.61	62.48	6.49	100	3.7	100	291.5	100	149.5	0.6	5.7	0.1	56
	801	ERS4202578	2018-05-01	2018-05-10	NA	sandy loam	65.21	20	14.79	0.28	96.72	NA	NA	NA	NA	35.35	42	2.54	75.02	4.7	22.03	0.38	23.04	334.75	28.22	5.93	72.27	7.9	100	264.3	100	183.2	1.1	8.5	0.2	56
	802	ERS4202579	2018-05-01	2018-05-10	NA	sandy loam	73.12	14.97	11.91	0.22	84.08	NA	NA	NA	NA	35.42	42.11	1.67	34	3.84	15.45	0.32	17.71	218.17	12.32	6.04	86.23	5.9	100	154.7	100	144.5	0.9	6.2	0.2	56
	803	ERS4202580	2018-05-01	2018-05-10	NA	sandy loam	71.65	13.82	14.52	0.25	92.65	NA	NA	NA	NA	33.06	38.15	1.99	49.5	3.89	15.82	0.29	14.81	219.91	12.5	6.11	92.06	7.6	100	211.7	100	177.4	0.9	7.4	0.2	56
	804	ERS4202581	2018-05-01	2018-05-10	NA	sandy loam	68.73	14.3	16.98	0.18	62.83	NA	NA	NA	NA	40.76	51.32	2.1	54.97	2.81	9.46	0.27	13.23	211.2	11.62	6.29	98.7	2	58	162.2	100	285.4	0.7	5.1	0.1	56
	805	ERS4202582	2018-05-01	2018-05-10	NA	sandy loam	72.01	12.58	15.41	0.17	53.65	NA	NA	NA	NA	46.12	60.5	1.48	25.78	3.43	12.81	0.31	17.1	239.06	14.58	5.99	80.61	5.8	100	174	100	133	0.7	7.6	0.2	56
	806	ERS4202583	2018-05-01	2018-05-10	NA	sandy loam	72.33	15.98	11.69	0.16	49.07	NA	NA	NA	NA	48.58	64.55	1.8	40.13	3.79	15.1	0.38	23.04	214.69	11.97	5.98	79.34	6	100	178.1	100	151.7	0.7	6.4	0.2	56
	808	ERS4202584	2018-05-01	2018-05-10	NA	sandy loam	71.51	15.79	12.7	0.19	66.77	NA	NA	NA	NA	43.46	55.98	1.77	38.69	4.01	16.62	0.34	19.61	258.21	16.88	6.1	91.37	8	100	205.6	100	141.5	0.7	9.2	0.2	56
	809	ERS4202585	2018-05-01	2018-05-10	NA	sandy loam	79.09	11.17	9.74	0.16	49.05	NA	NA	NA	NA	52.58	70.77	1.91	45.52	3.47	13.05	0.27	13.74	246.02	15.39	6.05	87.21	4	100	155.2	100	148.8	0.9	4.6	0.1	56
	811	ERS4202586	2018-05-01	2018-05-10	NA	sandy loam	67.87	17.24	14.89	0.2	73.65	NA	NA	NA	NA	37.05	44.9	2.37	67.81	4.09	17.21	0.47	33.36	306.95	23.72	6.01	83.01	7	100	278.3	100	170.1	0.5	8.7	0.2	56
	812	ERS4202587	2018-05-01	2018-05-10	NA	sandy clay loam	54.47	24.55	20.99	0.25	91.02	NA	NA	NA	NA	38.59	66.34	2.89	45.14	4.2	24.32	0.42	27.57	320.88	16.65	6.02	84.13	7	100	318.5	100	262	0.8	10.1	0.2	56
	813	ERS4202588	2018-05-01	2018-05-10	NA	sandy loam	76.81	9.98	13.21	0.17	55.26	NA	NA	NA	NA	31.09	34.93	1.91	45.52	3.77	14.97	0.34	19.61	225.13	13.04	6.07	89.01	5.8	100	222.7	100	193.9	0.6	4.9	0.1	56
	814	ERS4202589	2018-05-01	2018-05-10	NA	sandy loam	74.32	13.01	12.66	0.19	67.6	NA	NA	NA	NA	43.95	56.81	1.86	43.05	3.2	11.51	0.31	16.51	204.24	10.96	6.23	97.47	2.5	72	180.9	100	162	0.7	5.7	0.1	56
	815	ERS4202590	2018-05-01	2018-05-10	NA	sandy loam	76.38	10.75	12.87	0.17	58.7	NA	NA	NA	NA	29.8	32.87	1.76	38.21	3.4	12.65	0.29	15.36	265.17	17.77	6.14	93.89	4	100	205	100	166.9	0.5	11.2	0.1	56
	816	ERS4202591	2018-05-01	2018-05-10	NA	loamy sand	80.78	9.42	9.8	0.11	20.08	NA	NA	NA	NA	31.86	36.16	1.55	28.69	3.28	11.95	0.44	29.99	279.1	19.64	6.48	100	4.8	100	167.6	100	154.1	0.3	10.5	0.1	56
	817	ERS4202592	2018-05-01	2018-05-10	NA	sandy loam	54.84	25.21	19.96	0.22	80.77	NA	NA	NA	NA	42.73	54.73	2.96	88.49	4.25	18.41	0.41	26.79	341.77	29.42	6.12	92.71	7.1	100	322.8	100	211.6	0.6	11.4	0.2	56
	818	ERS4202593	2018-05-01	2018-05-10	NA	sandy loam	66.25	17.92	15.84	0.17	57.33	NA	NA	NA	NA	37.83	46.24	2.6	77.34	3.16	11.28	0.52	39.57	291.28	21.37	6.71	100	5.6	100	170.2	100	189	0.4	8.4	0.1	56
	819	ERS4202594	2018-05-01	2018-05-10	NA	sandy clay loam	57.64	17.46	24.9	0.15	46.62	NA	NA	NA	NA	52.45	88.33	2.74	38.63	2.13	9.27	0.36	20.95	298.25	13.77	6.45	100	1	30.83	190.7	100	420.4	0.5	5.4	0.1	56
	820	ERS4202595	2018-05-01	2018-05-10	NA	sandy loam	66.41	14.05	19.53	0.14	37.1	NA	NA	NA	NA	51.8	69.61	2.35	66.91	2.93	10.06	0.48	34.22	279.1	19.64	6.56	100	1.4	41.37	157.1	100	293.3	0.5	5.9	0.1	56
	821	ERS4202596	2018-05-01	2018-05-10	NA	clay loam	34.55	26.02	39.44	0.21	79.31	NA	NA	NA	NA	64.2	93.79	4.3	63.06	3.36	19.86	0.59	48.88	402.7	19.45	6.57	100	1.4	41.37	287.3	100	593.2	0.4	6.2	0.2	56
	822	ERS4202597	2018-05-01	2018-05-10	NA	sandy loam	69.12	15.91	14.97	0.17	57.77	NA	NA	NA	NA	22.9	22.86	2.17	58.41	2.96	10.23	0.22	10.01	249.5	15.81	6.11	92.06	3.4	97.2	164.9	100	225.7	0.4	8.1	0.1	56
	823	ERS4202598	2018-05-01	2018-05-10	NA	sandy loam	65.1	16.89	18.01	0.18	63.04	NA	NA	NA	NA	49.77	66.45	2.55	75.41	2.87	9.78	0.29	14.81	293.02	21.63	6.44	100	1.7	49.6	176.1	100	242.2	0.4	6.9	0.1	56
	824	ERS4202599	2018-05-01	2018-05-10	NA	sandy loam	73.7	12.93	13.36	0.13	31.13	NA	NA	NA	NA	32.67	37.5	1.86	43.05	3.42	12.76	0.36	21.63	258.21	16.88	6.16	94.91	2.2	63.6	182.2	100	192.4	0.7	8.5	0.1	56
	825	ERS4202600	2018-05-01	2018-05-10	NA	sandy loam	71.92	11.73	16.34	0.14	35.6	NA	NA	NA	NA	41.89	53.28	2.23	61.31	2.82	9.51	0.32	17.71	239.06	14.58	6.28	98.54	1.8	52.4	158.6	100	236	0.6	8.7	0.1	56
	826	ERS4202601	2018-05-01	2018-05-10	NA	sandy clay loam	56.3	18.6	25.11	0.21	77.23	NA	NA	NA	NA	42.36	73.6	3.75	79.77	4.71	29.42	0.55	43.25	392.26	28.01	5.65	24.77	7.1	100	289	100	347.4	7.2	13.7	0.8	100
	827	ERS4202602	2018-05-01	2018-05-10	NA	sandy loam	72.69	14.15	13.16	0.14	37.65	NA	NA	NA	NA	27.64	29.56	2.03	51.5	3.48	13.16	0.33	18.33	263.43	17.54	6.09	90.63	1.9	55.2	172.3	100	177.1	0.4	7.9	0.1	56
	828	ERS4202603	2018-05-01	2018-05-10	NA	sandy loam	64.47	17.01	18.52	0.23	84.74	NA	NA	NA	NA	22.57	22.43	3.14	92.29	4.59	21.13	0.55	43.25	441	48.21	6.42	100	3.6	100	239.2	100	294.5	0.5	7.9	0.2	56
	829	ERS4202604	2018-05-01	2018-05-10	NA	sandy loam	74.14	11.08	14.78	0.2	72.39	NA	NA	NA	NA	30.15	33.42	2.43	70.45	3.05	10.69	0.43	28.37	279.1	19.64	6.57	100	2.2	63.6	191.6	100	197.7	0.3	6.2	0.1	56
	830	ERS4202605	2018-05-01	2018-05-10	NA	sandy loam	69.35	14.12	16.54	0.23	84.38	NA	NA	NA	NA	22.68	22.57	2.49	72.99	4.16	17.74	0.44	29.18	357.44	32.17	6.3	100	3	86	198.5	100	217.6	0.4	7.4	0.2	56
	832	ERS4202606	2018-05-01	2018-05-10	NA	sandy loam	62.64	19	18.36	0.24	90.2	NA	NA	NA	NA	46.25	60.71	2.38	68.26	2.58	8.42	0.42	27.57	326.1	26.78	6.67	100	1.5	44	225.9	100	405.6	0.5	4.3	0.1	56
	833	ERS4202607	2018-05-01	2018-05-10	NA	sandy loam	67.91	15.95	16.14	0.24	90.43	NA	NA	NA	NA	30.21	33.51	2.58	76.58	3.57	13.69	0.34	19.61	329.58	27.36	6.24	97.7	1.9	55.2	189.4	100	253.7	0.4	6.3	0.2	56
	834	ERS4202608	2018-05-01	2018-05-10	NA	sandy loam	67.74	14.48	17.78	0.22	81.22	NA	NA	NA	NA	32.49	37.2	2.52	74.22	4.05	16.93	0.44	29.99	486.26	57.19	6.42	100	5.7	100	268.2	100	274.8	0.8	7.2	0.2	56
	835	ERS4202609	2018-05-01	2018-05-10	NA	sandy loam	73.56	12.67	13.77	0.2	70.89	NA	NA	NA	NA	35.26	41.83	2	50	3.61	13.91	0.34	18.96	390.51	38.31	6.1	91.4	3.4	97.2	193.6	100	187.6	0.4	5.8	0.2	56
	840	ERS4202610	2018-06-29	2018-07-27	no_till	silt loam	15.52	65.16	19.32	0.41	99.99	NA	NA	NA	NA	38.22	65.59	6.16	99.98	19.46	100	0.53	41.4	645.97	78.5	5.94	73.77	5.3	100	113.2	100	244.8	56.4	9.1	0.8	56
	841	ERS4202611	2018-06-29	2018-07-27	no_till	silt loam	16.08	65.42	18.5	0.39	99.98	NA	NA	NA	NA	26.75	40.67	5.44	99.66	12.73	97.04	0.38	23.04	504.47	50.96	5.78	46.38	4	100	91.2	100	211.9	71.1	6.4	0.4	56
	854	ERS4202612	2018-07-27	2018-09-13	no_till	loam	49.34	33.19	17.46	0.19	67.45	NA	NA	NA	NA	13.94	17.16	3.26	61.37	4.22	24.45	0.29	14.92	443.07	37.91	6.2	96.55	7.8	100	165.2	100	660.1	2.6	2.4	3.2	100
	858	ERS4202613	2018-07-31	2018-09-13	no_till	loam	46.14	42.54	11.32	0.27	94.7	NA	NA	NA	NA	3.64	6.42	2.93	46.9	6.74	52.93	0.44	30.16	614.16	73.14	7.23	100	51.6	8.87	269.2	100	303	10	62.5	18.5	56
	859	ERS4202614	2018-07-31	2018-09-13	no_till	loam	51.03	41.48	7.49	0.25	95.24	NA	NA	NA	NA	3.08	5.42	2.39	68.7	5.07	25.25	0.39	23.92	559.55	70.81	7.2	100	40.6	10.89	205	100	272.3	11.5	60.7	18.5	56
	861	ERS4202615	2018-07-31	2018-09-13	no_till	silt loam	10.2	76.85	12.96	0.36	99.91	NA	NA	NA	NA	3.3	6.19	2.74	38.63	5.38	36.74	0.54	41.59	463.09	42.09	7.62	79.34	35.9	20.02	259.2	100	345	17.1	88.2	12.8	56
	862	ERS4202616	2018-07-31	2018-09-13	no_till	silt loam	3.28	80.28	16.44	0.37	99.93	NA	NA	NA	NA	3.05	6.03	2.76	39.49	6.59	51.08	0.58	47.18	537.71	58.08	7.9	32.47	24.4	53.6	346	100	391.1	14.6	98.7	7.2	56
	869	ERS4202617	2018-08-02	2018-09-13	no_till	silt loam	9.78	63.28	26.94	0.33	99.5	NA	NA	NA	NA	4.52	7.06	3.26	61.37	3.26	16.34	0.41	26.17	346.6	20.35	6.33	100	18.6	100	379.4	100	645.5	2.2	18.6	1.4	100
	870	ERS4202618	2018-07-22	2018-09-13	no_till	silt loam	37.81	50.41	11.78	0.24	87.6	NA	NA	NA	NA	6.23	8.44	2.98	49.11	5.28	35.6	0.4	25.41	410.31	31.39	6.92	100	58.9	7.53	699.3	100	401	1.6	3.6	4.2	100
	871	ERS4202619	2018-07-22	2018-09-13	no_till	silt loam	37.45	51.23	11.31	0.25	92.26	NA	NA	NA	NA	11.73	14.22	2.91	46.02	5.29	35.69	0.34	19.09	424.87	34.23	6.95	100	60.3	7.28	679.2	100	414.1	1.4	2.9	3.1	100
	872	ERS4202620	2018-07-22	2018-09-13	no_till	loam	40.02	48.29	11.69	0.24	90.12	NA	NA	NA	NA	4.03	6.7	2.87	44.26	5.51	38.18	0.25	11.86	375.72	25.09	5.72	35.81	15.8	100	349.1	100	355.7	4.2	6.2	3.4	100
	873	ERS4202621	2018-07-23	2018-09-13	no_till	sandy loam	61.77	29.01	9.22	0.21	88.15	NA	NA	NA	NA	9.2	9.03	2.71	81.26	6.37	38.47	0.42	27.73	495.85	59.07	7.02	100	110.7	0	805.1	100	334.2	2.3	4.3	6.8	100
	874	ERS4202622	2018-07-23	2018-09-13	no_till	sandy loam	62.4	28.8	8.8	0.18	75.05	NA	NA	NA	NA	19.39	18.51	3.23	93.79	7.94	56.17	0.48	34.4	506.77	61.17	6.94	100	129.4	0	1378.8	100	394.8	3.1	7.5	7.9	100
	875	ERS4202623	2018-07-23	2018-09-13	no_till	sandy loam	54.49	35.5	10.01	0.21	88.54	NA	NA	NA	NA	21.19	20.68	3.27	94.38	6.94	44.82	0.54	42.51	499.49	59.77	6.69	100	111.4	0	1235.1	100	397.9	2.5	7.7	7.6	100
	876	ERS4202624	2018-07-23	2018-09-13	no_till	sandy loam	46.16	47.56	6.28	0.24	89.8	NA	NA	NA	NA	15.2	19	3.54	72.57	5.88	42.55	0.53	40.67	462.82	42.04	7.12	100	190.2	0	1185.2	100	507.1	2.5	15.1	6.4	100
	877	ERS4202625	2018-07-23	2018-09-13	no_till	loam	50.8	39.63	9.57	0.19	81.91	NA	NA	NA	NA	23.5	23.65	2.97	88.73	7.62	52.53	0.66	57.51	471.78	54.34	7.15	100	132.2	0	1452.5	100	401.4	3.4	18.3	6.6	100
	878	ERS4202626	2018-07-23	2018-09-13	no_till	loam	49.8	42.3	7.91	0.23	86.47	NA	NA	NA	NA	15.17	18.96	2.92	46.46	6.07	44.8	0.54	42.51	482.53	46.24	7	100	97.2	0.51	780.5	100	384.4	2.1	8.1	5.9	100
	879	ERS4202627	2018-07-22	2018-09-13	no_till	silt loam	35.26	54.03	10.71	0.25	92.75	NA	NA	NA	NA	3.72	6.48	2.93	46.9	5.12	33.78	0.25	11.86	425.18	34.3	6.2	96.55	44.7	10.14	484.1	100	375	2.1	4.1	2.7	100
	880	ERS4202628	2018-07-22	2018-09-13	no_till	silt loam	33.17	56.97	9.86	0.25	92.18	NA	NA	NA	NA	9.7	11.84	2.73	38.21	4.45	26.7	0.44	29.34	371.43	24.35	7.05	100	65	6.42	508.7	100	392.9	1.6	3.7	2.9	100
	881	ERS4202629	2018-07-22	2018-09-13	no_till	loam	42.66	46.59	10.75	0.21	76.64	NA	NA	NA	NA	9.91	12.06	2.75	39.06	5.21	34.78	0.3	16.04	398.31	29.13	6.43	100	59.9	7.35	683.2	100	387.3	1.7	2.9	3.5	100
	882	ERS4202630	2018-07-25	2018-09-13	no_till	silt loam	25.38	63.85	10.77	0.26	94.19	NA	NA	NA	NA	21.11	29.13	4.52	95.44	8.69	74.63	0.8	74.61	695.77	85.5	6.17	95.37	73.2	4.91	552.7	100	435.3	3.4	7	9.6	100
	883	ERS4202631	2018-07-25	2018-09-13	no_till	silt loam	27.4	59.72	12.89	0.29	98.1	NA	NA	NA	NA	10.85	13.15	3.88	83.59	5.75	41.05	0.73	67.35	579.29	66.59	7.2	100	156.2	0	469	100	479.2	1.4	5.8	8.1	100
	884	ERS4202632	2018-07-25	2018-09-13	no_till	silt loam	30.78	57.29	11.92	0.27	95.75	NA	NA	NA	NA	7.6	9.68	2.99	49.56	4.45	26.68	0.44	30.16	509.41	52.03	7.45	94.42	143.3	0	282.3	100	426.3	0.8	3.3	3.9	100
	885	ERS4202633	2018-07-25	2018-09-13	no_till	silt loam	34.05	52.63	13.32	0.25	91.82	NA	NA	NA	NA	7.28	9.38	3.21	59.22	4.57	27.91	0.49	36.15	432.35	35.73	7.72	64.19	136.6	0	329.4	100	432.1	0.6	2.9	4	100
	886	ERS4202634	2018-07-25	2018-09-13	no_till	loam	38.24	45.93	15.83	0.25	92.49	NA	NA	NA	NA	9.16	11.25	4.07	88.28	7.94	66.87	0.72	65.63	593.63	69.36	6.86	100	32	28.6	315.5	100	313.9	4.9	4.8	7.6	100
	887	ERS4202635	2018-07-25	2018-09-13	no_till	silt loam	30.61	50.67	18.71	0.27	95.28	NA	NA	NA	NA	11.74	14.23	4.16	90.13	8.04	67.95	0.95	87.67	627.68	75.49	7.26	100	36.9	17.82	392.5	100	439.7	2.2	4.7	6	100
	888	ERS4202636	2018-07-25	2018-09-13	no_till	silt loam	10.42	67.45	22.13	0.36	99.92	NA	NA	NA	NA	13.71	16.84	5.12	99.08	5.94	43.27	0.78	72.29	602.59	71.04	6.78	100	74.1	4.75	956.6	100	644.5	1.4	4.7	7.3	100
	889	ERS4202637	2018-07-25	2018-09-13	no_till	silt loam	9.35	67.27	23.38	0.36	99.87	NA	NA	NA	NA	16.64	21.25	4	86.67	6.1	45.21	0.85	79.61	643.8	78.15	6.69	100	84	2.93	1040.8	100	662.9	1	4.5	7	100
	892	ERS4202638	2018-07-28	2018-09-13	no_till	silt loam	10.22	68.38	21.4	0.31	98.92	NA	NA	NA	NA	9.33	11.43	4.53	95.54	6.21	46.51	0.41	26.17	527.33	55.87	5.65	24.77	18.7	100	180.2	100	230.5	3	3.5	3.5	100
	894	ERS4202639	2018-07-28	2018-09-13	no_till	silt loam	10.31	65.85	23.84	0.31	98.95	NA	NA	NA	NA	7.25	9.35	4.24	91.59	4.83	30.68	0.34	19.09	484.32	46.62	5.54	11.86	12	100	133.7	100	176.3	6.5	6	4.3	100
	895	ERS4202640	2018-09-21	NA	no_till	loam	38.08	46.11	15.81	0.24	88.22	NA	NA	NA	NA	36.31	61.6	4.5	95.22	4.47	26.94	0.7	63.34	536.21	57.76	8.13	6.7	44.8	10.1	315.8	100	1126.8	0.7	15.3	0.2	56
	899	ERS4202641	2018-07-28	2018-09-13	no_till	silt loam	8.22	68.6	23.18	0.33	99.6	NA	NA	NA	NA	10.25	12.45	4.84	97.95	6.88	54.59	0.44	30.16	504.03	50.87	5.51	9.37	16.4	100	189.8	100	152.9	6.1	7.9	4.8	100
	902	ERS4202642	2018-07-28	2018-09-13	no_till	silt loam	18.83	62.54	18.64	0.31	98.98	NA	NA	NA	NA	7.99	10.06	3.64	76.15	5.57	38.92	0.34	19.74	432.35	35.73	5.93	72.27	14.9	100	212.7	100	235.1	4.5	3.2	4	100
	903	ERS4202643	2018-07-28	2018-09-13	no_till	silt loam	19.46	62.55	17.99	0.31	98.92	NA	NA	NA	NA	9.1	11.18	4.01	86.91	5.85	42.22	0.39	24.66	426.98	34.65	6.26	98.17	18.7	100	238	100	247.7	3	2.6	4.9	100
	907	ERS4202644	NA	2018-10-22	no_till	silt loam	9.23	72.83	17.94	NA	NA	NA	NA	NA	NA	14.31	17.69	5.56	99.78	24.37	100	0.39	24.51	960.22	99.36	6.24	97.75	4.54	100	80.11	100	253.74	20.59	2.12	0.98	100
	916	ERS4202645	NA	2018-10-22	no_till	silt loam	26.09	62.98	10.93	NA	NA	NA	NA	NA	NA	8.62	10.69	2.26	20.57	7.82	54.79	0.17	7.74	351.73	21.14	5.91	68.5	2.28	65.89	81.5	100	157.15	15.87	1.33	0.24	56
	917	ERS4202646	NA	2018-10-22	no_till	silt loam	31.03	56.77	12.2	NA	NA	NA	NA	NA	NA	6.37	8.56	2.28	21.17	8.14	58.36	0.19	8.82	316.48	16.06	6.4	100	3.14	90.02	70.25	95.67	129.88	13.91	1.31	0.3	100
	919	ERS4202647	NA	2018-10-22	no_till	silt loam	7.6	74.34	18.06	NA	NA	NA	NA	NA	NA	20.35	27.69	7.54	100	33.63	100	0.53	40.48	940.3	99.13	6.18	95.95	6.06	100	104.66	100	255.82	20.59	3.47	2.93	100
	923	ERS4202648	NA	2018-10-22	no_till	silt loam	6.2	75.98	17.82	0.43	100	NA	NA	NA	NA	11.29	13.68	5.77	99.89	23.92	100	0.34	19.61	825.76	96.09	6.4	100	3.6	100	99.44	100	230.89	21.29	2.24	0.89	100
	930	ERS4202649	NA	2018-10-22	no_till	silt loam	6.61	73.36	20.03	0.47	100	NA	NA	NA	NA	19.03	25.31	7.14	100	33.63	100	0.49	35.98	1098.9	99.94	6.09	90.55	5.76	100	91.26	100	297.5	21.83	3.22	2.78	100
	932	ERS4202650	NA	2018-10-22	no_till	loam	46.69	44.89	8.42	0.24	87.72	NA	NA	NA	NA	4.24	6.86	2.03	14.07	5.89	33.26	0.24	11.77	349.96	20.87	6.33	100	5.64	100	122.27	100	123.16	10.84	2.24	0.37	100
	934	ERS4202651	NA	2018-10-22	no_till	silt loam	4.85	72.59	22.55	0.39	99.97	NA	NA	NA	NA	34.17	57	4.57	95.92	41.29	100	0.54	42.33	1056.6	99.87	6.3	100	3.44	98.26	65.48	90.82	191.4	27.2	1.75	0.44	56
	937	ERS4202652	NA	2018-10-22	no_till	silt loam	6.58	74.15	19.27	0.37	99.95	NA	NA	NA	NA	20.88	28.7	6.77	100	30.08	100	0.46	32.5	883.91	98.1	6.19	96.26	4.99	100	124.64	100	265.9	27.68	4.3	1.89	56
	939	ERS4202653	NA	2018-10-22	no_till	silt loam	16.23	66.27	17.5	0.36	99.9	NA	NA	NA	NA	11.35	13.75	4.41	94.12	19.55	99.97	0.35	20.27	693.59	85.23	6.26	98.09	4.45	100	74.53	100	199.02	19.03	1.66	0.71	100
	940	ERS4202654	NA	2018-10-22	no_till	silt loam	29.94	57.92	12.14	0.31	98.73	NA	NA	NA	NA	10.26	12.46	2.01	13.55	6.52	40.07	0.14	6.46	320.01	16.53	6.26	98.21	3.11	89.12	72.48	97.94	114.71	15.87	1.03	0.28	100
	944	ERS4202655	NA	2018-10-22	no_till	silt loam	17.97	63.35	18.68	0.34	99.66	NA	NA	NA	NA	11.31	13.7	4.26	91.93	16.82	99.64	0.43	28.37	794.04	94.4	6.33	100	5.65	100	94.9	100	233.12	12.91	3.06	0.44	100
	945	ERS4202656	NA	2018-10-22	no_till	silt loam	8.64	69.71	21.65	0.38	99.97	NA	NA	NA	NA	11.91	14.44	5.88	99.93	28.87	100	0.44	29.18	972.02	99.46	6.03	84.68	4.51	100	70.7	96.13	248.87	23.97	2.32	1.82	100
	946	ERS4202657	NA	2018-10-22	no_till	silt loam	14.66	65.42	19.92	0.34	99.71	NA	NA	NA	NA	8.43	10.49	4.33	93.05	18.24	99.9	0.39	24.36	741.17	90.38	6.16	95.01	4.42	100	136.69	100	232.78	17.72	2.23	0.37	100
	949	ERS4202658	NA	2018-10-22	no_till	silt loam	11.38	68.2	20.42	0.44	100	NA	NA	NA	NA	11.87	14.4	6.29	99.99	29.06	100	0.42	27.42	885.67	98.15	6.33	100	4.22	100	60.78	86.04	244.78	24.67	2	1.75	100
	950	ERS4202659	NA	2018-10-22	no_till	silt loam	12.35	65.94	21.7	0.43	100	NA	NA	NA	NA	17.09	21.99	6.57	100	28.65	100	0.55	44	986.12	99.57	6.3	98.79	7.49	100	129.98	100	247.88	13.29	2.05	1.91	100
	955	ERS4202660	2017-12-22	2018-01-08	till	sandy loam	62.18	30.45	7.38	0.14	54.97	350	1.45	350	32.47	32.45	37.14	1.7	35.55	7.24	48.22	0.41	26.25	416.96	43.44	5.51	9.45	16.2	100	71.54	96.99	77.79	19.15	2.43	1.68	100
	956	ERS4202661	2017-12-22	2018-01-08	no_till	sandy loam	61.94	30.47	7.58	0.14	57.37	250	15.63	300	50	42.88	54.98	2	49.86	6.92	44.55	0.36	20.81	458.1	51.62	5.77	43.68	6.33	100	34.66	48.97	64.17	7.19	2.87	1.9	100
	957	ERS4202662	2017-12-22	2018-01-08	till	loamy sand	76.78	17.93	5.29	0.08	24.06	250	15.63	350	32.47	30.84	34.52	0.78	6.36	2.62	8.62	0.16	7.01	195.17	10.13	6.15	94.47	4.14	100	30.25	39.97	43	0.78	3.35	0.34	100
	958	ERS4202663	2017-12-22	2018-01-08	till	sandy loam	66.03	27.23	6.74	0.15	58.91	190	38.01	300	50	50.96	68.31	1.86	42.99	6.39	38.61	0.44	30.24	529.65	65.48	6.8	100	7.62	100	74.89	100	97.7	1.43	2.85	0.78	100
	959	ERS4202664	2017-12-22	2018-01-08	no_till	sandy loam	56.64	35.69	7.67	0.17	70.72	250	15.63	350	32.47	25.67	26.66	2.02	50.95	6.68	41.84	0.45	30.65	527.86	65.15	5.4	3.28	46.08	9.88	278.59	100	80.03	1.43	5.18	5.1	100
	960	ERS4202665	2017-12-22	2018-01-08	till	loamy sand	85.66	10.9	3.43	0.05	13.68	190	38.01	350	32.47	43.54	56.12	0.95	9.44	3.56	13.65	0.26	12.63	239.88	14.67	6.01	82.89	14.78	100	74.52	100	39.01	1.2	3.44	2.6	100
	982	ERS4202687	2018-12-07	2018-12-14	no_till	silt loam	21.2	52.81	26	0.3	98.65	NA	NA	NA	NA	18.59	24.54	9.2	100	6.3	47.61	0.51	37.76	680.7	83.57	6.66	100	16.3	100	162.3	100	204.6	2.9	8.1	0.5	100
	983	ERS4202688	2018-12-07	2018-12-14	no_till	silty clay loam	12.53	57.71	29.76	0.32	99.44	NA	NA	NA	NA	25.07	30.06	5.39	93.88	5.43	43.74	0.6	49.82	499.57	35.3	6.06	88.1	3.8	100	107.8	100	243.9	3.1	8.2	0.7	100
	984	ERS4202689	2018-12-07	2018-12-14	no_till	loam	37.85	45.05	17.09	0.25	92.74	NA	NA	NA	NA	10.35	12.56	3.12	55.3	4.62	28.43	0.44	29.18	474.46	44.51	6.58	100	2.9	83.2	51.5	76.6	74.6	0.9	5.1	0.5	100
	985	ERS4202690	2018-12-13	2018-12-18	till	silt loam	24.56	52.03	23.4	0.35	99.83	127.5	66.59	211.25	79.01	25.85	38.74	6.86	100	8.18	69.46	1.24	98.31	616.16	73.5	6.3	100	4.2	100	80.5	100	70	6.7	11.9	0.4	100
	986	ERS4202691	NA	2018-12-21	till	loamy sand	81.58	7.57	10.85	0.13	52.36	NA	NA	NA	NA	6.34	7.17	1.67	34	2.37	7.52	0.8	74.46	274.9	19.07	7.9	32.47	22.1	90.4	305.7	100	232.9	0.3	1.5	0.1	56
	987	ERS4202692	NA	2018-12-21	till	loamy sand	83.84	7.76	8.4	0.14	53.36	NA	NA	NA	NA	4.98	6.39	1.57	29.55	2.78	9.35	0.47	33.36	192.28	9.88	7.85	41.01	18.6	100	248.6	100	225.5	0.3	1.2	0.1	56
	988	ERS4202693	NA	2018-12-21	till	loamy sand	84.6	6.47	8.93	0.12	41.61	NA	NA	NA	NA	16.33	15.17	1.37	21.55	2.88	9.81	0.61	50.77	249.76	15.84	7.88	35.81	16.6	100	286.7	100	208.9	0.2	1.1	0.1	56
	989	ERS4202694	NA	2018-12-21	till	loamy sand	84.39	6.34	9.27	0.14	53.31	NA	NA	NA	NA	8.97	8.86	1.5	26.6	2.41	7.68	0.29	14.81	210.25	11.53	7.63	78.02	24.5	52	220.4	100	219.8	0.3	1.3	0.1	56
	990	ERS4202695	NA	2018-12-21	no_till	loamy sand	83.12	6.93	9.95	0.13	48.76	NA	NA	NA	NA	10.59	10.05	1.5	26.6	2.63	8.64	0.58	47.94	273.11	18.82	7.91	30.85	24.3	55.2	311.8	100	202.5	0.2	1.4	0.1	56
	991	ERS4202696	NA	2018-12-21	no_till	loamy sand	82.44	7.18	10.38	0.14	55.34	NA	NA	NA	NA	5.37	6.61	1.46	24.98	2.25	7.04	0.37	22.33	265.92	17.87	8	18.17	25.3	43.34	220.2	100	206.8	0.2	1.2	0.1	56
	992	ERS4202697	2018-12-17	2019-01-02	no_till	silty clay loam	16.18	54.07	29.75	0.34	99.73	96.88	78.47	182.5	85.73	55.82	86.34	6.82	99.91	8.15	77.33	1.27	98.7	527.72	40.66	6	81.83	5.2	100	85.4	100	123.7	11.1	18.9	1.1	100
	993	ERS4202698	2018-12-18	2019-01-02	no_till	loam	45.57	37.94	16.49	0.24	88.47	148.75	57.1	197.5	82.43	12.01	14.58	3.49	70.69	5.68	40.13	0.59	49.26	380.36	25.89	7.17	100	26.6	40.48	116.9	100	205.1	0.8	6.4	1.9	100
	994	ERS4202699	2019-01-15	2019-01-29	no_till	loam	43.43	46.5	10.06	0.26	93.33	92.5	79.94	160	89.84	5.71	8	1.85	10.07	4.51	27.31	0.36	21.36	302.72	14.31	6.18	95.79	16.9	100	113.9	100	92	4.7	5.2	1.9	100
	995	ERS4202700	2019-01-16	2019-01-29	no_till	loamy sand	79.94	15.13	4.93	0.11	36.89	112.5	72.73	213.75	78.35	28.29	30.53	2.17	58.41	4.91	23.86	0.35	20.01	295.56	13.46	6.24	97.72	6.6	100	54.3	79.43	54.6	3.8	1.2	1.9	100
	996	ERS4202701	2019-01-16	2019-01-29	no_till	silt loam	29.12	58.18	12.7	0.27	96.05	142.5	59.96	198.75	82.13	8.18	10.24	2.54	30.46	4.73	29.56	0.57	46.62	368.93	23.93	6.71	100	2.9	83.2	112.5	100	160	1.1	3.9	0.9	100
	997	ERS4202702	2019-01-17	2019-01-29	no_till	silt loam	26.19	60.62	13.19	0.27	95.67	158.75	52.46	225	75.23	8.12	10.19	2.12	16.41	3.32	16.75	0.33	18.71	172.07	3.81	5.97	78.02	1.8	52.4	75.4	100	96.3	2.3	4.3	0.4	100
	998	ERS4202703	2019-01-18	2019-01-29	no_till	silt loam	31.23	54.66	14.11	0.26	94.49	103.75	76.03	155	90.63	4.3	6.9	2.13	16.69	2.93	13.98	0.41	26.48	257.97	9.54	6.16	94.91	1.3	38.73	88.6	100	80.3	1.8	4.1	0.7	100

## Sheet: Table S2
	Forward PCR Primer (515F)
	Construct Design: Illumina Adaptor (P5) - Barcodes [i5] - Pad+Linker - Primer (515F)
	Example Construct: AATGATACGGCGACCACCGAGATCTACAC - NNNNNNNN - TATGGTAATTGT - GTGCCAGCMGCCGCGGTAA
	SA501: AATGATACGGCGACCACCGAGATCTACACATCGTACGTATGGTAATTGTGTGCCAGCMGCCGCGGTAA
	SA502: AATGATACGGCGACCACCGAGATCTACACACTATCTGTATGGTAATTGTGTGCCAGCMGCCGCGGTAA
	SA503: AATGATACGGCGACCACCGAGATCTACACTAGCGAGTTATGGTAATTGTGTGCCAGCMGCCGCGGTAA
	SA504: AATGATACGGCGACCACCGAGATCTACACCTGCGTGTTATGGTAATTGTGTGCCAGCMGCCGCGGTAA
	SA505: AATGATACGGCGACCACCGAGATCTACACTCATCGAGTATGGTAATTGTGTGCCAGCMGCCGCGGTAA
	SA506: AATGATACGGCGACCACCGAGATCTACACCGTGAGTGTATGGTAATTGTGTGCCAGCMGCCGCGGTAA
	SA507: AATGATACGGCGACCACCGAGATCTACACGGATATCTTATGGTAATTGTGTGCCAGCMGCCGCGGTAA
	SA508: AATGATACGGCGACCACCGAGATCTACACGACACCGTTATGGTAATTGTGTGCCAGCMGCCGCGGTAA
	SB501: AATGATACGGCGACCACCGAGATCTACACCTACTATATATGGTAATTGTGTGCCAGCMGCCGCGGTAA
	SB502: AATGATACGGCGACCACCGAGATCTACACCGTTACTATATGGTAATTGTGTGCCAGCMGCCGCGGTAA
	SB503: AATGATACGGCGACCACCGAGATCTACACAGAGTCACTATGGTAATTGTGTGCCAGCMGCCGCGGTAA
	SB504: AATGATACGGCGACCACCGAGATCTACACTACGAGACTATGGTAATTGTGTGCCAGCMGCCGCGGTAA
	SB505: AATGATACGGCGACCACCGAGATCTACACACGTCTCGTATGGTAATTGTGTGCCAGCMGCCGCGGTAA
	SB506: AATGATACGGCGACCACCGAGATCTACACTCGACGAGTATGGTAATTGTGTGCCAGCMGCCGCGGTAA
	SB507: AATGATACGGCGACCACCGAGATCTACACGATCGTGTTATGGTAATTGTGTGCCAGCMGCCGCGGTAA
	SB508: AATGATACGGCGACCACCGAGATCTACACGTCAGATATATGGTAATTGTGTGCCAGCMGCCGCGGTAA
	Reverse PCR Primer (806R)
	Construct Design: Illumina Adaptor (P7) - Barcodes [i7] - Pad+Linker - Primer (806R)
	Example Construct: CAAGCAGAAGACGGCATACGAGAT - NNNNNNNN - AGTCAGTCAGCC - GGACTACHVGGGTWTCTAAT
	SA701 CAAGCAGAAGACGGCATACGAGATAACTCTCGAGTCAGTCAGCCGGACTACHVGGGTWTCTAAT
	SA702 CAAGCAGAAGACGGCATACGAGATACTATGTCAGTCAGTCAGCCGGACTACHVGGGTWTCTAAT
	SA703 CAAGCAGAAGACGGCATACGAGATAGTAGCGTAGTCAGTCAGCCGGACTACHVGGGTWTCTAAT
	SA704 CAAGCAGAAGACGGCATACGAGATCAGTGAGTAGTCAGTCAGCCGGACTACHVGGGTWTCTAAT
	SA705 CAAGCAGAAGACGGCATACGAGATCGTACTCAAGTCAGTCAGCCGGACTACHVGGGTWTCTAAT
	SA706 CAAGCAGAAGACGGCATACGAGATCTACGCAGAGTCAGTCAGCCGGACTACHVGGGTWTCTAAT
	SA707 CAAGCAGAAGACGGCATACGAGATGGAGACTAAGTCAGTCAGCCGGACTACHVGGGTWTCTAAT
	SA708 CAAGCAGAAGACGGCATACGAGATGTCGCTCGAGTCAGTCAGCCGGACTACHVGGGTWTCTAAT
	SA709 CAAGCAGAAGACGGCATACGAGATGTCGTAGTAGTCAGTCAGCCGGACTACHVGGGTWTCTAAT
	SA710 CAAGCAGAAGACGGCATACGAGATTAGCAGACAGTCAGTCAGCCGGACTACHVGGGTWTCTAAT
	SA711 CAAGCAGAAGACGGCATACGAGATTCATAGACAGTCAGTCAGCCGGACTACHVGGGTWTCTAAT
	SA712 CAAGCAGAAGACGGCATACGAGATTCGCTATAAGTCAGTCAGCCGGACTACHVGGGTWTCTAAT
	SB701 CAAGCAGAAGACGGCATACGAGATAAGTCGAGAGTCAGTCAGCCGGACTACHVGGGTWTCTAAT
	SB702 CAAGCAGAAGACGGCATACGAGATATACTTCGAGTCAGTCAGCCGGACTACHVGGGTWTCTAAT
	SB703 CAAGCAGAAGACGGCATACGAGATAGCTGCTAAGTCAGTCAGCCGGACTACHVGGGTWTCTAAT
	SB704 CAAGCAGAAGACGGCATACGAGATCATAGAGAAGTCAGTCAGCCGGACTACHVGGGTWTCTAAT
	SB705 CAAGCAGAAGACGGCATACGAGATCGTAGATCAGTCAGTCAGCCGGACTACHVGGGTWTCTAAT
	SB706 CAAGCAGAAGACGGCATACGAGATCTCGTTACAGTCAGTCAGCCGGACTACHVGGGTWTCTAAT
	SB707 CAAGCAGAAGACGGCATACGAGATGCGCACGTAGTCAGTCAGCCGGACTACHVGGGTWTCTAAT
	SB708 CAAGCAGAAGACGGCATACGAGATGGTACTATAGTCAGTCAGCCGGACTACHVGGGTWTCTAAT
	SB709 CAAGCAGAAGACGGCATACGAGATGTATACGCAGTCAGTCAGCCGGACTACHVGGGTWTCTAAT
	SB710 CAAGCAGAAGACGGCATACGAGATTACGAGCAAGTCAGTCAGCCGGACTACHVGGGTWTCTAAT
	SB711 CAAGCAGAAGACGGCATACGAGATTCAGCGTTAGTCAGTCAGCCGGACTACHVGGGTWTCTAAT
	SB712 CAAGCAGAAGACGGCATACGAGATTCGCTACGAGTCAGTCAGCCGGACTACHVGGGTWTCTAAT
	Read1 sequencing primer (Pad - Linker - Primer)
	TATGGTAATTGTGTGCCAGCMGCCGCGGTAA
	Read2 sequencing primer (Pad - Linker - Primer)
	AGTCAGTCAGCCGGACTACHVGGGTWTCTAAT
	Index primer (reverse complement of Primer2)
	ATTAGAWACCCBDGTAGTCCGGCTGACTGACT

## Sheet: Table S3
										Trimming Parameters
	BioProject	Category	Sub-category	Factor	Reference (positive-effect)	Treatment (negative-effect)	n.libraries	Environment	Brief description	R1 Trim (L)	R1 Trim (R)	R2 Trim (L)	R2 Trim (R)	Author Information	Study DOI
	PRJEB13388	Biome	-	-	-	-	68	agriculture	grassland conversion to pastureland	24	260	24	230	French et al., 2017	10.1016/j.apsoil.2016.10.015
	PRJEB25676	Biome	-	-	-	-	118	agriculture	organic vs. inorganic fertilization	5	260	5	220	Silva Lourenco et al., 2020	10.1016/j.scitotenv.2020.139173
	PRJNA268133	Biome	-	-	-	-	15	terrestrial	groundwater	5	240	5	210	NA	NA
	PRJNA289273	Biome	-	-	-	-	110	terrestrial	groundwater	5	185	26	180	Sabuda et al., 2020	10.1111/1462-2920.15006
	PRJNA314749	Biome	-	-	-	-	29	terrestrial	leaf litter decomposers	24	240	25	180	NA	NA
	PRJNA382662	Biome	-	-	-	-	20	built	nitrifying biofilm	5	205	5	200	NA	NA
	PRJNA419544	Biome	-	-	-	-	64	compost	windrow composting	6	240	5	220	Zhou et al., 2018	10.1007/s00253-018-9201-4
	PRJNA481470	Biome	-	-	-	-	65	built	biofilm * marine	5	220	5	200	Karacic et al., 2018	10.1080/08927014.2018.1556259
	PRJNA488796	Biome	-	-	-	-	23	agriculture	groundwater	5	220	5	200	NA	NA
	PRJNA495023	Biome	-	-	-	-	32	terrestrial	environmental sources	24	220	25	200	NA	NA
	PRJNA495452	Biome	-	-	-	-	30	agriculture	earthworm casting	5	240	5	220	Aira et al., 2019	10.1016/j.apsoil.2019.03.019
	PRJNA496337	Biome	-	-	-	-	24	agriculture	N-fertilization in switchgrass	29	240	27	200	NA	NA
	PRJNA507711	Biome	-	-	-	-	30	agriculture	vermicompost	5	220	5	200	Kolbe et al., 2019	10.1038/s41598-019-43907-y
	PRJEB38444	Biome	-	biome	NA	NA	185	terrestrial	environmental sources: soil vs. rhizosphere vs. phyllosphere vs. fungi vs. aquatic	5	220	5	220	NA	NA
	PRJEB27717	Biome	-	biome	NA	NA	252	terrestrial	DNA degradation * tillage	5	220	5	220	Sirois et al., 2018	10.1111/1758-2229.12725
	PRJEB27883	Biome	-	biome	NA	NA	449	terrestrial	water repellency	28	245	25	240	Seaton et al., 2019	10.1016/j.scitotenv.2019.06.052
	PRJNA311763	Biome	-	biome	NA	NA	619	terrestrial	relic DNA - PMA treated vs. untreated	5	240	5	220	Carini et al., 2016	10.1038/nmicrobiol.2016.242
	PRJNA338729	Biome	-	biome	NA	NA	154	wood decomposition	plastic and wood decomposition along a salinity gradient	24	235	25	200	Oberbeckmann	10.3389/fmicb.2017.02709
	PRJNA397131	Disturbance	contamination	treatment2	low	high	35	agriculture	straw + cellobiose * cadmium contamination	5	240	5	220	Madrova et al., 2018	10.3389/fmicb.2018.02807
	eDNA.moisture	Disturbance	drought	moisture	0.2	0.8;0.5	252	agriculture	DNA degradation * moisture	5	220	5	220	Sirois et al., 2018	10.1111/1758-2229.12725
	PRJNA517141	Disturbance	drought	treatment	hw	hd	47	agriculture	disturbance (temp * moisture)	5	240	5	230	Cates et al., 2019	10.1016/j.soilbio.2019.02.014
	PRJNA526458	Disturbance	drought	treatment	IR	DL	950	agriculture	rhizosphere * drought	19	240	18	230	Azarbad et al., 2020	10.1093/femsec/fiaa098
	PRJNA610548	Disturbance	drought	treatment	60	80	60	agriculture	P-fertilization * drought	5	240	5	220	NA	NA
	PRJNA454289	Disturbance	drought	treatment2	C	D;N	48	agriculture	rhizosphere * fertilization * drought	5	230	5	210	Bowsher et al., 2019	10.1128/mSystems.00003-19
	PRJNA526458	Disturbance	drought	treatment2	50	5	950	agriculture	rhizosphere * drought	19	240	18	230	Azarbad et al., 2020	10.1093/femsec/fiaa098
	PRJNA430124	Disturbance	general	environmental_material	soil	mineral exposed to soil	202	agriculture	rhizosphere - time - mineral association	28	230	28	230	Whitman et al., 2018	10.1111/1462-2920.14366
	PRJEB27717	Disturbance	heat	temp	20	4;35	252	terrestrial	DNA degradation * tillage	5	220	5	220	Sirois et al., 2018	10.1111/1758-2229.12725
	PRJNA413435	Disturbance	heat	temp	15C;25C	5C;30C	285	terrestrial	temperature and moisture	5	149	5	150	NA	NA
	PRJNA284605	Disturbance	heat	treatment	control	heat stress	203	agriculture	irrigation treatments and temperature effects	24	220	25	220	Frenk et al. 2018	10.1128/AEM.02087-17
	PRJNA419455	Disturbance	heat	treatment	water	fire_heat	126	terrestrial	fire * heat * water in grassland	25	240	31	220	NA	NA
	PRJNA523632	Disturbance	heat	treatment	Control	Heated	47	terrestrial	soil heating experiment	26	240	26	220	Yanni et al., 2020	10.1016/j.soilbio.2019.107631
	PRJNA626428	Disturbance	heat	treatment	cool soil	hot soil	96	agriculture	fertilization * warming	30	240	26	220	NA	NA
	PRJNA437232	Disturbance	insect	treatment2	no.aphid	aphid	40	agriculture	N-fertilization * organic vs. mineral type	29	240	25	220	O'Brien et al., 2018	10.3389/fmicb.2018.01620
	chazy.management	Disturbance	tillage	tillage	No Till	Plow Till	-	agriculture	crop residue retention * tillage	5	220	5	220	Koechli (Cornell Dissertation, 2016)	NA
	chazy.SIP	Disturbance	tillage	tillage	No Till	Plow Till	1545	agriculture	xylose * cellulose * tillage	5	220	5	220	Koechli (Cornell Dissertation, 2016)	NA
	PRJEB27717	Disturbance	tillage	tillage	No Till	Plow Till	252	terrestrial	DNA degradation * tillage	5	220	5	220	Sirois et al., 2018	10.1111/1758-2229.12725
	PRJNA308986	Disturbance	tillage	tillage	No_tillage	conventional_tillage	120	agriculture	biocide (formalin) and tillage	5	220	5	220	Hu et al., 2017	10.1016/j.apsoil.2017.07.018
	PRJNA492265	Disturbance	tillage	treatment	No-till	Till	24	agriculture	tillage	32	240	32	220	Tyler, 2019	10.1111/jam.14267
	PRJDB3924	Management	broad strategy	fertilization	UF	normal	72	agriculture	disease suppression	24	230	25	220	Tomihama et al., 2015	10.1094/PHYTO-12-15-0322-R
	PRJNA369163	Management	broad strategy	fertilization	unfertilized	fertilized	132	terrestrial	nutrient * precipitation	5	150	5	150	NA	NA
	PRJNA437232	Management	broad strategy	fertilization	chicken.manure;control	highN;lowN	40	agriculture	N-fertilization * organic vs. mineral type	29	240	25	220	O'Brien et al., 2018	10.3389/fmicb.2018.01620
	PRJNA517152	Management	broad strategy	fertilization	Organic	Conventional	716	agriculture	fertilization * crop rotation	5	150	5	150	Gravuer et al., 2021	10.1016/j.apsoil.2020.103795
	PRJNA548308	Management	broad strategy	fertilization	organic	low nitrogen;high nitrogen	72	agriculture	fertilization	5	240	5	200	Sprunger et al., 2019	10.1016/j.soilbio.2019.107573
	PRJNA561072	Management	broad strategy	fertilization	-	-	142	agriculture	rhizosphere * fertilization * management	24	240	25	220	Harkes et al., 2020	10.3389/fpls.2019.01697
	chazy.management	Management	broad strategy	treatment	NA	NA	-	agriculture	crop residue retention * tillage	5	220	5	220	NA	NA
	PRJEB27717	Management	broad strategy	treatment	NA	NA	252	terrestrial	DNA degradation * tillage	5	220	5	220	Sirois et al., 2018	10.1111/1758-2229.12725
	PRJDB8020	Management	broad strategy	treatment	abrupt;gradual	control	39	agriculture	pectin degradation	5	220	5	185	Mise et al., 2020	10.1016/j.ejsobi.2020.103169
	PRJEB21592	Management	broad strategy	treatment	G	H	17	agriculture	P-fertilization * management	5	240	4	220	Randall et al., 2019	10.1016/j.apsoil.2019.02.002
	PRJNA275598	Management	broad strategy	treatment	NP;NM	KG;KM	95	agriculture	intercropping millet	5	240	5	220	Diakhaté et al., 2016	10.4236/ojss.2016.612018
	PRJNA295403	Management	broad strategy	treatment	H	C	24	agriculture	hydrogen oxydizing soil populations	29	240	26	230	Piché-Choquette et al., 2016	10.7717/peerj.1782
	PRJNA391100	Management	broad strategy	treatment	control	organo-mineral;mineral	25	agriculture	fertilization	5	220	5	190	Canfora et al., 2018	10.1016/j.apsoil.2017.12.019
	PRJNA395145	Management	broad strategy	treatment	No grazing	Grazing	143	agriculture	cattle grazing and feces	24	200	25	190	Berman et al., 2018	10.1038/s41396-018-0102-4
	PRJNA430782	Management	broad strategy	treatment	NA	NA	84	agriculture	rhizosphere of ginseng under fertilization intensity	32	220	32	220	NA	NA
	PRJNA433935	Management	broad strategy	treatment	no application	fertilization	104	agriculture	rhizosphere * fertilization * land use	24	260	25	230	Schops et al., 2018	10.3389/fmicb.2018.02711
	PRJNA551504	Management	broad strategy	treatment	control	harvest	126	terrestrial	agricultural restoration * tillage	5	240	5	220	Turley et al., 2020	10.1111/1365-2664.13591
	PRJNA430782	Management	broad strategy	treatment2	L;control	M;H	84	agriculture	rhizosphere of ginseng under fertilization intensity	32	220	32	220	NA	NA
	PRJNA517152	Management	land-use	crop_rotation	Fallow	Corn;Tomato;Wheat	716	agriculture	fertilization * crop rotation	5	150	5	150	Gravuer et al., 2021	10.1016/j.apsoil.2020.103795
	PRJNA472091	Management	land-use	cur_vegetation	fallow	corn;soybean;wheat	36	agriculture	crop rotation * mono vs. polyculture	5	230	5	200	Peralta et al., 2018	10.1002/ecs2.2235
	PRJNA299494	Management	land-use	treatment	MN;MC	PC;PN	120	agriculture	managemnent and growth stages of corn	5	220	5	220	NA	NA
	PRJNA308986	Management	land-use	treatment	soybean_monoculture	corn_soybean_rotation	120	agriculture	biocide (formalin) and tillage	5	220	5	220	Hu et al., 2017	10.1016/j.apsoil.2017.07.018
	PRJNA312772	Management	land-use	treatment	NA	NA	24	agriculture	revegegated versus degraded soil	24	240	25	210	Benítez et al., 2019	10.7818/ECOS.1800
	PRJNA313191	Management	land-use	treatment	NA	NA	40	agriculture	corn versus soy	5	149	5	150	NA	NA
	PRJNA354171	Management	land-use	treatment	NSC;NSF	NS	47	agriculture	flavonoids and amino acid in rhizosphere of clover	5	240	5	220	Czaban et al., 2018	10.1016/j.soilbio.2018.04.012
	PRJNA422759	Management	land-use	treatment	Meadow;Forest	Alfalfa;Barley	216	terrestrial	environmental sources	24	240	25	220	NA	NA
	PRJNA548308	Management	land-use	treatment	-	-	72	agriculture	fertilization	5	240	5	200	Sprunger et al., 2019	10.1016/j.soilbio.2019.107573
	PRJNA551504	Management	land-use	treatment2	remnant	matrix	126	terrestrial	agricultural restoration * tillage	5	240	5	220	Turley et al., 2020	10.1111/1365-2664.13591
	PRJEB21592	Management	NPK	fertilization	P0	P15;P30	17	agriculture	P-fertilization * management	5	240	4	220	Randall et al., 2019	10.1016/j.apsoil.2019.02.002
	PRJNA419455	Management	NPK	fertilization	no fertilizer	nitrogen	126	terrestrial	fire * heat * water in grassland	25	240	31	220	NA	NA
	PRJNA430104	Management	NPK	fertilization	0 kg N ha	170 kg N ha;85 kg N ha	245	agriculture	rhizosphere * N-fertilization	5	220	5	220	Emmet et al., 2018	10.1007/s11104-018-3744-0
	PRJNA557617	Management	NPK	fertilization	Zero N	260 kg N;296 kg N	21	agriculture	rhizosphere of wheat	24	240	25	220	NA	NA
	PRJNA610548	Management	NPK	fertilization	P0	P30	60	agriculture	P-fertilization * drought	5	240	5	220	NA	NA
	PRJNA526728	Management	NPK	fertilization	no N-fertilization	N-fertilization	0	agriculture	rhizosphere * N-fertilization	5	220	5	220	Emmet et al., 2019	10.1111/nph.16171
	PRJNA601860	Management	NPK	nitrogen	0	200;300;400	637	agriculture	N-fertilization	5	149	5	150	NA	NA
	PRJNA517390	Management	NPK	treatment	low N + P;P-only;low N	high N;high N + P;medium N;medium N + P	47	terrestrial	N- and P-fertilization grassland	31	270	26	240	Schleuss et al., 2019	10.1016/j.soilbio.2019.05.018
	PRJNA576645	Management	NPK	treatment	0/0/0	30/30/0;30/30/30;30/60/0;30/60/30;60/60/0;90/0/0	251	agriculture	N-fertilization	24	240	25	220	Yergeau et al., 2020	10.1093/femsec/fiz205
	PRJNA599142	Management	NPK	treatment	unfertilized	fertilized	39	terrestrial	rhizosphere	5	230	5	210	Bledsoe et al., 2020	10.1101/2020.01.08.899781
	PRJNA601860	Management	NPK	treatment	unfertilized	fertilized	637	agriculture	N-fertilization	5	149	5	150	NA	NA
	PRJEB9654	Management	NPK	treatment2	no phosphorus;no-herbicide;no liming;organic fertilizer	phosphorus;limed;inorganic fertilizer;herbicide	452	agriculture	pasture management (soil health)	5	240	5	220	Lanzen et al., 2015	10.3389/fmicb.2015.01321
	PRJNA353717	Management	NPK	treatment2	CK	N;NPK;NPKM	95	agriculture	corn tobacco cropping system and soil aggregates	5	220	5	200	NA	NA
	PRJNA447911	Management	NPK	treatment2	control;m	mnpk;npk	36	agriculture	aggregate size	24	240	25	200	NA	NA
	PRJDB8109	Management	organic matter	BD	heavy;incubated_compost_cDNA;incubated_compost;unincubated_compost	light	27	compost	bacterial biomass fertilization - stable isotope probing	5	150	5	150	NA	NA
	PRJNA415339	Management	organic matter	description	vermicompost from scotch broom at 14 days;vermicompost from scotch broom at 42 days;vermicompost from scotch broom at 91 days	vermicompost from scotch broom at 0 days	20	agriculture	vermicompost	5	230	5	200	Domínguez et al., 2018	10.1038/s41598-019-46018-w
	PRJNA371491	Management	organic matter	fertilization	Biochar	No ammendment	457	agriculture	cropping system + biochar + fertilizer	5	240	5	200	Yu et al., 2018	10.1016/j.soilbio.2017.11.017
	PRJDB3929	Management	organic matter	treatment	coffee	goma	16	agriculture	coffee compost fertilization	24	220	25	210	FASMAC Co	NA
	PRJEB9654	Management	organic matter	treatment	partial-grazing;full-grazing	harvested	452	agriculture	pasture management (soil health)	5	240	5	220	Lanzen et al., 2015	10.3389/fmicb.2015.01321
	PRJNA397131	Management	organic matter	treatment	cellobiose;straw	control	35	agriculture	straw + cellobiose * cadmium contamination	5	240	5	220	Madrova et al., 2018	10.3389/fmicb.2018.02807
	PRJNA411854	Management	organic matter	treatment	NCC	RB;MOL;TP	152	agriculture	Anaerobic soil disinfestation	5	225	5	200	Poret-Peterson et al., 2019	10.3389/fenvs.2018.00160
	PRJNA575041	Management	organic matter	treatment	NCC	RB;RGP:TP	63	agriculture	Anaerobic soil disinfestation	5	220	5	200	Poret-Peterson et al., 2019	10.1007/s00248-019-01477-6
	chazy.management	Management	organic matter	treatment2	Residue Returned	Harvested	-	agriculture	crop residue retention * tillage	5	220	5	220	NA	NA
	PRJEB27717	Management	organic matter	treatment2	Residue Returned	Harvested	252	terrestrial	DNA degradation * tillage	5	220	5	220	Sirois et al., 2018	10.1111/1758-2229.12725
	PRJNA555188	Miscellaneous descriptor	decomposer communities	-	-	-	24	agriculture	vermicompost	5	240	5	200	Kolbe et al., 2019	10.1038/s41598-019-43907-y
	PRJDB3826	Miscellaneous descriptor	decomposer communities	environmental_feature	shrubland soil;compost	agricultural soil;garden soil	32	agriculture	environmental sources	24	240	25	220	FASMAC Co	NA
	PRJNA338729	Miscellaneous descriptor	decomposer communities	environmental_material	water	plastic pellets;wood pellets	154	wood decomposition	plastic and wood decomposition along a salinity gradient	24	235	25	200	Oberbeckmann	10.3389/fmicb.2017.02709
	PRJNA485178	Miscellaneous descriptor	decomposer communities	environmental_material	organic soil horizon	litterbags	139	terrestrial	decomposition of litter in grassland and forest	24	240	25	220	Buresova et al., 2019	10.1128/AEM.01760-19
	PRJNA506548	Miscellaneous descriptor	decomposer communities	environmental_material	water	plastic pellets;wood pellets	285	marine	biofilms formed on polyethylen, polystyrene and wood particles	24	220	25	182	Oberbeckmann	10.3389/fmicb.2017.02709
	PRJNA485178	Miscellaneous descriptor	decomposer communities	host	-	-	139	terrestrial	decomposition of litter in grassland and forest	24	240	25	220	Buresova et al., 2019	10.1128/AEM.01760-19
	PRJNA506802	Miscellaneous descriptor	decomposer communities	treatment	light_13C;light_12C	heavy_13C	60	agriculture	straw decomposition - stable isotope probing	30	240	30	230	NA	NA
	PRJNA668741	Miscellaneous descriptor	DOC vs. POM	SIP.substrate	NA	NA	1454	agriculture	9 types of organic matter	5	220	5	220	Barnett et al., 2021	10.1101/2021.03.19.436178
	chazy.SIP	Miscellaneous descriptor	DOC vs. POM	substrate	NA	NA	1545	agriculture	xylose * cellulose * tillage	5	220	5	220	Koechli (Cornell Dissertation, 2016)	NA
	PRJNA594403	Miscellaneous descriptor	DOC vs. POM	treatment	soil_control	late_xylan;xylose;xylan;chitin;cellulose;10%C_xylan;trehalose;rhamnose;mannose;glucose	319	compost	variable OM treatment	5	240	5	220	Naylor et al. 2020	10.1128/mBio.01349-20
	PRJEB38444	Miscellaneous descriptor	host-association	host	NA	NA	185	terrestrial	environmental sources: soil vs. rhizosphere vs. phyllosphere vs. fungi vs. aquatic	5	220	5	220	NA	NA
	PRJNA510213	Miscellaneous descriptor	host-association	host	-	-	216	agriculture	rhizosphere vs. endosphere * crop types	19	240	18	220	Cordero et al., 2020	10.1139/cjm-2019-0330
	PRJNA589539	Miscellaneous descriptor	host-association	host	-	-	163	agriculture	endobionts	24	240	25	220	NA	NA
	PRJEB38444	Miscellaneous descriptor	host-association	Organism	NA	NA	185	terrestrial	environmental sources: soil vs. rhizosphere vs. phyllosphere vs. fungi vs. aquatic	5	220	5	220	NA	NA
	PRJNA308986	Miscellaneous descriptor	host-association	Organism	NA	NA	120	agriculture	biocide (formalin) and tillage	5	220	5	220	Hu et al., 2017	10.1016/j.apsoil.2017.07.018
	PRJNA606063	Miscellaneous descriptor	host-association	Organism	rhizosphere metagenome	rhizoplane metagenome	253	agriculture	rhizosphere vs. rhizoplane * plant development	5	240	5	200	NA	NA
	PRJNA524365	Miscellaneous descriptor	host-association	treatment	leguminous	non-leguminous	139	agriculture	rhizosphere vs. soil vs. endobiont	24	260	25	220	NA	NA
	PRJNA510213	Miscellaneous descriptor	host-association	treatment2	legume	non-legume	216	agriculture	rhizosphere vs. endosphere * crop types	19	240	18	220	Cordero et al., 2020	10.1139/cjm-2019-0330
	PRJNA311763	Miscellaneous descriptor	intact cells	treatment	PMA	Tot	619	terrestrial	relic DNA - PMA treated vs. untreated	5	240	5	220	Carini et al., 2016	10.1038/nmicrobiol.2016.242
	PRJNA395393	Plant association	-	environmental_material	root endosphere;root nodule	soil	211	agriculture	bulk versus rhizosphere versus endosphere of soy	30	230	31	220	Zhang et al., 2018	10.1016/j.scitotenv.2018.01.230
	PRJNA297586	Plant association	-	Organism	rhizosphere metagenome	soil metagenome	128	plant-associated	dandelion recruitment assay	24	240	25	210	NA	NA
	PRJNA526458	Plant association	-	Organism	root metagenome	soil metagenome	950	agriculture	rhizosphere * drought	19	240	18	230	Azarbad et al., 2020	10.1093/femsec/fiaa098
	PRJNA544901	Plant association	-	Organism	rhizosphere metagenome	soil metagenome	36	agriculture	tillage * rhizosphere of Pea	24	240	25	220	Chaudhari et al., 2019	10.1101/662775
	PRJNA561072	Plant association	-	Organism	rhizosphere metagenome	soil metagenome	142	agriculture	rhizosphere * fertilization * management	24	240	25	220	Harkes et al., 2020	10.3389/fpls.2019.01697
	PRJNA610548	Plant association	-	Organism	rhizosphere metagenome	soil metagenome	60	agriculture	P-fertilization * drought	5	240	5	220	NA	NA
	PRJNA526728	Plant association	-	Organism	rhizosphere metagenome	soil metagenome	0	agriculture	rhizosphere * N-fertilization	5	220	5	220	Emmet et al., 2019	10.1111/nph.16171
	PRJNA295777	Plant association	-	treatment	naringenin_high;74dihydroxyflavone_high	naringenin_control;74dihydroxyflavone_control	37	agriculture	favanoid treatment	5	240	5	230	Szoboszlay et al. 2016	10.1371/journal.pone.0146555
	PRJNA305750	Plant association	-	treatment	Caryophyllene;Isoprene;Pinene	Terpene Control	12	plant-associated	isoprenoid treatment	5	240	5	220	NA	NA
	PRJNA437232	Plant association	-	treatment	cabbage	no.cabbage	40	agriculture	N-fertilization * organic vs. mineral type	29	240	25	220	O'Brien et al., 2018	10.3389/fmicb.2018.01620
	PRJNA548249	Plant association	-	treatment	roots	soil	44	agriculture	Populus root microbiome	24	240	25	220	Mangeot-Peter et al., 2020	10.1094/PBIOMES-08-19-0042-R
	PRJNA447911	Soil Property	aggregate fraction	treatment	silt_clay	macroaggregate;microaggregate	36	agriculture	aggregate size	24	240	25	200	NA	NA
	PRJNA371491	Soil Property	class	fao_class	Oxisol	Mollisol	457	agriculture	cropping system + biochar + fertilizer	5	240	5	200	Yu et al., 2018	10.1016/j.soilbio.2017.11.017
	PRJEB38444	Soil Property	depth	horizon	NA	NA	185	terrestrial	environmental sources: soil vs. rhizosphere vs. phyllosphere vs. fungi vs. aquatic	5	220	5	220	NA	NA
	PRJNA296796	Soil Property	depth	horizon	NA	NA	110	agriculture	soil depth and biofueld crops	5	240	5	210	Zhang et al., 2017	10.1016/j.soilbio.2017.04.019
	PRJNA413392	Soil Property	depth	horizon	NA	NA	253	terrestrial	soil depth * plant diversity	5	230	5	190	NA	NA
	PRJNA284221	Temporal	-	treatment	SS;FS	PS;MS	64	agriculture	soybean cultivars	5	240	5	215	Liang et al., 2018	10.1007/s11274-018-2495-7
	PRJNA371491	Temporal	-	treatment	PP	PH	457	agriculture	cropping system + biochar + fertilizer	5	240	5	200	Yu et al., 2018	10.1016/j.soilbio.2017.11.017
	PRJNA606063	Temporal	-	treatment	-	-	253	agriculture	rhizosphere vs. rhizoplane * plant development	5	240	5	200	NA	NA
	PRJNA576645	Temporal	-	treatment2	seeding	tillering;heading	251	agriculture	N-fertilization	24	240	25	220	Yergeau et al., 2020	10.1093/femsec/fiz205

## Sheet: Table S4
	OTU ID	Health rating	Pearson or Spearman r / Indicator value	Average (counts per thousand)	Maximum (counts per thousand)	% of samples detected	Genome size	Coding density	CRISPR	BGC	rrn copy number	Rank assigned	Domain	Phylum	Class	Order	Family	Genus
	13a2d25dd55cb74ac22f7bb58fdc27ac	ACE protein	0.496	2.2	9.7	27.8	1.919	93.01	0.22	7.89	0.85	Order	Bacteria	Actinobacteria	Acidimicrobiia	IMCC26256	IMCC26256	IMCC26256
	735ff1674c78a6e13bce560b3f32546f	ACE protein	0.479	7.8	33.8	17.6	4.04	90.35	0.1	22.7	1.44	Order	Bacteria	Proteobacteria	Alphaproteobacteria	Sphingomonadales	Sphingomonadaceae	Ellin6055
	3e4b298fbca84eb135479bfdbb09b118	ACE protein	0.477	1.7	4.1	13	1.786	88.68	NA	NA	1.29	Family	Bacteria	Proteobacteria	Deltaproteobacteria	RCP2-54	RCP2-54	RCP2-54
	0343b75cfbbef21cd68c2f1cb85f9def	ACE protein	0.476	2.1	7.8	20.7	1.919	93.01	0.22	7.89	0.85	Order	Bacteria	Actinobacteria	Acidimicrobiia	Microtrichales	uncl Microtrichales	uncl Microtrichales
	4bc72f98feac933730bfd3defd1eff7a	ACE protein	0.461	1.9	5.9	20.1	4.475	89.51	0.27	19.58	1.2	Genus	Bacteria	Proteobacteria	Gammaproteobacteria	Xanthomonadales	Rhodanobacteraceae	Dokdonella
	1cf7614d04b51dac8fa629976f2ea09e	ACE protein	0.46	4.9	15	9.6	1.536	90.65	0.33	15.95	0.5	Order	Bacteria	Actinobacteria	Thermoleophilia	Gaiellales	uncl Gaiellales	uncl Gaiellales
	883827bea21619d200db0898b6020249	ACE protein	0.46	2.2	9.8	19.7	2.339	89.01	0.67	3.94	0.99	Phylum	Bacteria	Chloroflexi	KD4-96	KD4-96	KD4-96	KD4-96
	50bb23e53044f47c9376ef2493806fa2	ACE protein	0.454	3.5	8.8	11.1	3.91	89.88	0.38	0	0	Order	Bacteria	Verrucomicrobia	Verrucomicrobiae	Chthoniobacterales	Chthoniobacteraceae	Candidatus Udaeobacter
	8405f2cd85e49b2ba66b2246cdeb5523	ACE protein	0.435	6.7	32.5	70.6	2.339	89.01	0.67	3.94	0.99	Phylum	Bacteria	Chloroflexi	KD4-96	KD4-96	KD4-96	KD4-96
	ea69aca688661fb80eb747fa70b0e535	ACE protein	0.435	3.6	10.7	13.9	3.91	88.53	NA	NA	1.57	Order	Bacteria	Proteobacteria	Alphaproteobacteria	Elsterales	uncl Elsterales	uncl Elsterales
	1f4bc0d30454462dba002e32beaeb927	ACE protein	0.431	4	19.9	37.1	1.536	90.65	0.33	15.95	0.5	Genus	Bacteria	Actinobacteria	Thermoleophilia	Gaiellales	Gaiellaceae	Gaiella
	0bbbff20804047223c0c8a0aeb56738a	ACE protein	0.43	2.4	10.8	9.4	4.736	89.76	NA	NA	1.71	Class	Bacteria	Actinobacteria	MB-A2-108	MB-A2-108	MB-A2-108	MB-A2-108
	57726cf95b0dd0859184c8d756e60dbc	ACE protein	0.427	1.3	3.2	4.9	2.339	89.01	0.67	3.94	0.99	Phylum	Bacteria	Chloroflexi	KD4-96	KD4-96	KD4-96	KD4-96
	30667841ad30d5a7161c70b54c108405	ACE protein	0.419	6.9	71.4	17.9	3.924	90.99	0	18.03	3	Family	Bacteria	Actinobacteria	Actinobacteria	Micrococcales	Intrasporangiaceae	Oryzihumus
	377d6957561000c783fffa02bc805be4	ACE protein	0.417	4.6	16.7	10.2	3.841	90.04	0.23	12.08	0.75	Phylum	Bacteria	Acidobacteria	Subgroup 6	Subgroup 6	Subgroup 6	Subgroup 6
	f97b834bb91fd0fc4b18cf1f21d9f91c	ACE protein	0.416	1.6	5.3	10.5	1.919	93.01	0.22	7.89	0.85	Order	Bacteria	Actinobacteria	Acidimicrobiia	IMCC26256	IMCC26256	IMCC26256
	e2a41faec3c0a483dfc61ff88df980bf	ACE protein	0.416	5.5	14.1	8.1	2.339	89.01	0.67	3.94	0.99	Phylum	Bacteria	Chloroflexi	Gitt-GS-136	Gitt-GS-136	Gitt-GS-136	Gitt-GS-136
	cdc6b6a8c405e857a058e300f6513fe0	ACE protein	0.413	3.4	9.5	8	3.924	90.99	0	18.03	3	Family	Bacteria	Actinobacteria	Actinobacteria	Micrococcales	Intrasporangiaceae	Oryzihumus
	9ed2572e1cb0a54467f3fd66a3d1deba	ACE protein	0.412	5.3	25.4	8.5	3.91	89.88	0.38	0	0	Order	Bacteria	Verrucomicrobia	Verrucomicrobiae	Chthoniobacterales	Chthoniobacteraceae	Candidatus Udaeobacter
	aec789af94e14baacb7a90712a152214	ACE protein	0.411	2.1	6.7	5.8	5.276	90.06	0	35.92	1	Order	Bacteria	Proteobacteria	Alphaproteobacteria	Rhizobiales	Rhizobiales Incertae Sedis	Bauldia
	417704d913ed578262c4d75d655c2707	ACE protein	0.411	3.1	10.1	15.6	4.998	88.7	0.1	19.05	1	Order	Bacteria	Acidobacteria	Acidobacteriia	Acidobacteriales	uncl Acidobacteriales	uncl Acidobacteriales
	e8fd9e3a94da2e316182fa0066fd9009	ACE protein	0.41	2.5	15	20.4	2.339	89.01	0.67	3.94	0.99	Phylum	Bacteria	Chloroflexi	AD3	AD3	AD3	AD3
	b24ec3f4928f93bf65c20346c10c5188	ACE protein	0.406	0.7	1.2	3.6	3.841	90.04	0.23	12.08	0.75	Phylum	Bacteria	Acidobacteria	Subgroup 22	Subgroup 22	Subgroup 22	Subgroup 22
	72a9c686197362b530019ef1fc4bd5b1	ACE protein	0.405	1.8	3.4	8.1	4.736	89.76	NA	NA	1.71	Class	Bacteria	Actinobacteria	MB-A2-108	MB-A2-108	MB-A2-108	MB-A2-108
	daa66133d275b6dc1cdce67cb3059207	ACE protein	0.404	3.4	15.5	13.4	2.339	89.01	0.67	3.94	0.99	Phylum	Bacteria	Chloroflexi	TK10	TK10	TK10	TK10
	a5f7e4d31d201142d5e69ead1cf52fb0	ACE protein	0.402	1.3	4.3	20.6	5.276	86.87	NA	NA	1.76	Order	Bacteria	Proteobacteria	Alphaproteobacteria	Rhizobiales	uncl Rhizobiales	uncl Rhizobiales
	ebee835c70cd2ba566c48dadab9cc991	ACE protein	0.401	2.6	6	4	3.91	89.88	0.38	0	0	Order	Bacteria	Verrucomicrobia	Verrucomicrobiae	Chthoniobacterales	Chthoniobacteraceae	Candidatus Udaeobacter
	6329ac4f2f9d71185de174d40d3967f9	ACE protein	0.4	2.4	6.5	8.1	1.919	93.01	0.22	7.89	0.85	Order	Bacteria	Actinobacteria	Acidimicrobiia	uncl Acidimicrobiia	uncl Acidimicrobiia	uncl Acidimicrobiia
	2cce8e61cfe9949993c7be9afa0f502a	ACE protein	0.399	2.4	5.4	7.5	3.846	92.31	0.04	5.24	0.69	Family	Bacteria	Gemmatimonadetes	Gemmatimonadetes	Gemmatimonadales	Gemmatimonadaceae	uncl Gemmatimonadaceae
	cdaa7ff2025a0814254380679d15db8c	ACE protein	0.397	4.6	15.1	7.5	2.339	89.01	0.67	3.94	0.99	Phylum	Bacteria	Chloroflexi	KD4-96	KD4-96	KD4-96	KD4-96
	fc699011b457c33ccdcbb1e60bf7c62e	ACE protein	0.396	1.2	2.5	4.5	2.339	89.01	0.67	3.94	0.99	Phylum	Bacteria	Chloroflexi	KD4-96	KD4-96	KD4-96	KD4-96
	66732ea1868de36be3b700578b0c4a1d	ACE protein	0.396	2.1	6.6	7.5	4.998	88.7	0.1	19.05	1	Order	Bacteria	Acidobacteria	Acidobacteriia	Acidobacteriales	uncl Acidobacteriales	uncl Acidobacteriales
	a2b6c95517f07cbcf8d30d7e58a61db6	ACE protein	0.395	3.1	14	16.2	2.339	89.01	0.67	3.94	0.99	Phylum	Bacteria	Chloroflexi	AD3	AD3	AD3	AD3
	cff069608a1b94c1cd91b1528fb5c02c	ACE protein	0.393	0.4	1	4	2.425	90.79	0.32	0.84	0.66	Order	Bacteria	Bacteroidetes	Ignavibacteria	Kryptoniales	BSV26	BSV26
	73428444870d47e369b5dd0660caa6fc	ACE protein	0.393	4.3	9.4	8	3.972	86.33	0.17	5.96	1.67	Class	Bacteria	Acidobacteria	Holophagae	Subgroup 7	Subgroup 7	Subgroup 7
	68c96301504f5faa86b9424ca38d0126	ACE protein	0.393	4.6	18	38.8	3.841	90.04	0.23	12.08	0.75	Phylum	Bacteria	Acidobacteria	Subgroup 6	Subgroup 6	Subgroup 6	Subgroup 6
	3303061dfbd54c4950d7768409f5d4d8	ACE protein	0.392	1.5	3.4	7.2	5.935	89.92	0.22	34.18	1.56	Family	Bacteria	Bacteroidetes	Bacteroidia	Chitinophagales	Chitinophagaceae	uncl Chitinophagaceae
	3c1e537e64bb07dbc30b08a0dc427c5f	ACE protein	0.392	1.2	5	12.6	8.053	82.17	1.34	20.53	6.22	Class	Bacteria	Chloroflexi	Ktedonobacteria	C0119	C0119	C0119
	171a1591ae74b46c745936c7993a27c7	ACE protein	0.39	5.5	12.2	7.5	4.169	90.25	0.11	23.67	1.42	Genus	Bacteria	Proteobacteria	Alphaproteobacteria	Sphingomonadales	Sphingomonadaceae	Sphingomonas
	92a392ad61d4101419cc7970027b898f	ACE protein	0.39	1.3	4.1	20.1	1.786	88.68	NA	NA	1.29	Family	Bacteria	Proteobacteria	Deltaproteobacteria	RCP2-54	RCP2-54	RCP2-54
	73537668f594d736c098948d9382ba93	ACE protein	0.389	1.3	2.7	3.7	4.528	89.96	0.07	29.52	1.67	Genus	Bacteria	Proteobacteria	Alphaproteobacteria	Micropepsales	Micropepsaceae	uncl Micropepsaceae
	4093af070970c44df9e7f63eb2f79afd	ACE protein	0.389	2.4	4.8	7.7	1.695	83.76	0.07	12.61	0.5	Genus	Bacteria	Proteobacteria	Alphaproteobacteria	Rhizobiales	Xanthobacteraceae	Rhodoplanes
	0b7d99b0fc851a2261ea0529de51fbf0	ACE protein	0.388	0.8	1.6	3.6	4.219	90.35	0.1	22.7	1.44	Family	Bacteria	Proteobacteria	Alphaproteobacteria	Sphingomonadales	Sphingomonadaceae	uncl Sphingomonadaceae
	1cbe4da1c9a96a0e8ea3d4fec57bff59	ACE protein	0.387	6.9	31.6	32.3	3.841	90.04	0.23	12.08	0.75	Phylum	Bacteria	Acidobacteria	Subgroup 6	Subgroup 6	Subgroup 6	Subgroup 6
	9da9802ae35d434cf814538bae6209b8	ACE protein	0.385	1.9	6.4	7.1	3.219	86.22	0.44	48.29	0.99	Family	Bacteria	Proteobacteria	Gammaproteobacteria	Betaproteobacteriales	Nitrosomonadaceae	MND1
	025ef620e2b63067445a8e5468d1c7db	ACE protein	0.382	2.1	3.8	4.1	5.095	90.06	0	35.92	1	Genus	Bacteria	Proteobacteria	Alphaproteobacteria	Rhizobiales	Rhizobiales Incertae Sedis	Bauldia
	e68f2444122509672320d419867efd00	ACE protein	0.382	4.7	19.7	14.1	2.834	90.92	0	33.34	0.5	Family	Bacteria	Actinobacteria	Actinobacteria	Frankiales	Sporichthyaceae	uncl Sporichthyaceae
	35f307f27d7bcd91aba4a76df024b7fa	ACE protein	0.382	1.2	3.5	16.3	5.4	89.92	0.22	34.18	1.56	Order	Bacteria	Bacteroidetes	Bacteroidia	Chitinophagales	uncl Chitinophagales	uncl Chitinophagales
	67713c9066ab6b0251a9cb69843d630d	ACE protein	0.381	7	114.5	32.4	2.339	89.01	0.67	3.94	0.99	Phylum	Bacteria	Chloroflexi	KD4-96	KD4-96	KD4-96	KD4-96
	e7ef96f5092b643418d5b96ba79eb8e3	ACE protein	0.38	2	5.5	8.7	3.301	90.99	0.23	1.1	1	Class	Bacteria	Planctomycetes	Phycisphaerae	Tepidisphaerales	WD2101 soil group	WD2101 soil group
	fcc143eda251f0c0980bd7569acdfa97	ACE protein	0.379	2.1	5.7	5.8	3.791	88.49	5.14	8.31	1	Order	Bacteria	Acidobacteria	Blastocatellia (Subgroup 4)	Blastocatellales	Blastocatellaceae	uncl Blastocatellaceae
	00ef96caa63b30a01afa2c0e38467105	ACE protein	0.379	2.3	4.2	3.5	2.339	89.01	0.67	3.94	0.99	Phylum	Bacteria	Chloroflexi	KD4-96	KD4-96	KD4-96	KD4-96
	24ad2871ca69127b7e585718f48be1fa	ACE protein	0.378	2.5	8.8	4	3.286	87.9	0.27	0	0.86	Order	Bacteria	Rokubacteria	NC10	Rokubacteriales	Rokubacteriales	Rokubacteriales
	6b4e4200b7858681b018a07804197a85	ACE protein	0.378	1.1	3.2	6.7	8.83	89.81	0.99	14.72	1.25	Family	Bacteria	Proteobacteria	Deltaproteobacteria	Myxococcales	Sandaracinaceae	uncl Sandaracinaceae
	798308426a9bb6d788e7ca7abc23e219	ACE protein	0.378	1	2.6	6.6	2.067	92.8	0.23	24.27	1.2	Family	Bacteria	Actinobacteria	Acidimicrobiia	Microtrichales	Ilumatobacteraceae	uncl Ilumatobacteraceae
	b3563a09c1ef5bb312b9860dd44ceb1e	ACE protein	0.378	1.7	7.1	13.5	3.846	92.31	0.04	5.24	0.69	Family	Bacteria	Gemmatimonadetes	Gemmatimonadetes	Gemmatimonadales	Gemmatimonadaceae	uncl Gemmatimonadaceae
	fc89b6e4821c7b1eb9ebdd1b5864503c	ACE protein	0.376	4.4	9.9	6.9	3.846	92.31	0.04	5.24	0.69	Family	Bacteria	Gemmatimonadetes	Gemmatimonadetes	Gemmatimonadales	Gemmatimonadaceae	uncl Gemmatimonadaceae
	44eca46777bbf303d31efe95efb78798	ACE protein	0.375	3	10.7	8	3.972	86.33	0.17	5.96	1.67	Class	Bacteria	Acidobacteria	Holophagae	Subgroup 7	Subgroup 7	Subgroup 7
	ecf323909769f9fd444c48ecf7ce4fd1	ACE protein	0.375	0.6	1.6	4.1	NA	NA	NA	NA	NA	NA	Bacteria	Chloroflexi	Anaerolineae	RBG-13-54-9	RBG-13-54-9	RBG-13-54-9
	69d8167551a5d7f56abbcc9deaca5835	ACE protein	0.374	3.9	18.7	10.7	8.053	82.17	1.34	20.53	6.22	Class	Bacteria	Chloroflexi	Ktedonobacteria	C0119	C0119	C0119
	eaf2d6da57b624ef3809fe4c17ef3478	ACE protein	0.373	2.7	10.4	7.5	4.683	91.7	0.39	16.23	0.89	Order	Bacteria	Actinobacteria	Thermoleophilia	Solirubrobacterales	67-14	67-14
	2b72d3f069fe4495393277f7d06262b0	ACE protein	0.373	0.7	1.5	4.2	3.846	92.31	0.04	5.24	0.69	Family	Bacteria	Gemmatimonadetes	Gemmatimonadetes	Gemmatimonadales	Gemmatimonadaceae	uncl Gemmatimonadaceae
	a68ad1f17879ef18ffd47dfa970a8847	ACE protein	0.371	2.2	6.5	5.3	3.846	92.31	0.04	5.24	0.69	Family	Bacteria	Gemmatimonadetes	Gemmatimonadetes	Gemmatimonadales	Gemmatimonadaceae	uncl Gemmatimonadaceae
	144ca0af1e846b32f4d7c0d8196d1736	ACE protein	0.371	3.2	11.3	14.4	3.924	91.33	0.29	17.64	1.58	Family	Bacteria	Actinobacteria	Actinobacteria	Micrococcales	Intrasporangiaceae	uncl Intrasporangiaceae
	95b42c78e9a888965fe5a18c513e9c5e	ACE protein	0.37	0.5	1	3.2	3.91	88.53	NA	NA	1.57	Order	Bacteria	Proteobacteria	Alphaproteobacteria	Elsterales	uncl Elsterales	uncl Elsterales
	82d860c2576d2c29c153f697e0bd84ca	ACE protein	0.37	1.4	3.2	9.1	1.536	90.65	0.33	15.95	0.5	Order	Bacteria	Actinobacteria	Thermoleophilia	Gaiellales	uncl Gaiellales	uncl Gaiellales
	54eb842f5659f210eb98415111c297e5	ACE protein	0.369	0.5	1.1	4.5	7.479	92.31	0.04	5.24	0.69	Genus	Bacteria	Gemmatimonadetes	Gemmatimonadetes	Gemmatimonadales	Gemmatimonadaceae	uncl Gemmatimonadaceae
	20a6f92088074e404f01c03f22654aec	ACE protein	0.368	2.3	5.9	6.4	1.536	90.65	0.33	15.95	0.5	Order	Bacteria	Actinobacteria	Thermoleophilia	Gaiellales	uncl Gaiellales	uncl Gaiellales
	21f3f15f563ac1798928f4f81913f0b6	ACE protein	0.368	0.7	1.7	4.1	3.301	90.99	0.23	1.1	1	Class	Bacteria	Planctomycetes	Phycisphaerae	Tepidisphaerales	WD2101 soil group	WD2101 soil group
	70a915b9825ea15dbf3322417e0ab51c	ACE protein	0.367	4.3	33.2	54.8	2.339	89.01	0.67	3.94	0.99	Phylum	Bacteria	Chloroflexi	Gitt-GS-136	Gitt-GS-136	Gitt-GS-136	Gitt-GS-136
	59fef31042e7c423a2af572a7d11f97c	ACE protein	0.367	1.1	2.5	3.2	5.935	89.92	0.22	34.18	1.56	Family	Bacteria	Bacteroidetes	Bacteroidia	Chitinophagales	Chitinophagaceae	uncl Chitinophagaceae
	a63521d6e30e64b241443f78e957ccb1	ACE protein	0.366	0.5	0.8	4.1	3.846	92.31	0.04	5.24	0.69	Family	Bacteria	Gemmatimonadetes	Gemmatimonadetes	Gemmatimonadales	Gemmatimonadaceae	uncl Gemmatimonadaceae
	9ee1875b30c4f8c33e21146f35cb9887	ACE protein	0.365	3.2	14.5	15	3.663	92.48	0.24	17.31	1.24	Genus	Bacteria	Actinobacteria	Actinobacteria	Propionibacteriales	Nocardioidaceae	Aeromicrobium
	50d93b90cacff76ccd1c45bb73d1441e	ACE protein	0.363	1.6	4.3	5.7	NA	NA	NA	NA	NA	NA	Bacteria	Patescibacteria	Parcubacteria	Parcubacteria	Parcubacteria	Parcubacteria
	df8778f22f445fccc7cb6e61129774ab	ACE protein	0.363	1.1	2.1	4	3.846	92.31	0.04	5.24	0.69	Family	Bacteria	Gemmatimonadetes	Gemmatimonadetes	Gemmatimonadales	Gemmatimonadaceae	uncl Gemmatimonadaceae
	64fe8c5fcd90484a30cda8eda2f84e1c	ACE protein	0.362	5.7	15.4	10.3	4.929	87.97	NA	NA	3.13	Class	Bacteria	Proteobacteria	Gammaproteobacteria	Betaproteobacteriales	SC-I-84	SC-I-84
	379c8c1121c48c2b805c09b62638fff5	ACE protein	0.361	2	5.8	3.7	3.841	88.92	0.11	17.1	1	Phylum	Bacteria	Acidobacteria	Acidobacteriia	Subgroup 2	Subgroup 2	Subgroup 2
	7eb38726147c14170dba8c57eddc73f7	ACE protein	0.361	1	1.8	4.1	4.929	87.97	NA	NA	3.13	Class	Bacteria	Proteobacteria	Gammaproteobacteria	Betaproteobacteriales	SC-I-84	SC-I-84
	b239af9372629700ab79e6c8ffe702b5	ACE protein	0.361	0.9	1.7	6.7	4.686	90.65	0.43	26.67	1	Genus	Bacteria	Bacteroidetes	Bacteroidia	Chitinophagales	Chitinophagaceae	Terrimonas
	d7055608d7b112537b2dedb9e99392c5	ACE protein	0.361	2.4	6.2	14.8	3.91	89.88	0.38	0	0	Order	Bacteria	Verrucomicrobia	Verrucomicrobiae	Chthoniobacterales	Chthoniobacteraceae	Candidatus Udaeobacter
	358413044b2ed9163a60ba647e7c9581	ACE protein	0.36	2.2	6.2	3.7	4.683	91.8	0.38	16.56	0.89	Order	Bacteria	Actinobacteria	Thermoleophilia	uncl Thermoleophilia	uncl Thermoleophilia	uncl Thermoleophilia
	f3460c4dfd85778485b267d1095b89ac	ACE protein	0.36	2.5	14.8	5.4	3.463	91.91	0.03	4.4	0.56	Genus	Bacteria	Gemmatimonadetes	Gemmatimonadetes	Gemmatimonadales	Gemmatimonadaceae	Gemmatimonas
	2b23c5f05845c8f351c70070d6807773	ACE protein	0.359	1.9	5	6.6	4.085	87.66	0.23	27.92	1.13	Genus	Bacteria	Proteobacteria	Alphaproteobacteria	Rhizobiales	Hyphomicrobiaceae	Hyphomicrobium
	e2f460716e1369a84342b0f88d474150	ACE protein	0.356	2	6.7	8.9	4.929	87.97	NA	NA	3.13	Class	Bacteria	Proteobacteria	Gammaproteobacteria	Betaproteobacteriales	A21b	A21b
	da198a6d43cb000fc92f63f838d79694	ACE protein	0.356	1.4	4	6	4.683	93.34	0.31	16.23	1	Order	Bacteria	Actinobacteria	Thermoleophilia	Solirubrobacterales	Solirubrobacteraceae	uncl Solirubrobacteraceae
	605d37d457d585980bc7eaea5ab61311	ACE protein	0.355	0.5	1.8	4.4	5.4	89.11	0.14	19.42	1.96	Order	Bacteria	Bacteroidetes	Bacteroidia	Sphingobacteriales	AKYH767	AKYH767
	d7344e4839fc086de40fc79beff8ab78	ACE protein	0.355	0.7	1.5	5.7	NA	NA	NA	NA	NA	NA	Bacteria	uncl Bacteria	uncl Bacteria	uncl Bacteria	uncl Bacteria	uncl Bacteria
	60f6b430339c5f73067e1bece35f16da	ACE protein	0.355	0.8	1.8	5.3	7.293	81.17	1.09	23.46	2.71	Genus	Bacteria	Planctomycetes	Planctomycetacia	Gemmatales	Gemmataceae	uncl Gemmataceae
	111df55627195f721b85e860303e45f6	ACE protein	0.354	1	2.1	6.9	3.791	88.49	5.14	8.31	1	Order	Bacteria	Acidobacteria	Blastocatellia (Subgroup 4)	Pyrinomonadales	Pyrinomonadaceae	RB41
	9dec67fc17203436e816364d225422a2	ACE protein	0.354	1	2.4	4.9	4.342	91.63	0.2	12.44	1.55	Genus	Bacteria	Actinobacteria	Actinobacteria	Propionibacteriales	Nocardioidaceae	Nocardioides
	ef1c96e05fb9dd01237bdd2f7b38aa12	ACE protein	0.354	1.6	4.8	6	2.339	89.01	0.67	3.94	0.99	Phylum	Bacteria	Chloroflexi	Gitt-GS-136	Gitt-GS-136	Gitt-GS-136	Gitt-GS-136
	8b72b17ec43c92958bb4d80ccad79768	ACE protein	0.354	1.5	3.9	3.6	4.929	87.97	NA	NA	3.13	Class	Bacteria	Proteobacteria	Gammaproteobacteria	Betaproteobacteriales	SC-I-84	SC-I-84
	1cf312f418610de8cd1247867d651c90	ACE protein	0.354	1.7	4.4	5.1	1.536	90.65	0.33	15.95	0.5	Order	Bacteria	Actinobacteria	Thermoleophilia	Gaiellales	uncl Gaiellales	uncl Gaiellales
	cd283ce13c46691b983e000597fc3c7f	ACE protein	0.354	1.5	5.6	6.4	1.536	90.65	0.33	15.95	0.5	Genus	Bacteria	Actinobacteria	Thermoleophilia	Gaiellales	Gaiellaceae	Gaiella
	78c5d8bdb3d8b90053e38dac85e8788f	ACE protein	0.353	5	18.1	33.3	4.929	87.97	NA	NA	3.13	Class	Bacteria	Proteobacteria	Gammaproteobacteria	Betaproteobacteriales	SC-I-84	SC-I-84
	11e9f9ab59d5b105d82d0c05b00c573b	ACE protein	0.352	1.5	3.8	3.1	4.998	88.7	0.1	19.05	1	Order	Bacteria	Acidobacteria	Acidobacteriia	Acidobacteriales	uncl Acidobacteriales	uncl Acidobacteriales
	115af5e68a1963bae574fc925c28c95a	ACE protein	0.352	0.5	1	6	1.924	93.01	0.22	7.89	0.85	Class	Bacteria	Actinobacteria	Acidimicrobiia	IMCC26256	IMCC26256	IMCC26256
	734e979c7fefeefc3dd2a3920d95bcf4	ACE protein	0.351	2.9	6.4	7.5	3.463	91.91	0.03	4.4	0.56	Genus	Bacteria	Gemmatimonadetes	Gemmatimonadetes	Gemmatimonadales	Gemmatimonadaceae	Gemmatimonas
	1398458c05895ac353cebfb3d822a97d	ACE protein	0.351	0.8	1.7	4.5	3.841	90.04	0.23	12.08	0.75	Phylum	Bacteria	Acidobacteria	Subgroup 17	Subgroup 17	Subgroup 17	Subgroup 17
	36306204374e02c2054b91d5c32049c3	ACE protein	0.351	0.9	3.3	4.1	3.841	91.44	0	13.55	2	Phylum	Bacteria	Acidobacteria	Acidobacteriia	Solibacterales	Solibacteraceae (Subgroup 3)	Candidatus Solibacter
	43bd03ebc525a88951298173e6b6fa12	ACE protein	0.351	1.2	3.8	3.9	4.511	87.97	NA	NA	3.13	Order	Bacteria	Proteobacteria	Gammaproteobacteria	CCD24	CCD24	CCD24
	c94947bb70df11473f2e8b93abe8635c	ACE protein	0.35	1	2	2.7	5.276	86.87	NA	NA	1.76	Order	Bacteria	Proteobacteria	Alphaproteobacteria	Rhizobiales	KF-JG30-B3	KF-JG30-B3
	f498eb404947c72ea54a62fb5d5b89ee	ACE protein	0.35	2	7.1	8.4	3.846	92.31	0.04	5.24	0.69	Family	Bacteria	Gemmatimonadetes	Gemmatimonadetes	Gemmatimonadales	Gemmatimonadaceae	uncl Gemmatimonadaceae
	80101e8299139cac4eb3f5014ba9ebcc	ACE protein	0.35	2.4	10.8	13.2	3.91	89.88	0.38	0	0	Order	Bacteria	Verrucomicrobia	Verrucomicrobiae	Chthoniobacterales	Chthoniobacteraceae	Candidatus Udaeobacter
	6425eb03d15d43b724b1a203d965d29a	ACE protein	0.35	1.7	7.1	9	3.427	91.96	0.29	11.96	1	Genus	Bacteria	Proteobacteria	Gammaproteobacteria	Salinisphaerales	Solimonadaceae	Polycyclovorans
	c44f41c7596ea9673e2cab4ca5c3aa0d	ACE protein	0.35	1.6	15.1	28.8	3.829	86.42	NA	NA	4.8	Order	Bacteria	Firmicutes	Clostridia	Clostridiales	Clostridiaceae 1	Clostridium sensu stricto 13
	8a9351145d9655c0366e1e1c87e438dc	ACE protein	0.349	0.7	1.6	3.3	4.683	91.7	0.39	16.23	0.89	Order	Bacteria	Actinobacteria	Thermoleophilia	Solirubrobacterales	67-14	67-14
	175fbe4f174d697d2ec0d18ac5a07c66	ACE protein	0.349	1.1	2	2.7	4.736	89.76	NA	NA	1.71	Class	Bacteria	Actinobacteria	MB-A2-108	MB-A2-108	MB-A2-108	MB-A2-108
	a16b4a8ffea6716d0d2dfc2a68fd011e	ACE protein	0.349	1	1.7	2.4	3.791	88.49	5.14	8.31	1	Order	Bacteria	Acidobacteria	Blastocatellia (Subgroup 4)	Blastocatellales	Blastocatellaceae	JGI 0001001-H03
	dee607807875ca97db3f466e2db1b468	ACE protein	0.348	2	4.7	6	4.528	89.96	0.07	29.52	1.67	Genus	Bacteria	Proteobacteria	Alphaproteobacteria	Micropepsales	Micropepsaceae	uncl Micropepsaceae
	cec466e99dd247db5c46cd1255cb983b	ACE protein	0.348	0.9	1.8	6.9	2.339	89.86	0.18	0.1	0.81	Phylum	Bacteria	Chloroflexi	Dehalococcoidia	S085	S085	S085
	f002a0bc3087713e940e47cee4821208	ACE protein	0.348	1.1	2.1	3.1	3.846	92.31	0.04	5.24	0.69	Family	Bacteria	Gemmatimonadetes	Gemmatimonadetes	Gemmatimonadales	Gemmatimonadaceae	uncl Gemmatimonadaceae
	c7758850040645bd2aa2b3f18e98b5da	ACE protein	0.347	1.6	8.9	7.3	3.509	90.26	0.21	21.59	1.82	Order	Bacteria	Actinobacteria	Actinobacteria	Micrococcales	uncl Micrococcales	uncl Micrococcales
	7c5042c237682bef7cd275387c722079	ACE protein	0.347	0.5	1	3.7	NA	NA	NA	NA	NA	NA	Bacteria	Dependentiae	Babeliae	Babeliales	uncl Babeliales	uncl Babeliales
	c7725ee454146d2824ba35f10145bedc	ACE protein	0.346	2.7	10.1	8.5	2.339	89.01	0.67	3.94	0.99	Phylum	Bacteria	Chloroflexi	KD4-96	KD4-96	KD4-96	KD4-96
	82283654cdf1f0bafb59635a16d49f4b	ACE protein	0.346	1.7	3.5	3.1	7.821	88.63	0.06	31.2	1	Genus	Bacteria	Verrucomicrobia	Verrucomicrobiae	Chthoniobacterales	Chthoniobacteraceae	Chthoniobacter
	d834da100eba19333a41013bee537668	ACE protein	0.345	1.3	3.4	7.5	4.219	90.25	0.11	23.67	1.42	Family	Bacteria	Proteobacteria	Alphaproteobacteria	Sphingomonadales	Sphingomonadaceae	Sphingomonas
	68743976822ce7b5e5418ede8c01e0c7	ACE protein	0.345	0.9	1.5	3	3.91	89.88	0.38	0	0	Order	Bacteria	Verrucomicrobia	Verrucomicrobiae	Chthoniobacterales	Chthoniobacteraceae	Candidatus Udaeobacter
	8b8d115edefd0843f9ff436ef6eb9857	ACE protein	0.344	1.1	2.3	4.6	4.475	89.51	0.27	19.58	1.2	Genus	Bacteria	Proteobacteria	Gammaproteobacteria	Xanthomonadales	Rhodanobacteraceae	Dokdonella
	bb0f2e0dae0264854fd5f65a16df9eb2	ACE protein	0.344	1.7	7	5.8	3.463	91.91	0.03	4.4	0.56	Genus	Bacteria	Gemmatimonadetes	Gemmatimonadetes	Gemmatimonadales	Gemmatimonadaceae	Gemmatimonas
	9df64213190650aed5f7e3f5a06bdbbc	ACE protein	0.343	4.2	18	35.7	2.339	89.01	0.67	3.94	0.99	Phylum	Bacteria	Chloroflexi	KD4-96	KD4-96	KD4-96	KD4-96
	dfbc6dc6780968f9aa52e7320da6b3e5	ACE protein	0.343	1.7	3.4	6	3.972	86.33	0.17	5.96	1.67	Class	Bacteria	Acidobacteria	Holophagae	Subgroup 7	Subgroup 7	Subgroup 7
	83932671c04aeb6d0bb7ed664f3e22ef	ACE protein	0.343	0.6	1.7	4.6	3.811	88.78	0.27	7.92	0.96	Phylum	Bacteria	Planctomycetes	OM190	OM190	OM190	OM190
	7db6da249e5c5c976059b06de382349a	ACE protein	0.342	1.9	4.7	6.4	1.536	90.65	0.33	15.95	0.5	Order	Bacteria	Actinobacteria	Thermoleophilia	Gaiellales	uncl Gaiellales	uncl Gaiellales
	54365314121ac27b56a3400f94955f68	ACE protein	0.342	4.1	14.3	13.2	4.929	87.97	NA	NA	3.13	Class	Bacteria	Proteobacteria	Gammaproteobacteria	Betaproteobacteriales	A21b	A21b
	d2f0d57a68c4f131b9c20774775d0491	ACE protein	0.341	0.8	1.5	3.1	3.91	88.53	NA	NA	1.57	Order	Bacteria	Proteobacteria	Alphaproteobacteria	uncl Alphaproteobacteria	uncl Alphaproteobacteria	uncl Alphaproteobacteria
	7d654206be915d2a1349c3ccdfabb540	ACE protein	0.341	1.4	3.3	5.1	1.536	90.65	0.33	15.95	0.5	Genus	Bacteria	Actinobacteria	Thermoleophilia	Gaiellales	Gaiellaceae	Gaiella
	f612615cefb0636df7e11f423e49226f	ACE protein	0.341	0.6	2	19.8	3.301	90.99	0.23	1.1	1	Class	Bacteria	Planctomycetes	Phycisphaerae	Tepidisphaerales	WD2101 soil group	WD2101 soil group
	24907cfd544a4e20e538415b16f97d9d	ACE protein	0.34	1	1.8	2.7	3.301	90.99	0.23	1.1	1	Class	Bacteria	Planctomycetes	Phycisphaerae	Tepidisphaerales	WD2101 soil group	WD2101 soil group
	6c981ddd1153c137714fc75806094d45	ACE protein	0.339	0.9	2.3	11.7	5.276	86.87	NA	NA	1.76	Order	Bacteria	Proteobacteria	Alphaproteobacteria	Rhizobiales	A0839	A0839
	9e32fb4be7851cb965d3e488a87b40c1	ACE protein	0.339	2.4	4.6	9.1	1.536	90.65	0.33	15.95	0.5	Order	Bacteria	Actinobacteria	Thermoleophilia	Gaiellales	uncl Gaiellales	uncl Gaiellales
	f828cf7e5ad6b214aaad4bcb9a12b9a5	ACE protein	0.339	4.2	20.4	35.7	3.841	90.04	0.23	12.08	0.75	Phylum	Bacteria	Acidobacteria	Subgroup 6	Subgroup 6	Subgroup 6	Subgroup 6
	265803498977757f0fdaf9eb73a5c0e7	ACE protein	0.338	0.7	1.5	3	3.846	92.31	0.04	5.24	0.69	Family	Bacteria	Gemmatimonadetes	Gemmatimonadetes	Gemmatimonadales	Gemmatimonadaceae	uncl Gemmatimonadaceae
	dcbf29c673f5b20da2d8a41e0b081821	ACE protein	0.338	1.4	3.6	7.8	4.559	89.42	0.26	27.83	1.57	Family	Bacteria	Proteobacteria	Gammaproteobacteria	Xanthomonadales	Rhodanobacteraceae	uncl Rhodanobacteraceae
	f504be68d636b8775eaf524fb7c2cc5a	ACE protein	0.338	0.9	2.6	4.1	NA	NA	NA	NA	NA	NA	Bacteria	Latescibacteria	Latescibacteria	Latescibacteria	Latescibacteria	Latescibacteria
	934a0cbb245490374e5f5a3d24243d6b	ACE protein	0.338	5.5	27.5	20.6	5.086	89.06	0.09	27.38	1.42	Family	Bacteria	Proteobacteria	Alphaproteobacteria	Rhizobiales	Xanthobacteraceae	uncl Xanthobacteraceae
	69a5732b8c6e9161a9ecd21c5964e1ed	ACE protein	0.337	1	2.4	13	NA	NA	NA	NA	NA	NA	Bacteria	uncl Bacteria	uncl Bacteria	uncl Bacteria	uncl Bacteria	uncl Bacteria
	27584b2345acd3b085a970969356ad1f	ACE protein	0.336	3.7	10.1	4.4	4.736	89.76	NA	NA	1.71	Class	Bacteria	Actinobacteria	MB-A2-108	MB-A2-108	MB-A2-108	MB-A2-108
	aa6474d1e4a644d646c94ef88d20f54b	ACE protein	0.335	1.6	4.2	5.9	3.841	90.04	0.23	12.08	0.75	Phylum	Bacteria	Acidobacteria	Subgroup 6	Subgroup 6	Subgroup 6	Subgroup 6
	4dfc4747d8f52574c911fb8c0fefe1c8	ACE protein	0.335	0.8	1.8	3.7	3.841	90.04	0.23	12.08	0.75	Phylum	Bacteria	Acidobacteria	Subgroup 6	Subgroup 6	Subgroup 6	Subgroup 6
	58ffb32a11dd21988fed6f5f1dd08254	ACE protein	0.335	3	10.9	15.9	4.683	93.34	0.31	16.23	1	Order	Bacteria	Actinobacteria	Thermoleophilia	Solirubrobacterales	Solirubrobacteraceae	uncl Solirubrobacteraceae
	6e9d8cf7b194aa5f72d7150dffaf9dbe	ACE protein	0.335	1.3	3	6.3	3.91	89.88	0.38	0	0	Order	Bacteria	Verrucomicrobia	Verrucomicrobiae	Chthoniobacterales	Chthoniobacteraceae	Candidatus Udaeobacter
	e889f66a15a7de69ecc0546a96c8ff28	ACE protein	0.334	0.2	0.5	3.5	3.841	90.04	0.23	12.08	0.75	Phylum	Bacteria	Acidobacteria	Subgroup 25	Subgroup 25	Subgroup 25	Subgroup 25
	65e4f59a3d08fb0021923667af9b6d20	ACE protein	0.334	0.7	1.3	3.1	4.683	91.7	0.39	16.23	0.89	Order	Bacteria	Actinobacteria	Thermoleophilia	Solirubrobacterales	67-14	67-14
	1556ee1852a0da2bf3f677e2bdeb7e76	ACE protein	0.334	2	3.9	2.4	5.935	89.92	0.22	34.18	1.56	Family	Bacteria	Bacteroidetes	Bacteroidia	Chitinophagales	Chitinophagaceae	uncl Chitinophagaceae
	d42061cd82f82ee5fbc796b771f23303	ACE protein	0.333	1.5	3.4	3.6	3.219	86.22	0.44	48.29	0.99	Family	Bacteria	Proteobacteria	Gammaproteobacteria	Betaproteobacteriales	Nitrosomonadaceae	MND1
	d103f96709d0d23ee0724294ca38df0a	ACE protein	0.332	2	6.7	4.6	2.339	89.01	0.67	3.94	0.99	Phylum	Bacteria	Chloroflexi	JG30-KF-CM66	JG30-KF-CM66	JG30-KF-CM66	JG30-KF-CM66
	897016d1f5a9d4b3c4342ef1fe88ab3d	ACE protein	0.332	2.9	10	36.1	3.024	90	0.29	5.96	0.82	Order	Bacteria	Chloroflexi	Anaerolineae	Anaerolineales	Anaerolineaceae	uncl Anaerolineaceae
	7490008515d66e1797a415ab27019ff8	ACE protein	0.332	1.4	6.2	5.4	3.91	89.88	0.38	0	0	Order	Bacteria	Verrucomicrobia	Verrucomicrobiae	Chthoniobacterales	Chthoniobacteraceae	Candidatus Udaeobacter
	13ed67037c6bf658c201f16086095780	ACE protein	0.332	0.8	1.8	3.2	7.293	79.14	0.93	26.87	2.4	Genus	Bacteria	Planctomycetes	Planctomycetacia	Gemmatales	Gemmataceae	Gemmata
	7fbc177af0ce512506dc60aad261e427	ACE protein	0.331	1.4	3.5	6.3	5.748	93.94	0.7	3.83	2	Genus	Bacteria	Acidobacteria	Acidobacteriia	Solibacterales	Solibacteraceae (Subgroup 3)	Bryobacter
	c6c571dee49cbbc5ab601f0e674bf6b1	ACE protein	0.331	0.9	2.1	3.3	4.528	89.96	0.07	29.52	1.67	Genus	Bacteria	Proteobacteria	Alphaproteobacteria	Micropepsales	Micropepsaceae	uncl Micropepsaceae
	ff9eb40069c77614655832906bfeaeef	ACE protein	0.331	1	3.3	4.6	5.276	86.87	NA	NA	1.76	Order	Bacteria	Proteobacteria	Alphaproteobacteria	Rhizobiales	KF-JG30-B3	KF-JG30-B3
	b6b10f0f39bca4c68d2bfb457426f5bc	ACE protein	0.331	0.6	1.9	6.6	NA	NA	NA	NA	NA	NA	Bacteria	Actinobacteria	Acidimicrobiia	IMCC26256	IMCC26256	IMCC26256
	454e80ae9c51abaeb0f49618d4890685	ACE protein	0.331	1.1	5.6	25.8	5.935	89.92	0.22	34.18	1.56	Family	Bacteria	Bacteroidetes	Bacteroidia	Chitinophagales	Chitinophagaceae	uncl Chitinophagaceae
	ec16eb2b283bf74a803408bf886933eb	ACE protein	0.33	3.9	18.1	26.9	3.91	89.88	0.38	0	0	Order	Bacteria	Verrucomicrobia	Verrucomicrobiae	Chthoniobacterales	Chthoniobacteraceae	Candidatus Udaeobacter
	257be16b41af135412fb0e5e1259e779	ACE protein	0.33	2.6	6.3	5.9	3.841	88.92	0.11	17.1	1	Phylum	Bacteria	Acidobacteria	Acidobacteriia	Subgroup 2	Subgroup 2	Subgroup 2
	df60ec050a80b99c3db481c5a6f41f87	ACE protein	0.33	1.8	11	6.6	4.929	87.97	NA	NA	3.13	Class	Bacteria	Proteobacteria	Gammaproteobacteria	Betaproteobacteriales	A21b	A21b
	627753e304a0c98a0ac5f930a2271f6c	ACE protein	0.329	3	11.2	5.5	3.219	86.22	0.44	48.29	0.99	Family	Bacteria	Proteobacteria	Gammaproteobacteria	Betaproteobacteriales	Nitrosomonadaceae	Ellin6067
	730da37d99b572f5c0ce8c0cbedf861b	ACE protein	0.328	1	2.3	4.6	5.039	84.27	0.2	11.68	6.27	Genus	Bacteria	Firmicutes	Clostridia	Clostridiales	Peptococcaceae	Desulfosporosinus
	1b860b68346181b62589c6e41498a926	ACE protein	0.328	0.3	0.5	4.6	NA	NA	NA	NA	NA	NA	Bacteria	FBP	FBP	FBP	FBP	FBP
	8917fd9e15c46cb75da95242c9f5b89b	ACE protein	0.328	4.9	18.9	35.5	3.791	88.49	5.14	8.31	1	Order	Bacteria	Acidobacteria	Blastocatellia (Subgroup 4)	Pyrinomonadales	Pyrinomonadaceae	RB41
	817e7253f1d31e04696d32ce6b2d8537	ACE protein	0.327	0.5	0.7	2.3	3.841	90.04	0.23	12.08	0.75	Phylum	Bacteria	Acidobacteria	Subgroup 15	Subgroup 15	Subgroup 15	Subgroup 15
	ae60068a90d747bb939b41f943977485	ACE protein	0.327	1.4	3.1	5	3.91	89.88	0.38	0	0	Order	Bacteria	Verrucomicrobia	Verrucomicrobiae	Chthoniobacterales	Chthoniobacteraceae	Candidatus Udaeobacter
	43dffb943baee75e554045fee3fa672c	ACE protein	0.327	2.6	5.6	6	3.846	92.31	0.04	5.24	0.69	Family	Bacteria	Gemmatimonadetes	Gemmatimonadetes	Gemmatimonadales	Gemmatimonadaceae	uncl Gemmatimonadaceae
	953934fd7de26f52dd59bb77643f2aba	ACE protein	0.326	2.3	5.3	5.3	6.69	86.01	0.53	63.99	1.85	Order	Bacteria	Actinobacteria	Actinobacteria	Frankiales	uncl Frankiales	uncl Frankiales
	95e78112200133d20c9335f9f1bd4e69	ACE protein	0.325	4	20.5	25.1	5.276	86.87	NA	NA	1.76	Order	Bacteria	Proteobacteria	Alphaproteobacteria	Rhizobiales	uncl Rhizobiales	uncl Rhizobiales
	432ceabe0ec392038bf680dbfdc00a7f	ACE protein	0.323	0.6	1.7	4.5	2.734	89.97	0.61	20.98	1.15	Genus	Bacteria	Proteobacteria	Gammaproteobacteria	Salinisphaerales	Solimonadaceae	uncl Solimonadaceae
	72afc741796754a1a4e4c4c5a467ce6b	ACE protein	0.323	0.9	1.8	2.8	4.054	90.89	0	15	1	Genus	Bacteria	Verrucomicrobia	Verrucomicrobiae	Opitutales	Opitutaceae	Lacunisphaera
	dfd2ac608a5eedf0618e7d9d66fc720a	ACE protein	0.323	1.2	2.2	4	1.536	90.65	0.33	15.95	0.5	Genus	Bacteria	Actinobacteria	Thermoleophilia	Gaiellales	Gaiellaceae	Gaiella
	6c03925014cd1c2ed1df698d921e2a15	ACE protein	0.321	0.2	0.6	6.6	NA	NA	NA	NA	NA	NA	Bacteria	Patescibacteria	ABY1	Candidatus Uhrbacteria	Candidatus Uhrbacteria	Candidatus Uhrbacteria
	e9a81ad96eaeb03b7170e26b0c461620	ACE protein	0.321	2	4.9	3	7.821	88.63	0.06	31.2	1	Genus	Bacteria	Verrucomicrobia	Verrucomicrobiae	Chthoniobacterales	Chthoniobacteraceae	Chthoniobacter
	4de819f409f80295bf8b0dd9944adf28	ACE protein	0.321	1.1	3.7	10.4	3.846	92.31	0.04	5.24	0.69	Family	Bacteria	Gemmatimonadetes	Gemmatimonadetes	Gemmatimonadales	Gemmatimonadaceae	uncl Gemmatimonadaceae
	08e28eca8844694824dca4b533cbe250	ACE protein	0.32	2.1	5.9	34.4	3.286	87.9	0.27	0	0.86	Order	Bacteria	Rokubacteria	NC10	Rokubacteriales	Rokubacteriales	Rokubacteriales
	0eb90596913497f00360ce968b0a45cc	ACE protein	0.32	0.4	0.7	2.4	NA	NA	NA	NA	NA	NA	Bacteria	Dependentiae	Babeliae	Babeliales	uncl Babeliales	uncl Babeliales
	d6e7337bf8be3a4572c389509e857e2b	ACE protein	0.32	0.7	1.2	3	4.998	88.7	0.1	19.05	1	Order	Bacteria	Acidobacteria	Acidobacteriia	Acidobacteriales	uncl Acidobacteriales	uncl Acidobacteriales
	2607e25a3a4d3572dedddec4ebff0bb3	ACE protein	0.32	0.4	1.2	13.8	NA	NA	NA	NA	NA	NA	Archaea	Thaumarchaeota	Nitrososphaeria	Nitrosopumilales	Nitrosopumilaceae	Candidatus Nitrosotenuis
	ad21a523839407d04bd3e6716f74ce37	ACE protein	0.319	0.4	0.6	2.2	3.321	88.89	2.25	7.43	1.5	Class	Bacteria	Chloroflexi	Chloroflexia	Thermomicrobiales	uncl Thermomicrobiales	uncl Thermomicrobiales
	6c0c188f7c54d7a57861ed5d04efdec4	ACE protein	0.319	2.5	4.8	2.6	4.929	87.97	NA	NA	3.13	Class	Bacteria	Proteobacteria	Gammaproteobacteria	Betaproteobacteriales	TRA3-20	TRA3-20
	0154123e55dace218242d178bf2b22c3	ACE protein	0.319	1.2	10.3	8.7	8.699	89.55	0.47	36.27	2.83	Genus	Bacteria	Actinobacteria	Actinobacteria	Streptosporangiales	Streptosporangiaceae	Nonomuraea
	409a8d8abb8a64e5aa2ab2c20812e6f0	ACE protein	0.319	1.3	2.4	6.2	3.841	90.04	0.23	12.08	0.75	Phylum	Bacteria	Acidobacteria	uncl Acidobacteria	uncl Acidobacteria	uncl Acidobacteria	uncl Acidobacteria
	e9ecad51aa4b394e4ba1691b8d39ec57	ACE protein	0.319	0.6	1.5	5.9	4.686	90.65	0.43	26.67	1	Genus	Bacteria	Bacteroidetes	Bacteroidia	Chitinophagales	Chitinophagaceae	Terrimonas
	723628698ae77e92760b1747132c676a	ACE protein	0.318	1.3	3.9	6	4.736	89.76	NA	NA	1.71	Class	Bacteria	Actinobacteria	MB-A2-108	MB-A2-108	MB-A2-108	MB-A2-108
	0dff9a75d0131eb28805b2c2889b0191	ACE protein	0.317	2.1	6.2	9.9	1.536	90.65	0.33	15.95	0.5	Order	Bacteria	Actinobacteria	Thermoleophilia	Gaiellales	uncl Gaiellales	uncl Gaiellales
	0e9321e6b87aae0208266df92b9cc262	ACE protein	0.317	0.4	0.8	2.6	3.91	88.53	NA	NA	1.57	Order	Bacteria	Proteobacteria	Alphaproteobacteria	uncl Alphaproteobacteria	uncl Alphaproteobacteria	uncl Alphaproteobacteria
	821d6893712d89357616f8376083407f	ACE protein	0.317	0.9	2.8	5.7	5.975	85.82	0.05	18.55	2.15	Family	Bacteria	Proteobacteria	Alphaproteobacteria	Rhizobiales	Beijerinckiaceae	Microvirga
	e339357b4228f34fc7b62843fd92b1ed	ACE protein	0.317	2.1	7	5.4	3.91	89.88	0.38	0	0	Order	Bacteria	Verrucomicrobia	Verrucomicrobiae	Chthoniobacterales	Chthoniobacteraceae	Candidatus Udaeobacter
	b925ce42f068ca635ee8594f0bef9b7e	ACE protein	0.317	1.5	5.5	4.9	4.261	88.44	0.16	21.21	1.29	Family	Bacteria	Planctomycetes	Planctomycetacia	Pirellulales	Pirellulaceae	uncl Pirellulaceae
	5962f84cd4a63de07a3fb5833df62a88	ACE protein	0.316	2.5	6.7	26.7	1.919	93.01	0.22	7.89	0.85	Order	Bacteria	Actinobacteria	Acidimicrobiia	IMCC26256	IMCC26256	IMCC26256
	6684ba8f7179915ee29fdcf09b0652e0	ACE protein	0.316	0.5	1.2	3.2	3.846	92.31	0.04	5.24	0.69	Family	Bacteria	Gemmatimonadetes	Gemmatimonadetes	Gemmatimonadales	Gemmatimonadaceae	uncl Gemmatimonadaceae
	39fa9373150f62b6dfe2dd34d40c8464	ACE protein	0.316	0.9	2.2	2.7	3.841	88.92	0.11	17.1	1	Phylum	Bacteria	Acidobacteria	Acidobacteriia	Subgroup 2	Subgroup 2	Subgroup 2
	4087c82ee6232e9a613fc1dec6085f75	ACE protein	0.315	1	2.1	4.2	NA	NA	NA	NA	NA	NA	Bacteria	Gemmatimonadetes	Gemmatimonadetes	Gemmatimonadales	Gemmatimonadaceae	uncl Gemmatimonadaceae
	3b0982fecebd1cb4d70ac3eb9d5dbaab	ACE protein	0.315	0.7	2.2	3.2	5.838	87.4	0.86	50.36	2	Genus	Bacteria	Proteobacteria	Deltaproteobacteria	Myxococcales	Haliangiaceae	Haliangium
	2b389cb36ba18e30858536d26edacabd	ACE protein	0.315	1.4	7	15.9	4.736	89.76	NA	NA	1.71	Class	Bacteria	Actinobacteria	Actinobacteria	uncl Actinobacteria	uncl Actinobacteria	uncl Actinobacteria
	62ed06dc10d5b9b4628461545d152bfc	ACE protein	0.315	0.4	1.1	5	4.511	90.05	0.2	3.47	1	Order	Bacteria	Proteobacteria	Gammaproteobacteria	Steroidobacterales	Steroidobacteraceae	uncl Steroidobacteraceae
	933bfb8c2767f044c324250a216bc325	ACE protein	0.315	1.2	4.2	3.3	5.095	90.06	0	35.92	1	Genus	Bacteria	Proteobacteria	Alphaproteobacteria	Rhizobiales	Rhizobiales Incertae Sedis	Bauldia
	58a85d6b3751f39c33da42874d0be3de	ACE protein	0.314	0.2	0.4	2.7	NA	NA	NA	NA	NA	NA	Bacteria	uncl Bacteria	uncl Bacteria	uncl Bacteria	uncl Bacteria	uncl Bacteria
	5de0e34493d3a63b50945479caa599fc	ACE protein	0.314	2.3	7.7	6.6	3.791	88.49	5.14	8.31	1	Order	Bacteria	Acidobacteria	Blastocatellia (Subgroup 4)	Blastocatellales	Blastocatellaceae	uncl Blastocatellaceae
	a6fabea22277d7ba91d5229687baddb2	ACE protein	0.314	1.1	4.9	4.2	4.528	89.96	0.07	29.52	1.67	Genus	Bacteria	Proteobacteria	Alphaproteobacteria	Micropepsales	Micropepsaceae	uncl Micropepsaceae
	55db82f466db5294c8db8dd340c3dade	ACE protein	0.314	1	1.6	2.4	NA	NA	NA	NA	NA	NA	Bacteria	Chloroflexi	Anaerolineae	Anaerolineales	Anaerolineaceae	uncl Anaerolineaceae
	830b54cd80e688c8f8cda75d49fc2afd	ACE protein	0.313	2.7	12.6	8.5	3.924	90.99	0	18.03	3	Family	Bacteria	Actinobacteria	Actinobacteria	Micrococcales	Intrasporangiaceae	Oryzihumus
	d9985c4169115ba7a248844a1e92107c	ACE protein	0.313	2.9	12.6	16.5	2.339	89.01	0.67	3.94	0.99	Phylum	Bacteria	Chloroflexi	Gitt-GS-136	Gitt-GS-136	Gitt-GS-136	Gitt-GS-136
	aca033410b569fce2a2682c6ea37b7fc	ACE protein	0.313	0.8	1.7	5.3	3.463	91.91	0.03	4.4	0.56	Genus	Bacteria	Gemmatimonadetes	Gemmatimonadetes	Gemmatimonadales	Gemmatimonadaceae	Gemmatimonas
	43fd79cfb2a3f96aa3e1127a91ac330e	ACE protein	0.312	0.7	2.1	3.3	3.301	90.99	0.23	1.1	1	Class	Bacteria	Planctomycetes	Phycisphaerae	Tepidisphaerales	WD2101 soil group	WD2101 soil group
	716d07c9fcb5ad6431620e97ccc6fa23	ACE protein	0.312	1.5	4.2	3.6	3.595	90.09	0.09	14.58	1.35	Genus	Bacteria	Proteobacteria	Alphaproteobacteria	Caulobacterales	Caulobacteraceae	uncl Caulobacteraceae
	6bd63186b429fa457a7e86d8649024cd	ACE protein	0.312	1.6	2.9	2.1	5.276	89.06	0.09	27.38	1.42	Order	Bacteria	Proteobacteria	Alphaproteobacteria	Rhizobiales	Xanthobacteraceae	uncl Xanthobacteraceae
	a15cb67ff58144ee5f5578cfc6db9b1c	ACE protein	0.312	0.8	1.6	2.4	4.441	87.6	0.82	8.92	1.25	Family	Bacteria	Bacteroidetes	Bacteroidia	Chitinophagales	Saprospiraceae	uncl Saprospiraceae
	166e1f84e53a0fbd6b79393203195812	ACE protein	0.312	1	1.8	3.7	2.339	89.01	0.67	3.94	0.99	Phylum	Bacteria	Chloroflexi	KD4-96	KD4-96	KD4-96	KD4-96
	d53ccaf0260f1f348e884543926ddcd7	ACE protein	0.311	0.9	4.1	3.5	NA	NA	NA	NA	NA	NA	Bacteria	Actinobacteria	Thermoleophilia	Gaiellales	uncl Gaiellales	uncl Gaiellales
	22f9df65b7562f7b2ecb59884dfd5665	ACE protein	0.311	1	5.9	11.7	1.919	93.01	0.22	7.89	0.85	Order	Bacteria	Actinobacteria	Acidimicrobiia	IMCC26256	IMCC26256	IMCC26256
	a7e97ae8a62830b6cf787345954b86cb	ACE protein	0.311	0.6	1.3	2.2	4.559	89.42	0.26	27.83	1.57	Family	Bacteria	Proteobacteria	Gammaproteobacteria	Xanthomonadales	Rhodanobacteraceae	uncl Rhodanobacteraceae
	276686598563400fa6ca28ce95f9ad99	ACE protein	0.31	0.5	1.3	5.8	NA	NA	NA	NA	NA	NA	Bacteria	Planctomycetes	OM190	OM190	OM190	OM190
	75df2dfd283ddc5f8c5393f5b37e4f32	ACE protein	0.31	1.1	2.9	4.8	3.91	89.88	0.38	0	0	Order	Bacteria	Verrucomicrobia	Verrucomicrobiae	Chthoniobacterales	Chthoniobacteraceae	Candidatus Udaeobacter
	0f83b6c718e8db0ae1edab32218b5e6a	ACE protein	0.31	7.4	33.4	19.3	3.91	89.88	0.38	0	0	Order	Bacteria	Verrucomicrobia	Verrucomicrobiae	Chthoniobacterales	Chthoniobacteraceae	Candidatus Udaeobacter
	5f4691a09e03815d27d7bb5be6cc1147	ACE protein	0.31	1	3.3	5.8	4.929	87.97	NA	NA	3.13	Class	Bacteria	Proteobacteria	Gammaproteobacteria	Betaproteobacteriales	SC-I-84	SC-I-84
	1ad4427aa2539776c54a069aea8b7710	ACE protein	0.31	2.1	5.6	4.6	2.339	89.86	0.18	0.1	0.81	Phylum	Bacteria	Chloroflexi	Dehalococcoidia	S085	S085	S085
	1be7a9c5b6c4a286f849becacaa8e110	ACE protein	0.309	1.3	4.9	9.9	4.686	90.65	0.43	26.67	1	Genus	Bacteria	Bacteroidetes	Bacteroidia	Chitinophagales	Chitinophagaceae	Terrimonas
	7917abe0bac166462a2c5defb389f753	ACE protein	0.309	1.8	4.1	4.4	2.339	89.01	0.67	3.94	0.99	Phylum	Bacteria	Chloroflexi	AD3	AD3	AD3	AD3
	ba84135097f8ff4c2eefffe070708106	ACE protein	0.309	1.9	3.5	3.2	4.683	91.8	0.38	16.56	0.89	Order	Bacteria	Actinobacteria	Thermoleophilia	uncl Thermoleophilia	uncl Thermoleophilia	uncl Thermoleophilia
	c92f5eb5b2a7fa10ae8b976648ec3be1	ACE protein	0.308	3.2	13.5	39.1	3.841	90.04	0.23	12.08	0.75	Phylum	Bacteria	Acidobacteria	Subgroup 6	Subgroup 6	Subgroup 6	Subgroup 6
	aa51d791db4609cb5686df1cbfb50fe5	ACE protein	0.308	0.4	0.9	3.3	NA	NA	NA	NA	NA	NA	Bacteria	Patescibacteria	ABY1	uncl ABY1	uncl ABY1	uncl ABY1
	0d7871c5c607f93cdc754213addab74e	ACE protein	0.308	4	18.9	44	4.683	91.7	0.39	16.23	0.89	Order	Bacteria	Actinobacteria	Thermoleophilia	Solirubrobacterales	67-14	67-14
	b33f8258b60a9ee0a8e10c0654bbde29	ACE protein	0.307	0.8	1.8	2.6	1.919	93.01	0.22	7.89	0.85	Order	Bacteria	Actinobacteria	Acidimicrobiia	IMCC26256	IMCC26256	IMCC26256
	92ad67908c1affe22036b0b6ac903d5c	ACE protein	0.307	0.4	0.8	3.2	NA	NA	NA	NA	NA	NA	Bacteria	uncl Bacteria	uncl Bacteria	uncl Bacteria	uncl Bacteria	uncl Bacteria
	ddb25332e3646dfd98b141a12ca01e71	ACE protein	0.307	1.6	8.2	29.7	1.919	93.01	0.22	7.89	0.85	Order	Bacteria	Actinobacteria	Acidimicrobiia	IMCC26256	IMCC26256	IMCC26256
	5a5c7addb84722f5a3779ea64d573bf5	ACE protein	0.307	1	3.2	4.8	4.929	87.97	NA	NA	3.13	Class	Bacteria	Proteobacteria	Gammaproteobacteria	Betaproteobacteriales	uncl Betaproteobacteriales	uncl Betaproteobacteriales
	1ea07a4ef05707c61a08e3e9ab8f5ad0	ACE protein	0.307	1.5	3.2	2.2	3.846	92.31	0.04	5.24	0.69	Family	Bacteria	Gemmatimonadetes	Gemmatimonadetes	Gemmatimonadales	Gemmatimonadaceae	uncl Gemmatimonadaceae
	756f82f2d6814746e008b4d1225d22cb	ACE protein	0.306	0.5	1.2	3	4.683	91.7	0.39	16.23	0.89	Order	Bacteria	Actinobacteria	Thermoleophilia	Solirubrobacterales	67-14	67-14
	fcbb1a6689b2fc566c4860c8f3377152	ACE protein	0.306	0.8	1.8	4	2.777	90.74	0.49	7.04	1.14	Phylum	Bacteria	Verrucomicrobia	Verrucomicrobiae	S-BQ2-57 soil group	S-BQ2-57 soil group	S-BQ2-57 soil group
	cc01bd03883fcf963cf974a70471c11e	ACE protein	0.306	0.9	1.6	4.1	5.147	90.43	0.32	21.99	1.67	Genus	Bacteria	Proteobacteria	Deltaproteobacteria	Myxococcales	Archangiaceae	Anaeromyxobacter
	bdeac786c80924fd70526bfb614248a4	ACE protein	0.306	2	4.9	4.2	4.169	90.25	0.11	23.67	1.42	Genus	Bacteria	Proteobacteria	Alphaproteobacteria	Sphingomonadales	Sphingomonadaceae	Sphingomonas
	de0a04e0eb88cab3d1843771f4929724	ACE protein	0.306	1.1	2.7	3.5	4.683	91.7	0.39	16.23	0.89	Order	Bacteria	Actinobacteria	Thermoleophilia	Solirubrobacterales	67-14	67-14
	8d6424db4bda1ec063acc7b80cdac40a	ACE protein	0.305	0.6	1.2	4.4	3.841	88.92	0.11	17.1	1	Phylum	Bacteria	Acidobacteria	Acidobacteriia	Subgroup 2	Subgroup 2	Subgroup 2
	931e33c77e55084ad93e99911df5c41c	ACE protein	0.305	1.6	9.9	30.3	4.249	92.84	0.05	13.21	1.22	Genus	Bacteria	Actinobacteria	Actinobacteria	Propionibacteriales	Nocardioidaceae	Marmoricola
	7044a8493a6825eabbde65173cd854ec	ACE protein	0.305	7.9	19.2	4	2.339	89.01	0.67	3.94	0.99	Phylum	Bacteria	Chloroflexi	KD4-96	KD4-96	KD4-96	KD4-96
	479462d9859868a6e40d9db84604fb5e	ACE protein	0.305	3.7	26.1	75.7	2.671	92.39	0.41	12.08	1.27	Genus	Bacteria	Proteobacteria	Gammaproteobacteria	Xanthomonadales	Xanthomonadaceae	Arenimonas
	349da1a32c878eda9b6fc1a04e5d3394	ACE protein	0.304	0.6	2.5	9.1	6.032	83.46	1.1	12.94	3	Family	Bacteria	Bacteroidetes	Bacteroidia	Cytophagales	Microscillaceae	uncl Microscillaceae
	4918c2188040fc0ed2ebb6370693b584	ACE protein	0.304	2.3	7.7	11.6	3.791	88.49	5.14	8.31	1	Order	Bacteria	Acidobacteria	Blastocatellia (Subgroup 4)	Pyrinomonadales	Pyrinomonadaceae	RB41
	dfa924586264dd0b17bfe636fc966540	ACE protein	0.304	0.7	2.6	4.5	5.276	86.87	NA	NA	1.76	Order	Bacteria	Proteobacteria	Alphaproteobacteria	Rhizobiales	uncl Rhizobiales	uncl Rhizobiales
	f5c1a1a80945ec967a002d5b1e6cd7f8	ACE protein	0.304	0.8	2.6	10.4	2.067	93.01	0.22	7.89	0.85	Family	Bacteria	Actinobacteria	Acidimicrobiia	Microtrichales	uncl Microtrichales	uncl Microtrichales
	da2e898f46605703731ab5e2037dfed4	ACE protein	0.304	0.8	3.1	4.5	3.846	92.31	0.04	5.24	0.69	Family	Bacteria	Gemmatimonadetes	Gemmatimonadetes	Gemmatimonadales	Gemmatimonadaceae	uncl Gemmatimonadaceae
	711072a9060f5fcf80bd64b19524baa4	ACE protein	0.303	1.6	4.1	5	3.91	89.88	0.38	0	0	Order	Bacteria	Verrucomicrobia	Verrucomicrobiae	Chthoniobacterales	Chthoniobacteraceae	Candidatus Udaeobacter
	0dfc1beb7fa50073292f988302d0bb0a	ACE protein	0.303	1.9	5.5	14.9	1.536	90.65	0.33	15.95	0.5	Order	Bacteria	Actinobacteria	Thermoleophilia	Gaiellales	uncl Gaiellales	uncl Gaiellales
	e082aebe64ea1d94454fe2c72c4f0a63	ACE protein	0.302	1.9	9.4	16.3	5.748	93.94	0.7	3.83	2	Genus	Bacteria	Acidobacteria	Acidobacteriia	Solibacterales	Solibacteraceae (Subgroup 3)	Bryobacter
	26cd808a27434b0a54455e1688f2077b	ACE protein	0.302	0.5	0.8	3.7	NA	NA	NA	NA	NA	NA	Bacteria	uncl Bacteria	uncl Bacteria	uncl Bacteria	uncl Bacteria	uncl Bacteria
	62924697a44a1d037a7f0aa3a10bf462	ACE protein	0.302	0.9	3.8	3.3	4.188	81.17	1.09	23.46	2.71	Order	Bacteria	Planctomycetes	Planctomycetacia	Gemmatales	Gemmataceae	uncl Gemmataceae
	23dffc43124b8969f69c5c2312633678	ACE protein	0.301	2.1	6.9	8.5	2.067	92.8	0.23	24.27	1.2	Family	Bacteria	Actinobacteria	Acidimicrobiia	Microtrichales	Ilumatobacteraceae	uncl Ilumatobacteraceae
	6042e303184f6332e8cdaa16d37e3e25	ACE protein	0.301	2.3	7	3.6	4.085	87.66	0.23	27.92	1.13	Genus	Bacteria	Proteobacteria	Alphaproteobacteria	Rhizobiales	Hyphomicrobiaceae	Hyphomicrobium
	8e0cfd78adc061022a479f998b320ff1	ACE protein	0.301	0.7	1.4	6.6	1.919	93.01	0.22	7.89	0.85	Order	Bacteria	Actinobacteria	Acidimicrobiia	Microtrichales	uncl Microtrichales	uncl Microtrichales
	e2815124132037ca42ce51134d2e242c	ACE protein	0.301	1	2.3	2.6	3.91	88.53	NA	NA	1.57	Order	Bacteria	Proteobacteria	Alphaproteobacteria	Elsterales	uncl Elsterales	uncl Elsterales
	30d2c2adf3af0a526366f1c619c32f8b	ACE protein	0.301	1.6	3	3.3	3.846	92.31	0.04	5.24	0.69	Family	Bacteria	Gemmatimonadetes	Gemmatimonadetes	Gemmatimonadales	Gemmatimonadaceae	uncl Gemmatimonadaceae
	e9c4335a6ffa40c5f5ebaafdcaaa4e91	ACE protein	0.301	0.9	3.2	5.1	NA	NA	NA	NA	NA	NA	Bacteria	Actinobacteria	Thermoleophilia	Gaiellales	uncl Gaiellales	uncl Gaiellales
	793d3a121a24a78df4f2e91cac0382a4	ACE protein	0.3	1.4	5.3	5.4	5.4	89.11	0.14	19.42	1.96	Order	Bacteria	Bacteroidetes	Bacteroidia	Sphingobacteriales	envOPS 17	envOPS 17
	5eb2ed27d28fdcc3237b2b5821d800a7	ACE protein	-0.301	0.8	2.1	7.2	NA	NA	NA	NA	NA	NA	Bacteria	Chloroflexi	Chloroflexia	Chloroflexales	Roseiflexaceae	uncl Roseiflexaceae
	3019b1f5f12145902d8a4ad180c2ecbb	ACE protein	-0.304	6.1	24.1	29.6	4.683	91.7	0.39	16.23	0.89	Order	Bacteria	Actinobacteria	Thermoleophilia	Solirubrobacterales	67-14	67-14
	4482a73d09ca4ccf25c0ed2aa25d4266	ACE protein	-0.305	4.2	21.5	27.4	3.199	90.98	0.68	29.18	1	Genus	Bacteria	Actinobacteria	Rubrobacteria	Rubrobacterales	Rubrobacteriaceae	Rubrobacter
	766c3d36a36d09294af2a9ac2fb84580	ACE protein	-0.312	2.4	6.2	9	3.301	90.99	0.23	1.1	1	Class	Bacteria	Planctomycetes	Phycisphaerae	Tepidisphaerales	WD2101 soil group	WD2101 soil group
	a2bbaf5a21b55049131d89b719a86451	ACE protein	-0.314	2.5	5.4	6.4	3.84	92.73	0.26	21.36	1	Genus	Bacteria	Actinobacteria	Actinobacteria	Kineosporiales	Kineosporiaceae	Angustibacter
	2644c9e8baff1e63abefd5533ae921bc	ACE protein	-0.317	1.5	3.7	9.3	7.221	87.2	0.05	19.39	1.67	Genus	Bacteria	Proteobacteria	Alphaproteobacteria	Rhizobiales	Labraceae	Labrys
	941525abc79b2e4ce5b7b33e55c20518	ACE protein	-0.318	3.4	14.1	13.8	2.339	89.01	0.67	3.94	0.99	Phylum	Bacteria	Chloroflexi	KD4-96	KD4-96	KD4-96	KD4-96
	b35ecfdb7bd2fb4f6599134ad7a93a7b	ACE protein	-0.321	1.4	13.7	35.2	4.683	93.34	0.31	16.23	1	Order	Bacteria	Actinobacteria	Thermoleophilia	Solirubrobacterales	Solirubrobacteraceae	uncl Solirubrobacteraceae
	92cbb1136bba45de926f07760606c1cf	ACE protein	-0.333	1.1	8	13.6	5.276	86.94	0.12	39.16	1.39	Order	Bacteria	Proteobacteria	Alphaproteobacteria	Rhizobiales	Beijerinckiaceae	uncl Beijerinckiaceae
	0012ad2a767fe1282304be48bfdc1ebc	ACE protein	-0.344	1.4	3.5	11.3	4.736	89.76	NA	NA	1.71	Class	Bacteria	Actinobacteria	MB-A2-108	MB-A2-108	MB-A2-108	MB-A2-108
	c2a445a6257bffac4fc8cb4570868e09	ACE protein	-0.358	4.9	24.6	23.1	NA	NA	NA	NA	NA	NA	Archaea	Thaumarchaeota	Nitrososphaeria	Nitrososphaerales	Nitrososphaeraceae	Nitrososphaeraceae
	c0bdc7c536988b26450aff7f2b2f461f	ACE protein	-0.358	6.5	75.9	67.6	3.791	88.49	5.14	8.31	1	Order	Bacteria	Acidobacteria	Blastocatellia (Subgroup 4)	Pyrinomonadales	Pyrinomonadaceae	RB41
	06159485afc9ccf44f8ebedd89d8ff81	ACE protein	-0.371	3.2	14.2	17.1	1.536	90.65	0.33	15.95	0.5	Order	Bacteria	Actinobacteria	Thermoleophilia	Gaiellales	uncl Gaiellales	uncl Gaiellales
	589338edec911a798ee41d18b6b02bca	ACE protein	-0.375	2.9	11	14	3.199	90.98	0.68	29.18	1	Genus	Bacteria	Actinobacteria	Rubrobacteria	Rubrobacterales	Rubrobacteriaceae	Rubrobacter
	8e809fd559b92a110bb19a6c7e7535da	ACE protein	-0.389	4.1	18.4	24.2	4.683	92.22	0.44	14.25	1	Order	Bacteria	Actinobacteria	Thermoleophilia	Solirubrobacterales	Solirubrobacteraceae	Conexibacter
	d905ca57c4faca6dfa2daa9e0beef383	ACE protein	-0.43	4.4	57.9	24.6	3.791	88.49	5.14	8.31	1	Order	Bacteria	Acidobacteria	Blastocatellia (Subgroup 4)	Pyrinomonadales	Pyrinomonadaceae	RB41
	298bf105056c63466bf879f92b82c1ea	active carbon	0.386	1.5	6.1	17.7	NA	NA	NA	NA	NA	NA	Bacteria	Actinobacteria	Thermoleophilia	Gaiellales	uncl Gaiellales	uncl Gaiellales
	2a5dc633c870f985d6c1a2f59208eec6	active carbon	0.354	2.5	17	32.9	4.511	87.97	NA	NA	3.13	Order	Bacteria	Proteobacteria	Gammaproteobacteria	Gammaproteobacteria Incertae Sedis	Unknown Family	Acidibacter
	8405f2cd85e49b2ba66b2246cdeb5523	active carbon	0.341	6.7	32.5	70.6	2.339	89.01	0.67	3.94	0.99	Phylum	Bacteria	Chloroflexi	KD4-96	KD4-96	KD4-96	KD4-96
	54365314121ac27b56a3400f94955f68	active carbon	0.34	4.1	14.3	13.2	4.929	87.97	NA	NA	3.13	Class	Bacteria	Proteobacteria	Gammaproteobacteria	Betaproteobacteriales	A21b	A21b
	72a9c686197362b530019ef1fc4bd5b1	active carbon	0.33	1.8	3.4	8.1	4.736	89.76	NA	NA	1.71	Class	Bacteria	Actinobacteria	MB-A2-108	MB-A2-108	MB-A2-108	MB-A2-108
	d781002a9eb0d733e364b71edc100035	active carbon	0.327	2.3	9	36.4	3.841	90.04	0.23	12.08	0.75	Phylum	Bacteria	Acidobacteria	Subgroup 6	Subgroup 6	Subgroup 6	Subgroup 6
	2b2291e975bb6bf6481b87f46febf7c6	active carbon	0.323	2.4	7.9	51.2	1.536	90.65	0.33	15.95	0.5	Genus	Bacteria	Actinobacteria	Thermoleophilia	Gaiellales	Gaiellaceae	Gaiella
	44eca46777bbf303d31efe95efb78798	active carbon	0.32	3	10.7	8	3.972	86.33	0.17	5.96	1.67	Class	Bacteria	Acidobacteria	Holophagae	Subgroup 7	Subgroup 7	Subgroup 7
	3586b24aa127a571c253a81cd6d0df69	active carbon	0.319	7.8	37	10.5	NA	NA	NA	NA	NA	NA	Archaea	Thaumarchaeota	Nitrososphaeria	Nitrososphaerales	Nitrososphaeraceae	Nitrososphaeraceae
	fc4b63930f6cb47ec892fcf28d42b143	active carbon	0.315	3.1	7.6	8.1	3.841	90.04	0.23	12.08	0.75	Phylum	Bacteria	Acidobacteria	Subgroup 6	Subgroup 6	Subgroup 6	Subgroup 6
	f97b834bb91fd0fc4b18cf1f21d9f91c	active carbon	0.313	1.6	5.3	10.5	1.919	93.01	0.22	7.89	0.85	Order	Bacteria	Actinobacteria	Acidimicrobiia	IMCC26256	IMCC26256	IMCC26256
	60f6b430339c5f73067e1bece35f16da	active carbon	0.313	0.8	1.8	5.3	7.293	81.17	1.09	23.46	2.71	Genus	Bacteria	Planctomycetes	Planctomycetacia	Gemmatales	Gemmataceae	uncl Gemmataceae
	c19317e23f59c906736f9b2e22b8ba2f	active carbon	0.312	1.3	3.9	5.9	3.91	90.02	0.17	12.39	1.6	Order	Bacteria	Proteobacteria	Alphaproteobacteria	Tistrellales	Geminicoccaceae	Candidatus Alysiosphaera
	1cf7614d04b51dac8fa629976f2ea09e	active carbon	0.312	4.9	15	9.6	1.536	90.65	0.33	15.95	0.5	Order	Bacteria	Actinobacteria	Thermoleophilia	Gaiellales	uncl Gaiellales	uncl Gaiellales
	931e33c77e55084ad93e99911df5c41c	active carbon	0.311	1.6	9.9	30.3	4.249	92.84	0.05	13.21	1.22	Genus	Bacteria	Actinobacteria	Actinobacteria	Propionibacteriales	Nocardioidaceae	Marmoricola
	284cf67578085227445df9ca6371eb2a	active carbon	0.31	2.7	10.1	8.1	NA	NA	NA	NA	NA	NA	Archaea	Thaumarchaeota	Nitrososphaeria	Nitrososphaerales	Nitrososphaeraceae	Nitrososphaeraceae
	4628c62ba56e67392ae540df4b4ed3ed	active carbon	0.309	3.2	9.7	11.1	4.559	92.04	0.46	7.98	1.25	Family	Bacteria	Proteobacteria	Gammaproteobacteria	Xanthomonadales	Xanthomonadaceae	Thermomonas
	0f83b6c718e8db0ae1edab32218b5e6a	active carbon	0.309	7.4	33.4	19.3	3.91	89.88	0.38	0	0	Order	Bacteria	Verrucomicrobia	Verrucomicrobiae	Chthoniobacterales	Chthoniobacteraceae	Candidatus Udaeobacter
	ebe2ab4a3bd7f2cc5cc6eb4216b563da	active carbon	0.309	1.3	8.2	28.8	2.339	89.01	0.67	3.94	0.99	Phylum	Bacteria	Chloroflexi	KD4-96	KD4-96	KD4-96	KD4-96
	50bb23e53044f47c9376ef2493806fa2	active carbon	0.309	3.5	8.8	11.1	3.91	89.88	0.38	0	0	Order	Bacteria	Verrucomicrobia	Verrucomicrobiae	Chthoniobacterales	Chthoniobacteraceae	Candidatus Udaeobacter
	2b23c5f05845c8f351c70070d6807773	active carbon	0.308	1.9	5	6.6	4.085	87.66	0.23	27.92	1.13	Genus	Bacteria	Proteobacteria	Alphaproteobacteria	Rhizobiales	Hyphomicrobiaceae	Hyphomicrobium
	a24e192b8a571c67794713309b28f63c	active carbon	0.308	2.9	8.5	12.5	3.737	91.22	0.52	26.55	1.5	Genus	Bacteria	Actinobacteria	Actinobacteria	Micrococcales	Microbacteriaceae	Agromyces
	fcc143eda251f0c0980bd7569acdfa97	active carbon	0.304	2.1	5.7	5.8	3.791	88.49	5.14	8.31	1	Order	Bacteria	Acidobacteria	Blastocatellia (Subgroup 4)	Blastocatellales	Blastocatellaceae	uncl Blastocatellaceae
	ea69aca688661fb80eb747fa70b0e535	active carbon	0.304	3.6	10.7	13.9	3.91	88.53	NA	NA	1.57	Order	Bacteria	Proteobacteria	Alphaproteobacteria	Elsterales	uncl Elsterales	uncl Elsterales
	4263d8783e52e16101f51767687a1652	active carbon	0.304	2	7.7	17.7	2.339	89.01	0.67	3.94	0.99	Phylum	Bacteria	Chloroflexi	Gitt-GS-136	Gitt-GS-136	Gitt-GS-136	Gitt-GS-136
	cdaa7ff2025a0814254380679d15db8c	active carbon	0.304	4.6	15.1	7.5	2.339	89.01	0.67	3.94	0.99	Phylum	Bacteria	Chloroflexi	KD4-96	KD4-96	KD4-96	KD4-96
	6ded3c8001b6778635b45527b5654719	active carbon	0.303	2.2	11.6	12.7	1.786	88.68	NA	NA	1.29	Family	Bacteria	Proteobacteria	Deltaproteobacteria	uncl Deltaproteobacteria	uncl Deltaproteobacteria	uncl Deltaproteobacteria
	82d860c2576d2c29c153f697e0bd84ca	active carbon	0.302	1.4	3.2	9.1	1.536	90.65	0.33	15.95	0.5	Order	Bacteria	Actinobacteria	Thermoleophilia	Gaiellales	uncl Gaiellales	uncl Gaiellales
	1b93c563e570639a8461f0b8740d5367	active carbon	-0.301	1.3	2.5	5.1	4.511	87.97	NA	NA	3.13	Order	Bacteria	Proteobacteria	Gammaproteobacteria	CCD24	CCD24	CCD24
	6dd6cfc2b88e5a1667c50a5d9b67c0c6	active carbon	-0.303	2.4	13.3	30.7	4.511	87.97	NA	NA	3.13	Order	Bacteria	Proteobacteria	Gammaproteobacteria	Gammaproteobacteria Incertae Sedis	Unknown Family	Acidibacter
	975baa632dd1b33019346764546e94bd	active carbon	-0.303	1.2	3	6.2	4.998	88.7	0.1	19.05	1	Order	Bacteria	Acidobacteria	Acidobacteriia	Acidobacteriales	uncl Acidobacteriales	uncl Acidobacteriales
	683fea0d85c9accc1902e794d34ec08e	active carbon	-0.307	2	9.1	16.6	4.559	86.68	NA	NA	1.41	Family	Bacteria	Proteobacteria	Gammaproteobacteria	Xanthomonadales	Xanthomonadaceae	uncl Xanthomonadaceae
	9c398b14d32f4bacc66ef63e42f9f3a8	active carbon	-0.309	1.1	2.7	10.2	NA	NA	NA	NA	NA	NA	Bacteria	Latescibacteria	Latescibacteria	Latescibacterales	Latescibacteraceae	Latescibacteraceae
	8ee3f6105c52346dcbe020a462a89532	active carbon	-0.31	1.4	4	10.8	2.339	89.01	0.67	3.94	0.99	Phylum	Bacteria	Chloroflexi	KD4-96	KD4-96	KD4-96	KD4-96
	54f44dc00cac31eb6ae88da1673e3448	active carbon	-0.311	6.5	18.2	11.2	4.683	91.7	0.39	16.23	0.89	Order	Bacteria	Actinobacteria	Thermoleophilia	Solirubrobacterales	67-14	67-14
	9a8d24ad718b53143bd2cd1610e9e5ab	active carbon	-0.313	2.3	6.5	8.5	4.169	90.25	0.11	23.67	1.42	Genus	Bacteria	Proteobacteria	Alphaproteobacteria	Sphingomonadales	Sphingomonadaceae	Sphingomonas
	0c29eb3a18d11462c688518ad6062347	active carbon	-0.314	1.1	2.1	5.8	3.841	90.04	0.23	12.08	0.75	Phylum	Bacteria	Acidobacteria	Subgroup 6	Subgroup 6	Subgroup 6	Subgroup 6
	f385b759c1e3cb910f337ec910609182	active carbon	-0.318	1.8	7.4	29	6.021	92.77	0.08	19.35	1	Genus	Bacteria	Proteobacteria	Alphaproteobacteria	Reyranellales	Reyranellaceae	Reyranella
	6a4b3a65137041b75ad2d80ecf3c1056	active carbon	-0.321	0.5	1.4	5.9	NA	NA	NA	NA	NA	NA	Bacteria	uncl Bacteria	uncl Bacteria	uncl Bacteria	uncl Bacteria	uncl Bacteria
	890a9e96d55f6b5079f0f0fe93f5fd0e	active carbon	-0.322	1.8	10.8	24.4	3.219	86.22	0.44	48.29	0.99	Family	Bacteria	Proteobacteria	Gammaproteobacteria	Betaproteobacteriales	Nitrosomonadaceae	MND1
	e5bd19c90212bd22daf46df38a468704	active carbon	-0.323	3.7	8.3	10.8	2.339	89.01	0.67	3.94	0.99	Phylum	Bacteria	Chloroflexi	TK10	TK10	TK10	TK10
	10420e602634c9d030b13688ce20f493	active carbon	-0.327	2.4	18.4	50.6	4.771	90.77	0.17	29.96	2.55	Family	Bacteria	Actinobacteria	Actinobacteria	Frankiales	Geodermatophilaceae	uncl Geodermatophilaceae
	5e5743ba6662cbc713ffba8e913d7a14	active carbon	-0.329	3.1	17.6	43.4	4.766	90.96	0.05	26.11	1.56	Genus	Bacteria	Actinobacteria	Actinobacteria	Micrococcales	Intrasporangiaceae	Terrabacter
	170ade69098d09861065dea511ebda1b	active carbon	-0.333	2.7	7.2	10.3	4.169	90.25	0.11	23.67	1.42	Genus	Bacteria	Proteobacteria	Alphaproteobacteria	Sphingomonadales	Sphingomonadaceae	Sphingomonas
	efa6c86064fff7a139e3bed97aa46576	active carbon	-0.34	1.3	8.2	18.3	4.998	88.7	0.1	19.05	1	Order	Bacteria	Acidobacteria	Acidobacteriia	Acidobacteriales	uncl Acidobacteriales	uncl Acidobacteriales
	e8eaa19717b2697ed7e0296fda5e5ff9	active carbon	-0.345	2.2	7.1	26.3	4.929	87.97	NA	NA	3.13	Class	Bacteria	Proteobacteria	Gammaproteobacteria	Betaproteobacteriales	A21b	A21b
	d34ff37a4069a0abfcd7ab7b88a5df49	active carbon	-0.346	5.8	41.5	18.6	NA	NA	NA	NA	NA	NA	Archaea	Thaumarchaeota	Nitrososphaeria	Nitrososphaerales	Nitrososphaeraceae	Nitrososphaeraceae
	c764e46690b2581c40927bcd5673c819	active carbon	-0.361	4	7.4	8	2.671	92.39	0.41	12.08	1.27	Genus	Bacteria	Proteobacteria	Gammaproteobacteria	Xanthomonadales	Xanthomonadaceae	Arenimonas
	0919340644494af9a3304e80c78493b7	active carbon	-0.37	1.5	8.6	16.8	5.748	93.94	0.7	3.83	2	Genus	Bacteria	Acidobacteria	Acidobacteriia	Solibacterales	Solibacteraceae (Subgroup 3)	Bryobacter
	0ba91a5865682d0089c9e74832293a79	active carbon	-0.386	3.2	11.4	24.6	3.846	92.31	0.04	5.24	0.69	Family	Bacteria	Gemmatimonadetes	Gemmatimonadetes	Gemmatimonadales	Gemmatimonadaceae	uncl Gemmatimonadaceae
	fbf7394721f54247ba26349632bc52ab	active carbon	-0.398	7.6	42.7	82	4.169	90.25	0.11	23.67	1.42	Genus	Bacteria	Proteobacteria	Alphaproteobacteria	Sphingomonadales	Sphingomonadaceae	Sphingomonas
	934a0cbb245490374e5f5a3d24243d6b	aggregate stability	0.481	5.5	27.5	20.6	5.086	89.06	0.09	27.38	1.42	Family	Bacteria	Proteobacteria	Alphaproteobacteria	Rhizobiales	Xanthobacteraceae	uncl Xanthobacteraceae
	23dffc43124b8969f69c5c2312633678	aggregate stability	0.426	2.1	6.9	8.5	2.067	92.8	0.23	24.27	1.2	Family	Bacteria	Actinobacteria	Acidimicrobiia	Microtrichales	Ilumatobacteraceae	uncl Ilumatobacteraceae
	4c054e25cbfcf8c96b53bfeac32918e8	aggregate stability	0.415	2.5	8.4	17.4	1.536	90.65	0.33	15.95	0.5	Order	Bacteria	Actinobacteria	Thermoleophilia	Gaiellales	uncl Gaiellales	uncl Gaiellales
	51f8f71f4b0223a39ec054a78b80cb4b	aggregate stability	0.415	1.5	2.9	4.9	1.536	90.65	0.33	15.95	0.5	Genus	Bacteria	Actinobacteria	Thermoleophilia	Gaiellales	Gaiellaceae	Gaiella
	821d6893712d89357616f8376083407f	aggregate stability	0.414	0.9	2.8	5.7	5.975	85.82	0.05	18.55	2.15	Family	Bacteria	Proteobacteria	Alphaproteobacteria	Rhizobiales	Beijerinckiaceae	Microvirga
	5b673c3b8fdc83b84c94faf819d555b7	aggregate stability	0.409	4.3	14.1	27.8	5.086	89.06	0.09	27.38	1.42	Family	Bacteria	Proteobacteria	Alphaproteobacteria	Rhizobiales	Xanthobacteraceae	uncl Xanthobacteraceae
	443864a760b6cb5a725ef6a62f9fc2c2	aggregate stability	0.405	1.8	5	3.6	4.736	89.76	NA	NA	1.71	Class	Bacteria	Actinobacteria	MB-A2-108	MB-A2-108	MB-A2-108	MB-A2-108
	633061d9ddf4033ec35b70f178801141	aggregate stability	0.404	1.5	6	6.9	4.803	86.16	0.57	22.54	1.5	Genus	Bacteria	Proteobacteria	Alphaproteobacteria	Rhizobiales	Rhodomicrobiaceae	Rhodomicrobium
	ccf2f1849c501b0d87a967fdb49ebe59	aggregate stability	0.398	1.8	7.3	16.2	4.736	89.76	NA	NA	1.71	Class	Bacteria	Actinobacteria	MB-A2-108	MB-A2-108	MB-A2-108	MB-A2-108
	4f090ff69ffcb1601ea5cf2f8fc55c86	aggregate stability	0.395	3.2	9.8	4.6	4.798	86.45	NA	NA	2.34	Family	Bacteria	Proteobacteria	Gammaproteobacteria	Betaproteobacteriales	Burkholderiaceae	uncl Burkholderiaceae
	41cc9296db3adb44614971d5f3017a64	aggregate stability	0.393	2.4	7.1	7.3	3.841	90.04	0.23	12.08	0.75	Phylum	Bacteria	Acidobacteria	Subgroup 6	Subgroup 6	Subgroup 6	Subgroup 6
	87db8236d17ee7013f16a9a657c57012	aggregate stability	0.393	3.3	6.2	5.4	1.786	88.68	NA	NA	1.29	Family	Bacteria	Proteobacteria	Deltaproteobacteria	uncl Deltaproteobacteria	uncl Deltaproteobacteria	uncl Deltaproteobacteria
	e6f7a4b167876acad9b08f632c3a547f	aggregate stability	0.388	10.4	83.9	59.3	3.91	89.88	0.38	0	0	Order	Bacteria	Verrucomicrobia	Verrucomicrobiae	Chthoniobacterales	Chthoniobacteraceae	Candidatus Udaeobacter
	97162cad4c8e5454c430f4df1d14bb03	aggregate stability	0.386	4.4	9.6	2.4	3.219	86.22	0.44	48.29	0.99	Family	Bacteria	Proteobacteria	Gammaproteobacteria	Betaproteobacteriales	Nitrosomonadaceae	MND1
	68200b346adb0812a5454d10c21029f5	aggregate stability	0.379	2.3	4.3	3.2	6.021	92.77	0.08	19.35	1	Genus	Bacteria	Proteobacteria	Alphaproteobacteria	Reyranellales	Reyranellaceae	Reyranella
	74a5860c8e12fb18614524642b0be5ba	aggregate stability	0.377	2.5	6.1	3	4.736	89.76	NA	NA	1.71	Class	Bacteria	Actinobacteria	MB-A2-108	MB-A2-108	MB-A2-108	MB-A2-108
	9f207c3ed139846307091bdfd674df9d	aggregate stability	0.374	1	2.2	3.2	4.555	90.39	0.56	94.69	1.04	Genus	Bacteria	Actinobacteria	Actinobacteria	Corynebacteriales	Mycobacteriaceae	Mycobacterium
	76eae678fd39e7181ced9aac021dff5d	aggregate stability	0.372	0.9	3.3	9.6	3.841	90.04	0.23	12.08	0.75	Phylum	Bacteria	Acidobacteria	Subgroup 25	Subgroup 25	Subgroup 25	Subgroup 25
	78a8d0a8749d7d0b397e83a2ef4b811d	aggregate stability	0.372	1.3	4.3	10.2	3.91	89.88	0.38	0	0	Order	Bacteria	Verrucomicrobia	Verrucomicrobiae	Chthoniobacterales	Chthoniobacteraceae	Candidatus Udaeobacter
	fd4777017dc33c7520e6438dda68a73a	aggregate stability	0.369	2.1	6.6	5.4	1.536	90.65	0.33	15.95	0.5	Genus	Bacteria	Actinobacteria	Thermoleophilia	Gaiellales	Gaiellaceae	Gaiella
	3e7278743356baf30abb625a3756ee08	aggregate stability	0.368	3.7	16.3	37.8	3.91	89.88	0.38	0	0	Order	Bacteria	Verrucomicrobia	Verrucomicrobiae	Chthoniobacterales	Chthoniobacteraceae	Candidatus Udaeobacter
	330ab463d6daf49ee64d5234aa4a36e9	aggregate stability	0.368	6.7	42	43.7	4.736	89.76	NA	NA	1.71	Class	Bacteria	Actinobacteria	MB-A2-108	MB-A2-108	MB-A2-108	MB-A2-108
	21ac7e54570db3e7d22df7a01dcf4580	aggregate stability	0.357	1.8	3.7	2.7	3.91	89.88	0.38	0	0	Order	Bacteria	Verrucomicrobia	Verrucomicrobiae	Chthoniobacterales	Chthoniobacteraceae	Candidatus Udaeobacter
	c2392fd4c9d870badcd6b08bb114b913	aggregate stability	0.356	7.6	43.1	25.3	5.086	89.06	0.09	27.38	1.42	Family	Bacteria	Proteobacteria	Alphaproteobacteria	Rhizobiales	Xanthobacteraceae	uncl Xanthobacteraceae
	dc3413bcb3fcff30c26ef59ab0da9cab	aggregate stability	0.352	2.3	9.7	14.7	6.733	90.33	0.7	46.84	1.26	Order	Bacteria	Proteobacteria	Deltaproteobacteria	Myxococcales	uncl Myxococcales	uncl Myxococcales
	54372185b1b98dc31f53f5409e42a58c	aggregate stability	0.347	1.3	7.1	10.4	4.511	87.97	NA	NA	3.13	Order	Bacteria	Proteobacteria	Gammaproteobacteria	PLTA13	PLTA13	PLTA13
	e60be26fe8b8b685b4cbae86f09f3986	aggregate stability	0.346	6	36.7	32.6	NA	NA	NA	NA	NA	NA	Archaea	Thaumarchaeota	Nitrososphaeria	Nitrososphaerales	Nitrososphaeraceae	Nitrososphaeraceae
	454e45cebee69468c014559ae286b46f	aggregate stability	0.345	1.2	2.3	2.7	3.286	89.56	0.66	12.12	0.95	Order	Bacteria	Nitrospirae	4-29-1	4-29-1	4-29-1	4-29-1
	697d144c574f6a61d42120fe77d5e9ae	aggregate stability	0.344	1.3	5.6	49.7	5.276	88.53	NA	NA	1.57	Order	Bacteria	Proteobacteria	Alphaproteobacteria	uncl Alphaproteobacteria	uncl Alphaproteobacteria	uncl Alphaproteobacteria
	4263d8783e52e16101f51767687a1652	aggregate stability	0.343	2	7.7	17.7	2.339	89.01	0.67	3.94	0.99	Phylum	Bacteria	Chloroflexi	Gitt-GS-136	Gitt-GS-136	Gitt-GS-136	Gitt-GS-136
	7dbe8b57d3fb5d4aa8369ba6509f46c6	aggregate stability	0.343	5.1	30.4	49.2	4.085	87.66	0.23	27.92	1.13	Genus	Bacteria	Proteobacteria	Alphaproteobacteria	Rhizobiales	Hyphomicrobiaceae	Hyphomicrobium
	65863dab5b6c8f2c8264daf702b65de0	aggregate stability	0.343	2	8.7	7.7	3.841	90.04	0.23	12.08	0.75	Phylum	Bacteria	Acidobacteria	Subgroup 6	Subgroup 6	Subgroup 6	Subgroup 6
	11612f9d5b4e9825d193099eb8f0c49b	aggregate stability	0.338	1.5	2.8	2.7	5.095	90.06	0	35.92	1	Genus	Bacteria	Proteobacteria	Alphaproteobacteria	Rhizobiales	Rhizobiales Incertae Sedis	Bauldia
	730da37d99b572f5c0ce8c0cbedf861b	aggregate stability	0.337	1	2.3	4.6	5.039	84.27	0.2	11.68	6.27	Genus	Bacteria	Firmicutes	Clostridia	Clostridiales	Peptococcaceae	Desulfosporosinus
	b0fca72f74987b46a7bbb035f9600f14	aggregate stability	0.336	2.4	13.3	41.5	3.934	88.24	0.23	22.3	1.28	Family	Bacteria	Proteobacteria	Alphaproteobacteria	Rhizobiales	Hyphomicrobiaceae	Pedomicrobium
	d84be5218dee5235255b1a5d53dfdf30	aggregate stability	0.336	4.5	15.6	47.2	4.586	89.06	0.09	27.38	1.42	Genus	Bacteria	Proteobacteria	Alphaproteobacteria	Rhizobiales	Xanthobacteraceae	uncl Xanthobacteraceae
	4ce464f57ecf8528fba59f3f910d5ca9	aggregate stability	0.334	1.6	3.7	4.5	3.91	84.69	0	75.34	1	Order	Bacteria	Verrucomicrobia	Verrucomicrobiae	Chthoniobacterales	Xiphinematobacteraceae	Candidatus Xiphinematobacter
	e3acdb244023f6f9d28660f2a210cce5	aggregate stability	0.333	1.1	1.8	2.3	2.339	89.01	0.67	3.94	0.99	Phylum	Bacteria	Chloroflexi	KD4-96	KD4-96	KD4-96	KD4-96
	4c13aaf9727e81d4d00cc1e3753812a5	aggregate stability	0.329	1	4.5	7.5	NA	NA	NA	NA	NA	NA	Bacteria	Chloroflexi	Anaerolineae	RBG-13-54-9	RBG-13-54-9	RBG-13-54-9
	2aa217296dbba0fbd6dd275e256a703c	aggregate stability	0.329	1.3	4.5	2.7	7.293	79.14	0.93	26.87	2.4	Genus	Bacteria	Planctomycetes	Planctomycetacia	Gemmatales	Gemmataceae	Gemmata
	f4aa3430506892bc872ed373c02c9192	aggregate stability	0.327	2.5	9.7	19.4	6.719	89.35	0.31	35.72	2.96	Genus	Bacteria	Actinobacteria	Actinobacteria	Pseudonocardiales	Pseudonocardiaceae	Pseudonocardia
	cd7f13b1996c3b05426b69c1236a4a4a	aggregate stability	0.327	1	2.2	4.6	4.261	81.17	1.09	23.46	2.71	Family	Bacteria	Planctomycetes	Planctomycetacia	Gemmatales	Gemmataceae	uncl Gemmataceae
	ce5e87d1d0ba3ee06c7dfc6b52bedb77	aggregate stability	0.324	8.9	53	67.9	1.536	90.65	0.33	15.95	0.5	Order	Bacteria	Actinobacteria	Thermoleophilia	Gaiellales	uncl Gaiellales	uncl Gaiellales
	9adc06cbd2315c6e9e820b70b569d288	aggregate stability	0.323	0.9	1.8	3.2	NA	NA	NA	NA	NA	NA	Bacteria	Proteobacteria	Deltaproteobacteria	uncl Deltaproteobacteria	uncl Deltaproteobacteria	uncl Deltaproteobacteria
	e11a06d96e7ec1e292e649053cfd768c	aggregate stability	0.322	2.8	13	24.3	3.91	89.88	0.38	0	0	Order	Bacteria	Verrucomicrobia	Verrucomicrobiae	Chthoniobacterales	Chthoniobacteraceae	Candidatus Udaeobacter
	5addde40762ae9bc7fce15e3caf2f984	aggregate stability	0.322	3.5	10.2	12.9	1.536	90.65	0.33	15.95	0.5	Genus	Bacteria	Actinobacteria	Thermoleophilia	Gaiellales	Gaiellaceae	Gaiella
	6047c1d546a2de1c47684db6bfeb114d	aggregate stability	0.319	3.6	13	26.5	1.536	90.65	0.33	15.95	0.5	Order	Bacteria	Actinobacteria	Thermoleophilia	Gaiellales	uncl Gaiellales	uncl Gaiellales
	8cf7b064478d6489189e39485bdd25b3	aggregate stability	0.319	1.8	4.9	4.4	4.208	89.61	0.35	20.84	2.04	Genus	Bacteria	Proteobacteria	Deltaproteobacteria	Desulfuromonadales	Geobacteraceae	Geobacter
	7782b1795ae4a78b417d6ae4dcad2294	aggregate stability	0.319	3.5	45.8	35.2	3.286	87.9	0.27	0	0.86	Order	Bacteria	Rokubacteria	NC10	Rokubacteriales	Rokubacteriales	Rokubacteriales
	7044a8493a6825eabbde65173cd854ec	aggregate stability	0.316	7.9	19.2	4	2.339	89.01	0.67	3.94	0.99	Phylum	Bacteria	Chloroflexi	KD4-96	KD4-96	KD4-96	KD4-96
	ee2e7ace192db36a48051a439ca2f942	aggregate stability	0.315	1.7	6.3	5.8	4.929	87.97	NA	NA	3.13	Class	Bacteria	Proteobacteria	Gammaproteobacteria	Betaproteobacteriales	uncl Betaproteobacteriales	uncl Betaproteobacteriales
	6ded3c8001b6778635b45527b5654719	aggregate stability	0.314	2.2	11.6	12.7	1.786	88.68	NA	NA	1.29	Family	Bacteria	Proteobacteria	Deltaproteobacteria	uncl Deltaproteobacteria	uncl Deltaproteobacteria	uncl Deltaproteobacteria
	a9e93d3732bcca4a93b59bda2f3f99ae	aggregate stability	0.314	1.6	17.7	17.7	3.841	90.04	0.23	12.08	0.75	Phylum	Bacteria	Acidobacteria	Subgroup 17	Subgroup 17	Subgroup 17	Subgroup 17
	e689c226348d4fa908bd59719525594c	aggregate stability	0.313	1.3	4.8	43.7	2.067	92.8	0.23	24.27	1.2	Family	Bacteria	Actinobacteria	Acidimicrobiia	Microtrichales	Ilumatobacteraceae	uncl Ilumatobacteraceae
	7c0eb037f8dcf44b11ecdc09e0f40c6c	aggregate stability	0.312	11	40	8.2	3.841	90.04	0.23	12.08	0.75	Phylum	Bacteria	Acidobacteria	Subgroup 6	Subgroup 6	Subgroup 6	Subgroup 6
	8db6fde47bd307536c7b6f571959da0a	aggregate stability	0.31	1.8	7.7	2.8	4.261	88.44	0.16	21.21	1.29	Family	Bacteria	Planctomycetes	Planctomycetacia	Pirellulales	Pirellulaceae	uncl Pirellulaceae
	00d9c1f5fb90af7120e13c2e308746ce	aggregate stability	0.31	4.6	21.1	20.1	3.91	89.88	0.38	0	0	Order	Bacteria	Verrucomicrobia	Verrucomicrobiae	Chthoniobacterales	Chthoniobacteraceae	Candidatus Udaeobacter
	b8ae814e2e5877dbbb981146f01497ee	aggregate stability	0.309	2.4	5.4	4.5	5.086	89.06	0.09	27.38	1.42	Family	Bacteria	Proteobacteria	Alphaproteobacteria	Rhizobiales	Xanthobacteraceae	uncl Xanthobacteraceae
	7c8c1f3d971565f28b16822a8401225a	aggregate stability	0.309	2.2	6.5	5.1	4.998	88.7	0.1	19.05	1	Order	Bacteria	Acidobacteria	Acidobacteriia	Acidobacteriales	uncl Acidobacteriales	uncl Acidobacteriales
	0d6aa96916b7b7a9cf836b5836d3a7b5	aggregate stability	0.309	5.8	23.2	42.3	1.536	90.65	0.33	15.95	0.5	Order	Bacteria	Actinobacteria	Thermoleophilia	Gaiellales	uncl Gaiellales	uncl Gaiellales
	7f688c2c6c5faebcde81b59f975cc69d	aggregate stability	0.309	1.4	6	4.4	9.224	76.29	0.66	23.72	8	Order	Bacteria	Chloroflexi	Ktedonobacteria	Ktedonobacterales	Ktedonobacteraceae	HSB OF53-F07
	0d7871c5c607f93cdc754213addab74e	aggregate stability	0.309	4	18.9	44	4.683	91.7	0.39	16.23	0.89	Order	Bacteria	Actinobacteria	Thermoleophilia	Solirubrobacterales	67-14	67-14
	cb85b394ebfeaf93ee43b1413f558ccc	aggregate stability	0.308	2.2	8	8	1.536	90.65	0.33	15.95	0.5	Order	Bacteria	Actinobacteria	Thermoleophilia	Gaiellales	uncl Gaiellales	uncl Gaiellales
	466cf2ebf61d048956e9c5a3a5adb218	aggregate stability	0.308	2.2	7.6	35.9	NA	NA	NA	NA	NA	NA	Bacteria	Rokubacteria	NC10	Rokubacteriales	Rokubacteriales	Rokubacteriales
	1d6cc48db68f66ced39d8c8eb1a99595	aggregate stability	0.306	0.7	3	13	4.929	87.97	NA	NA	3.13	Class	Bacteria	Proteobacteria	Gammaproteobacteria	Betaproteobacteriales	uncl Betaproteobacteriales	uncl Betaproteobacteriales
	2a998de04fddfacca30cfeab414d0deb	aggregate stability	0.305	1	4	3.6	3.846	92.31	0.04	5.24	0.69	Family	Bacteria	Gemmatimonadetes	Gemmatimonadetes	Gemmatimonadales	Gemmatimonadaceae	uncl Gemmatimonadaceae
	215ecac96a66e33fb7f5dfb17865c798	aggregate stability	0.304	1.8	4.4	1.7	4.929	87.97	NA	NA	3.13	Class	Bacteria	Proteobacteria	Gammaproteobacteria	Betaproteobacteriales	uncl Betaproteobacteriales	uncl Betaproteobacteriales
	3f6dbdfc46c3fe7ea8cc8389ee5b0a94	aggregate stability	0.304	2.1	14.5	36.4	5.838	87.4	0.86	50.36	2	Genus	Bacteria	Proteobacteria	Deltaproteobacteria	Myxococcales	Haliangiaceae	Haliangium
	499170232c8ee7f4c71417093c05235f	aggregate stability	0.304	2.3	6.5	9.9	3.841	90.04	0.23	12.08	0.75	Phylum	Bacteria	Acidobacteria	Subgroup 6	Subgroup 6	Subgroup 6	Subgroup 6
	d69bf59fe94c908dab2423426ba8c541	aggregate stability	0.304	3.9	7.7	1.8	5.086	89.06	0.09	27.38	1.42	Family	Bacteria	Proteobacteria	Alphaproteobacteria	Rhizobiales	Xanthobacteraceae	uncl Xanthobacteraceae
	cb01ddb92cf3dd9f60df734bc49fc1f5	aggregate stability	0.303	2.8	11.5	38.3	6.668	85.82	0.05	18.55	2.15	Genus	Bacteria	Proteobacteria	Alphaproteobacteria	Rhizobiales	Beijerinckiaceae	Microvirga
	c1af48c010cd7700921cf08f62b0429f	aggregate stability	0.303	6.8	33.9	23.9	5.086	89.06	0.09	27.38	1.42	Family	Bacteria	Proteobacteria	Alphaproteobacteria	Rhizobiales	Xanthobacteraceae	uncl Xanthobacteraceae
	a8e5e7373e6d3050b4176a932f160d61	aggregate stability	0.301	1.9	6	20.7	3.91	84.69	0	75.34	1	Order	Bacteria	Verrucomicrobia	Verrucomicrobiae	Chthoniobacterales	Xiphinematobacteraceae	Candidatus Xiphinematobacter
	40dd68437b49789dd596779921fe6e72	aggregate stability	-0.301	2.5	11.8	21.6	4.169	90.25	0.11	23.67	1.42	Genus	Bacteria	Proteobacteria	Alphaproteobacteria	Sphingomonadales	Sphingomonadaceae	Sphingomonas
	3df757d73e956428e98c51f1c09a6dba	aggregate stability	-0.302	3.5	14.3	31.9	2.671	92.39	0.41	12.08	1.27	Genus	Bacteria	Proteobacteria	Gammaproteobacteria	Xanthomonadales	Xanthomonadaceae	Arenimonas
	5e5743ba6662cbc713ffba8e913d7a14	aggregate stability	-0.305	3.1	17.6	43.4	4.766	90.96	0.05	26.11	1.56	Genus	Bacteria	Actinobacteria	Actinobacteria	Micrococcales	Intrasporangiaceae	Terrabacter
	683fea0d85c9accc1902e794d34ec08e	aggregate stability	-0.306	2	9.1	16.6	4.559	86.68	NA	NA	1.41	Family	Bacteria	Proteobacteria	Gammaproteobacteria	Xanthomonadales	Xanthomonadaceae	uncl Xanthomonadaceae
	971ac5e4b37072b2c1457dbe4f7dd9cc	aggregate stability	-0.307	1.7	4	18.5	3.438	90.97	0	14.25	2	Genus	Bacteria	Armatimonadetes	Chthonomonadetes	Chthonomonadales	Chthonomonadaceae	Chthonomonas
	c764e46690b2581c40927bcd5673c819	aggregate stability	-0.309	4	7.4	8	2.671	92.39	0.41	12.08	1.27	Genus	Bacteria	Proteobacteria	Gammaproteobacteria	Xanthomonadales	Xanthomonadaceae	Arenimonas
	1f4bc0d30454462dba002e32beaeb927	aggregate stability	-0.312	4	19.9	37.1	1.536	90.65	0.33	15.95	0.5	Genus	Bacteria	Actinobacteria	Thermoleophilia	Gaiellales	Gaiellaceae	Gaiella
	f54bf3d763d3f9fd368ceebfc77ce2f8	aggregate stability	-0.319	1.1	4.4	24.2	2.777	90.74	0.49	7.04	1.14	Phylum	Bacteria	Verrucomicrobia	Verrucomicrobiae	Pedosphaerales	Pedosphaeraceae	Pedosphaeraceae
	b705ec85b8ba053a5cb50eb1a888b715	aggregate stability	-0.323	3.8	10.9	26.7	4.169	90.25	0.11	23.67	1.42	Genus	Bacteria	Proteobacteria	Alphaproteobacteria	Sphingomonadales	Sphingomonadaceae	Sphingomonas
	30667841ad30d5a7161c70b54c108405	aggregate stability	-0.326	6.9	71.4	17.9	3.924	90.99	0	18.03	3	Family	Bacteria	Actinobacteria	Actinobacteria	Micrococcales	Intrasporangiaceae	Oryzihumus
	4918c2188040fc0ed2ebb6370693b584	aggregate stability	-0.328	2.3	7.7	11.6	3.791	88.49	5.14	8.31	1	Order	Bacteria	Acidobacteria	Blastocatellia (Subgroup 4)	Pyrinomonadales	Pyrinomonadaceae	RB41
	28ffcdcfc4c5e9d79c11e34a4ce54ca6	aggregate stability	-0.333	2.6	21.3	67.2	4.229	89.57	0.11	22.69	1.31	Genus	Bacteria	Proteobacteria	Alphaproteobacteria	Rhizobiales	Devosiaceae	Devosia
	ffb31a947d92faacafd29d46ffaefff6	aggregate stability	-0.336	2.6	9.3	17.7	4.169	90.25	0.11	23.67	1.42	Genus	Bacteria	Proteobacteria	Alphaproteobacteria	Sphingomonadales	Sphingomonadaceae	Sphingomonas
	65c8c51c4b7eddcf9757858f728e78d7	aggregate stability	-0.337	2.5	8.2	24.4	1.536	90.65	0.33	15.95	0.5	Order	Bacteria	Actinobacteria	Thermoleophilia	Gaiellales	uncl Gaiellales	uncl Gaiellales
	4b50653c9802367d2af9b5e446b79527	aggregate stability	-0.339	1.5	4.7	11.3	5.393	86.7	0.06	12.3	2.67	Genus	Bacteria	Bacteroidetes	Bacteroidia	Chitinophagales	Chitinophagaceae	Flavisolibacter
	46e5c8d0efa9e7f34e99d72251d1636b	aggregate stability	-0.352	2.9	25.4	46.7	4.559	89.95	0.21	27.01	1.29	Family	Bacteria	Proteobacteria	Gammaproteobacteria	Xanthomonadales	Xanthomonadaceae	Luteimonas
	c99e2538ac4a62943ce1c87f2d78d04c	aggregate stability	-0.36	2.6	13.3	41.9	5.935	89.92	0.22	34.18	1.56	Family	Bacteria	Bacteroidetes	Bacteroidia	Chitinophagales	Chitinophagaceae	uncl Chitinophagaceae
	7352c107f9e967746c28a12c26a08840	aggregate stability	-0.374	1	3.5	17.1	3.301	90.99	0.23	1.1	1	Class	Bacteria	Planctomycetes	Phycisphaerae	Tepidisphaerales	WD2101 soil group	WD2101 soil group
	e1f9e5f4409e4398535d48bd3d09a906	aggregate stability	-0.379	12.7	180.5	92.5	3.518	90.02	0.05	29.74	3.63	Family	Bacteria	Actinobacteria	Actinobacteria	Micrococcales	Micrococcaceae	Pseudarthrobacter
	2b8f9301f6e73da1fd89a4a5d0d58d80	aggregate stability	-0.385	4.7	30	60.5	6.504	90.78	0.09	23.83	4.31	Genus	Bacteria	Proteobacteria	Gammaproteobacteria	Betaproteobacteriales	Burkholderiaceae	Massilia
	ac28e943ddc70002e5a01308b075326c	aggregate stability	-0.409	1.4	10.2	27.9	3.463	91.91	0.03	4.4	0.56	Genus	Bacteria	Gemmatimonadetes	Gemmatimonadetes	Gemmatimonadales	Gemmatimonadaceae	Gemmatimonas
	0fdcb1508f0f947f1bf8284605a996bb	aggregate stability	-0.51	2.3	9.3	28.1	3.791	88.49	5.14	8.31	1	Order	Bacteria	Acidobacteria	Blastocatellia (Subgroup 4)	Blastocatellales	Blastocatellaceae	uncl Blastocatellaceae
	8405f2cd85e49b2ba66b2246cdeb5523	total health scoreg	0.443	6.7	32.5	70.6	2.339	89.01	0.67	3.94	0.99	Phylum	Bacteria	Chloroflexi	KD4-96	KD4-96	KD4-96	KD4-96
	934a0cbb245490374e5f5a3d24243d6b	total health scoreg	0.398	5.5	27.5	20.6	5.086	89.06	0.09	27.38	1.42	Family	Bacteria	Proteobacteria	Alphaproteobacteria	Rhizobiales	Xanthobacteraceae	uncl Xanthobacteraceae
	50bb23e53044f47c9376ef2493806fa2	total health scoreg	0.373	3.5	8.8	11.1	3.91	89.88	0.38	0	0	Order	Bacteria	Verrucomicrobia	Verrucomicrobiae	Chthoniobacterales	Chthoniobacteraceae	Candidatus Udaeobacter
	9df64213190650aed5f7e3f5a06bdbbc	total health scoreg	0.362	4.2	18	35.7	2.339	89.01	0.67	3.94	0.99	Phylum	Bacteria	Chloroflexi	KD4-96	KD4-96	KD4-96	KD4-96
	23dffc43124b8969f69c5c2312633678	total health scoreg	0.356	2.1	6.9	8.5	2.067	92.8	0.23	24.27	1.2	Family	Bacteria	Actinobacteria	Acidimicrobiia	Microtrichales	Ilumatobacteraceae	uncl Ilumatobacteraceae
	87db8236d17ee7013f16a9a657c57012	total health scoreg	0.343	3.3	6.2	5.4	1.786	88.68	NA	NA	1.29	Family	Bacteria	Proteobacteria	Deltaproteobacteria	uncl Deltaproteobacteria	uncl Deltaproteobacteria	uncl Deltaproteobacteria
	443864a760b6cb5a725ef6a62f9fc2c2	total health scoreg	0.34	1.8	5	3.6	4.736	89.76	NA	NA	1.71	Class	Bacteria	Actinobacteria	MB-A2-108	MB-A2-108	MB-A2-108	MB-A2-108
	cb85b394ebfeaf93ee43b1413f558ccc	total health scoreg	0.339	2.2	8	8	1.536	90.65	0.33	15.95	0.5	Order	Bacteria	Actinobacteria	Thermoleophilia	Gaiellales	uncl Gaiellales	uncl Gaiellales
	821d6893712d89357616f8376083407f	total health scoreg	0.339	0.9	2.8	5.7	5.975	85.82	0.05	18.55	2.15	Family	Bacteria	Proteobacteria	Alphaproteobacteria	Rhizobiales	Beijerinckiaceae	Microvirga
	4f090ff69ffcb1601ea5cf2f8fc55c86	total health scoreg	0.337	3.2	9.8	4.6	4.798	86.45	NA	NA	2.34	Family	Bacteria	Proteobacteria	Gammaproteobacteria	Betaproteobacteriales	Burkholderiaceae	uncl Burkholderiaceae
	c44f41c7596ea9673e2cab4ca5c3aa0d	total health scoreg	0.335	1.6	15.1	28.8	3.829	86.42	NA	NA	4.8	Order	Bacteria	Firmicutes	Clostridia	Clostridiales	Clostridiaceae 1	Clostridium sensu stricto 13
	730da37d99b572f5c0ce8c0cbedf861b	total health scoreg	0.333	1	2.3	4.6	5.039	84.27	0.2	11.68	6.27	Genus	Bacteria	Firmicutes	Clostridia	Clostridiales	Peptococcaceae	Desulfosporosinus
	2b2291e975bb6bf6481b87f46febf7c6	total health scoreg	0.331	2.4	7.9	51.2	1.536	90.65	0.33	15.95	0.5	Genus	Bacteria	Actinobacteria	Thermoleophilia	Gaiellales	Gaiellaceae	Gaiella
	1cf7614d04b51dac8fa629976f2ea09e	total health scoreg	0.329	4.9	15	9.6	1.536	90.65	0.33	15.95	0.5	Order	Bacteria	Actinobacteria	Thermoleophilia	Gaiellales	uncl Gaiellales	uncl Gaiellales
	298bf105056c63466bf879f92b82c1ea	total health scoreg	0.326	1.5	6.1	17.7	NA	NA	NA	NA	NA	NA	Bacteria	Actinobacteria	Thermoleophilia	Gaiellales	uncl Gaiellales	uncl Gaiellales
	7044a8493a6825eabbde65173cd854ec	total health scoreg	0.326	7.9	19.2	4	2.339	89.01	0.67	3.94	0.99	Phylum	Bacteria	Chloroflexi	KD4-96	KD4-96	KD4-96	KD4-96
	72a9c686197362b530019ef1fc4bd5b1	total health scoreg	0.324	1.8	3.4	8.1	4.736	89.76	NA	NA	1.71	Class	Bacteria	Actinobacteria	MB-A2-108	MB-A2-108	MB-A2-108	MB-A2-108
	54365314121ac27b56a3400f94955f68	total health scoreg	0.323	4.1	14.3	13.2	4.929	87.97	NA	NA	3.13	Class	Bacteria	Proteobacteria	Gammaproteobacteria	Betaproteobacteriales	A21b	A21b
	ea69aca688661fb80eb747fa70b0e535	total health scoreg	0.323	3.6	10.7	13.9	3.91	88.53	NA	NA	1.57	Order	Bacteria	Proteobacteria	Alphaproteobacteria	Elsterales	uncl Elsterales	uncl Elsterales
	51f8f71f4b0223a39ec054a78b80cb4b	total health scoreg	0.318	1.5	2.9	4.9	1.536	90.65	0.33	15.95	0.5	Genus	Bacteria	Actinobacteria	Thermoleophilia	Gaiellales	Gaiellaceae	Gaiella
	44eca46777bbf303d31efe95efb78798	total health scoreg	0.317	3	10.7	8	3.972	86.33	0.17	5.96	1.67	Class	Bacteria	Acidobacteria	Holophagae	Subgroup 7	Subgroup 7	Subgroup 7
	633061d9ddf4033ec35b70f178801141	total health scoreg	0.317	1.5	6	6.9	4.803	86.16	0.57	22.54	1.5	Genus	Bacteria	Proteobacteria	Alphaproteobacteria	Rhizobiales	Rhodomicrobiaceae	Rhodomicrobium
	ccf2f1849c501b0d87a967fdb49ebe59	total health scoreg	0.314	1.8	7.3	16.2	4.736	89.76	NA	NA	1.71	Class	Bacteria	Actinobacteria	MB-A2-108	MB-A2-108	MB-A2-108	MB-A2-108
	0f83b6c718e8db0ae1edab32218b5e6a	total health scoreg	0.314	7.4	33.4	19.3	3.91	89.88	0.38	0	0	Order	Bacteria	Verrucomicrobia	Verrucomicrobiae	Chthoniobacterales	Chthoniobacteraceae	Candidatus Udaeobacter
	4c054e25cbfcf8c96b53bfeac32918e8	total health scoreg	0.314	2.5	8.4	17.4	1.536	90.65	0.33	15.95	0.5	Order	Bacteria	Actinobacteria	Thermoleophilia	Gaiellales	uncl Gaiellales	uncl Gaiellales
	f97b834bb91fd0fc4b18cf1f21d9f91c	total health scoreg	0.314	1.6	5.3	10.5	1.919	93.01	0.22	7.89	0.85	Order	Bacteria	Actinobacteria	Acidimicrobiia	IMCC26256	IMCC26256	IMCC26256
	78a8d0a8749d7d0b397e83a2ef4b811d	total health scoreg	0.312	1.3	4.3	10.2	3.91	89.88	0.38	0	0	Order	Bacteria	Verrucomicrobia	Verrucomicrobiae	Chthoniobacterales	Chthoniobacteraceae	Candidatus Udaeobacter
	4c13aaf9727e81d4d00cc1e3753812a5	total health scoreg	0.311	1	4.5	7.5	NA	NA	NA	NA	NA	NA	Bacteria	Chloroflexi	Anaerolineae	RBG-13-54-9	RBG-13-54-9	RBG-13-54-9
	76eae678fd39e7181ced9aac021dff5d	total health scoreg	0.311	0.9	3.3	9.6	3.841	90.04	0.23	12.08	0.75	Phylum	Bacteria	Acidobacteria	Subgroup 25	Subgroup 25	Subgroup 25	Subgroup 25
	2a5dc633c870f985d6c1a2f59208eec6	total health scoreg	0.31	2.5	17	32.9	4.511	87.97	NA	NA	3.13	Order	Bacteria	Proteobacteria	Gammaproteobacteria	Gammaproteobacteria Incertae Sedis	Unknown Family	Acidibacter
	fcc143eda251f0c0980bd7569acdfa97	total health scoreg	0.308	2.1	5.7	5.8	3.791	88.49	5.14	8.31	1	Order	Bacteria	Acidobacteria	Blastocatellia (Subgroup 4)	Blastocatellales	Blastocatellaceae	uncl Blastocatellaceae
	68200b346adb0812a5454d10c21029f5	total health scoreg	0.308	2.3	4.3	3.2	6.021	92.77	0.08	19.35	1	Genus	Bacteria	Proteobacteria	Alphaproteobacteria	Reyranellales	Reyranellaceae	Reyranella
	4263d8783e52e16101f51767687a1652	total health scoreg	0.304	2	7.7	17.7	2.339	89.01	0.67	3.94	0.99	Phylum	Bacteria	Chloroflexi	Gitt-GS-136	Gitt-GS-136	Gitt-GS-136	Gitt-GS-136
	1a0f7fb001fbd7174677ac73acb996bd	total health scoreg	-0.304	4.2	39.6	44	3.478	85.88	0.16	19.06	5.55	Family	Bacteria	Firmicutes	Bacilli	Bacillales	Planococcaceae	uncl Planococcaceae
	2dbf18df4d788c5c475555211daa7164	total health scoreg	-0.305	1.9	7.7	25.2	6.17	87.57	NA	NA	2.13	Genus	Bacteria	Actinobacteria	Actinobacteria	Streptomycetales	Streptomycetaceae	Streptomyces
	602b2bda69d4c064c71618e0a5825913	total health scoreg	-0.308	1.9	7.1	23.7	1.919	93.01	0.22	7.89	0.85	Order	Bacteria	Actinobacteria	Acidimicrobiia	IMCC26256	IMCC26256	IMCC26256
	c065d9ec5e2146eeb05b2cdea862452d	total health scoreg	-0.315	1.6	7.1	18.8	1.536	90.65	0.33	15.95	0.5	Order	Bacteria	Actinobacteria	Thermoleophilia	Gaiellales	uncl Gaiellales	uncl Gaiellales
	c0bdc7c536988b26450aff7f2b2f461f	total health scoreg	-0.316	6.5	75.9	67.6	3.791	88.49	5.14	8.31	1	Order	Bacteria	Acidobacteria	Blastocatellia (Subgroup 4)	Pyrinomonadales	Pyrinomonadaceae	RB41
	890a9e96d55f6b5079f0f0fe93f5fd0e	total health scoreg	-0.32	1.8	10.8	24.4	3.219	86.22	0.44	48.29	0.99	Family	Bacteria	Proteobacteria	Gammaproteobacteria	Betaproteobacteriales	Nitrosomonadaceae	MND1
	c2a445a6257bffac4fc8cb4570868e09	total health scoreg	-0.321	4.9	24.6	23.1	NA	NA	NA	NA	NA	NA	Archaea	Thaumarchaeota	Nitrososphaeria	Nitrososphaerales	Nitrososphaeraceae	Nitrososphaeraceae
	caf815b6b5e1bb1aad630fd24e83ebd5	total health scoreg	-0.341	3.2	16.8	13.5	9.572	91.14	0.68	0	2.5	Genus	Bacteria	Actinobacteria	Actinobacteria	Pseudonocardiales	Pseudonocardiaceae	Crossiella
	0f4d15f0fc81aa0c4b330f906b5fbdcc	total health scoreg	-0.355	2.2	10.4	12	NA	NA	NA	NA	NA	NA	Archaea	Thaumarchaeota	Nitrososphaeria	Nitrososphaerales	Nitrososphaeraceae	Nitrososphaeraceae
	d34ff37a4069a0abfcd7ab7b88a5df49	total health scoreg	-0.377	5.8	41.5	18.6	NA	NA	NA	NA	NA	NA	Archaea	Thaumarchaeota	Nitrososphaeria	Nitrososphaerales	Nitrososphaeraceae	Nitrososphaeraceae
	14b1b69bef9793181e521da4efaf5678	total health scoreg	-0.387	11.9	47.2	33.3	3.841	90.04	0.23	12.08	0.75	Phylum	Bacteria	Acidobacteria	Subgroup 6	Subgroup 6	Subgroup 6	Subgroup 6
	934a0cbb245490374e5f5a3d24243d6b	DNA	0.66	5.5	27.5	20.6	5.086	89.06	0.09	27.38	1.42	Family	Bacteria	Proteobacteria	Alphaproteobacteria	Rhizobiales	Xanthobacteraceae	uncl Xanthobacteraceae
	633061d9ddf4033ec35b70f178801141	DNA	0.62	1.5	6	6.9	4.803	86.16	0.57	22.54	1.5	Genus	Bacteria	Proteobacteria	Alphaproteobacteria	Rhizobiales	Rhodomicrobiaceae	Rhodomicrobium
	68200b346adb0812a5454d10c21029f5	DNA	0.608	2.3	4.3	3.2	6.021	92.77	0.08	19.35	1	Genus	Bacteria	Proteobacteria	Alphaproteobacteria	Reyranellales	Reyranellaceae	Reyranella
	23dffc43124b8969f69c5c2312633678	DNA	0.603	2.1	6.9	8.5	2.067	92.8	0.23	24.27	1.2	Family	Bacteria	Actinobacteria	Acidimicrobiia	Microtrichales	Ilumatobacteraceae	uncl Ilumatobacteraceae
	74a5860c8e12fb18614524642b0be5ba	DNA	0.577	2.5	6.1	3	4.736	89.76	NA	NA	1.71	Class	Bacteria	Actinobacteria	MB-A2-108	MB-A2-108	MB-A2-108	MB-A2-108
	65863dab5b6c8f2c8264daf702b65de0	DNA	0.569	2	8.7	7.7	3.841	90.04	0.23	12.08	0.75	Phylum	Bacteria	Acidobacteria	Subgroup 6	Subgroup 6	Subgroup 6	Subgroup 6
	443864a760b6cb5a725ef6a62f9fc2c2	DNA	0.566	1.8	5	3.6	4.736	89.76	NA	NA	1.71	Class	Bacteria	Actinobacteria	MB-A2-108	MB-A2-108	MB-A2-108	MB-A2-108
	97162cad4c8e5454c430f4df1d14bb03	DNA	0.562	4.4	9.6	2.4	3.219	86.22	0.44	48.29	0.99	Family	Bacteria	Proteobacteria	Gammaproteobacteria	Betaproteobacteriales	Nitrosomonadaceae	MND1
	2aa217296dbba0fbd6dd275e256a703c	DNA	0.552	1.3	4.5	2.7	7.293	79.14	0.93	26.87	2.4	Genus	Bacteria	Planctomycetes	Planctomycetacia	Gemmatales	Gemmataceae	Gemmata
	4f090ff69ffcb1601ea5cf2f8fc55c86	DNA	0.541	3.2	9.8	4.6	4.798	86.45	NA	NA	2.34	Family	Bacteria	Proteobacteria	Gammaproteobacteria	Betaproteobacteriales	Burkholderiaceae	uncl Burkholderiaceae
	9f207c3ed139846307091bdfd674df9d	DNA	0.535	1	2.2	3.2	4.555	90.39	0.56	94.69	1.04	Genus	Bacteria	Actinobacteria	Actinobacteria	Corynebacteriales	Mycobacteriaceae	Mycobacterium
	4c054e25cbfcf8c96b53bfeac32918e8	DNA	0.534	2.5	8.4	17.4	1.536	90.65	0.33	15.95	0.5	Order	Bacteria	Actinobacteria	Thermoleophilia	Gaiellales	uncl Gaiellales	uncl Gaiellales
	41cc9296db3adb44614971d5f3017a64	DNA	0.522	2.4	7.1	7.3	3.841	90.04	0.23	12.08	0.75	Phylum	Bacteria	Acidobacteria	Subgroup 6	Subgroup 6	Subgroup 6	Subgroup 6
	8cf7b064478d6489189e39485bdd25b3	DNA	0.52	1.8	4.9	4.4	4.208	89.61	0.35	20.84	2.04	Genus	Bacteria	Proteobacteria	Deltaproteobacteria	Desulfuromonadales	Geobacteraceae	Geobacter
	30e4d777eaf41273379efeb21c0117d0	DNA	0.514	2	3.4	1.5	3.841	88.92	0.11	17.1	1	Phylum	Bacteria	Acidobacteria	Acidobacteriia	Subgroup 2	Subgroup 2	Subgroup 2
	21ac7e54570db3e7d22df7a01dcf4580	DNA	0.5	1.8	3.7	2.7	3.91	89.88	0.38	0	0	Order	Bacteria	Verrucomicrobia	Verrucomicrobiae	Chthoniobacterales	Chthoniobacteraceae	Candidatus Udaeobacter
	a5cda7cdc0e76c3dafafc56910fb6d28	DNA	0.493	1.2	2.9	1.4	3.478	84.3	0.32	32.55	6.41	Family	Bacteria	Firmicutes	Bacilli	Bacillales	Planococcaceae	Lysinibacillus
	11c059808bac4e65f2c97001f978295c	DNA	0.49	4.4	12.8	2.2	5.055	89.54	0.53	19.42	1.83	Genus	Bacteria	Actinobacteria	Actinobacteria	Frankiales	Nakamurellaceae	Nakamurella
	b0fca72f74987b46a7bbb035f9600f14	DNA	0.489	2.4	13.3	41.5	3.934	88.24	0.23	22.3	1.28	Family	Bacteria	Proteobacteria	Alphaproteobacteria	Rhizobiales	Hyphomicrobiaceae	Pedomicrobium
	87db8236d17ee7013f16a9a657c57012	DNA	0.484	3.3	6.2	5.4	1.786	88.68	NA	NA	1.29	Family	Bacteria	Proteobacteria	Deltaproteobacteria	uncl Deltaproteobacteria	uncl Deltaproteobacteria	uncl Deltaproteobacteria
	454e45cebee69468c014559ae286b46f	DNA	0.483	1.2	2.3	2.7	3.286	89.56	0.66	12.12	0.95	Order	Bacteria	Nitrospirae	4-29-1	4-29-1	4-29-1	4-29-1
	7f688c2c6c5faebcde81b59f975cc69d	DNA	0.478	1.4	6	4.4	9.224	76.29	0.66	23.72	8	Order	Bacteria	Chloroflexi	Ktedonobacteria	Ktedonobacterales	Ktedonobacteraceae	HSB OF53-F07
	fd4777017dc33c7520e6438dda68a73a	DNA	0.474	2.1	6.6	5.4	1.536	90.65	0.33	15.95	0.5	Genus	Bacteria	Actinobacteria	Thermoleophilia	Gaiellales	Gaiellaceae	Gaiella
	78a8d0a8749d7d0b397e83a2ef4b811d	DNA	0.473	1.3	4.3	10.2	3.91	89.88	0.38	0	0	Order	Bacteria	Verrucomicrobia	Verrucomicrobiae	Chthoniobacterales	Chthoniobacteraceae	Candidatus Udaeobacter
	821d6893712d89357616f8376083407f	DNA	0.469	0.9	2.8	5.7	5.975	85.82	0.05	18.55	2.15	Family	Bacteria	Proteobacteria	Alphaproteobacteria	Rhizobiales	Beijerinckiaceae	Microvirga
	b6242718a57a018eeb04f3626dc45ebb	DNA	0.467	2.5	4.6	1.3	3.668	85.2	NA	NA	4.37	Genus	Bacteria	Firmicutes	Bacilli	Bacillales	uncl Bacillales	uncl Bacillales
	c462611108c2f73008156915517910ee	DNA	0.464	2.5	4.9	2.2	7.293	79.14	0.93	26.87	2.4	Genus	Bacteria	Planctomycetes	Planctomycetacia	Gemmatales	Gemmataceae	Gemmata
	8db6fde47bd307536c7b6f571959da0a	DNA	0.461	1.8	7.7	2.8	4.261	88.44	0.16	21.21	1.29	Family	Bacteria	Planctomycetes	Planctomycetacia	Pirellulales	Pirellulaceae	uncl Pirellulaceae
	730da37d99b572f5c0ce8c0cbedf861b	DNA	0.459	1	2.3	4.6	5.039	84.27	0.2	11.68	6.27	Genus	Bacteria	Firmicutes	Clostridia	Clostridiales	Peptococcaceae	Desulfosporosinus
	4ce464f57ecf8528fba59f3f910d5ca9	DNA	0.455	1.6	3.7	4.5	3.91	84.69	0	75.34	1	Order	Bacteria	Verrucomicrobia	Verrucomicrobiae	Chthoniobacterales	Xiphinematobacteraceae	Candidatus Xiphinematobacter
	cb85b394ebfeaf93ee43b1413f558ccc	DNA	0.454	2.2	8	8	1.536	90.65	0.33	15.95	0.5	Order	Bacteria	Actinobacteria	Thermoleophilia	Gaiellales	uncl Gaiellales	uncl Gaiellales
	2548ecdf9dc389f363b87d738186c4c0	DNA	0.451	1.5	6.5	22.1	NA	NA	NA	NA	NA	NA	Bacteria	Actinobacteria	Thermoleophilia	Gaiellales	uncl Gaiellales	uncl Gaiellales
	215ecac96a66e33fb7f5dfb17865c798	DNA	0.447	1.8	4.4	1.7	4.929	87.97	NA	NA	3.13	Class	Bacteria	Proteobacteria	Gammaproteobacteria	Betaproteobacteriales	uncl Betaproteobacteriales	uncl Betaproteobacteriales
	b8ae814e2e5877dbbb981146f01497ee	DNA	0.446	2.4	5.4	4.5	5.086	89.06	0.09	27.38	1.42	Family	Bacteria	Proteobacteria	Alphaproteobacteria	Rhizobiales	Xanthobacteraceae	uncl Xanthobacteraceae
	ee2e7ace192db36a48051a439ca2f942	DNA	0.445	1.7	6.3	5.8	4.929	87.97	NA	NA	3.13	Class	Bacteria	Proteobacteria	Gammaproteobacteria	Betaproteobacteriales	uncl Betaproteobacteriales	uncl Betaproteobacteriales
	b5fcf221a91d8e2eb1e78d1331ddef09	DNA	0.444	1.4	1.9	0.8	1.536	90.65	0.33	15.95	0.5	Order	Bacteria	Actinobacteria	Thermoleophilia	Gaiellales	uncl Gaiellales	uncl Gaiellales
	03609542cedc3d4c73d2ebbf21e8d8bf	DNA	0.441	0.9	1.7	1.5	NA	NA	NA	NA	NA	NA	Bacteria	uncl Bacteria	uncl Bacteria	uncl Bacteria	uncl Bacteria	uncl Bacteria
	275acf15e3b985d08b7a0231513e62fe	DNA	0.439	3.7	9.2	2.3	3.972	86.33	0.17	5.96	1.67	Class	Bacteria	Acidobacteria	Holophagae	Subgroup 7	Subgroup 7	Subgroup 7
	f0909ed4f1fcb4d6eeedae0a23b2117f	DNA	0.439	0.7	1.1	0.8	5.935	89.92	0.22	34.18	1.56	Family	Bacteria	Bacteroidetes	Bacteroidia	Chitinophagales	Chitinophagaceae	uncl Chitinophagaceae
	6e689c6cc3bb759cc65a17c5be184b73	DNA	0.439	4.6	11.4	2.4	4.261	84.4	0.72	20.37	5	Family	Bacteria	Planctomycetes	Planctomycetacia	Isosphaerales	Isosphaeraceae	uncl Isosphaeraceae
	01d3739528bb79d8a279331174cd1177	DNA	0.438	1.4	2.3	1.7	7.293	84.59	1.54	19.9	2	Genus	Bacteria	Planctomycetes	Planctomycetacia	Gemmatales	Gemmataceae	Fimbriiglobus
	8e74297c0c117b94ffc35d6deb4bcacc	DNA	0.437	1.3	2.4	1.7	3.841	90.04	0.23	12.08	0.75	Phylum	Bacteria	Acidobacteria	Subgroup 6	Subgroup 6	Subgroup 6	Subgroup 6
	d8c403bc6d687e318ab2b4125e3014d3	DNA	0.434	1.9	3	1	4.621	84.3	0.32	32.55	6.41	Genus	Bacteria	Firmicutes	Bacilli	Bacillales	Planococcaceae	Lysinibacillus
	c44f41c7596ea9673e2cab4ca5c3aa0d	DNA	0.431	1.6	15.1	28.8	3.829	86.42	NA	NA	4.8	Order	Bacteria	Firmicutes	Clostridia	Clostridiales	Clostridiaceae 1	Clostridium sensu stricto 13
	59084789b8d0f8c6b18f470a16bd0f45	DNA	0.43	3.8	8.3	1.3	6.719	89.28	0.61	65.18	2.58	Genus	Bacteria	Actinobacteria	Actinobacteria	Pseudonocardiales	Pseudonocardiaceae	uncl Pseudonocardiaceae
	aa98e768070585b3f40f684ba4e429b2	DNA	0.429	1.6	5.2	8	1.536	90.65	0.33	15.95	0.5	Order	Bacteria	Actinobacteria	Thermoleophilia	Gaiellales	uncl Gaiellales	uncl Gaiellales
	9adc06cbd2315c6e9e820b70b569d288	DNA	0.429	0.9	1.8	3.2	NA	NA	NA	NA	NA	NA	Bacteria	Proteobacteria	Deltaproteobacteria	uncl Deltaproteobacteria	uncl Deltaproteobacteria	uncl Deltaproteobacteria
	728a181cf5b14c8ea25861e183987f31	DNA	0.428	1	3.4	5.7	4.929	86.22	0.44	48.29	0.99	Class	Bacteria	Proteobacteria	Gammaproteobacteria	Betaproteobacteriales	Nitrosomonadaceae	mle1-7
	aa89a9a5064bd87bb277eddd3f05d67a	DNA	0.426	1.5	4	2.4	4.511	87.97	NA	NA	3.13	Order	Bacteria	Proteobacteria	Gammaproteobacteria	Gammaproteobacteria Incertae Sedis	Unknown Family	Acidibacter
	ccf2f1849c501b0d87a967fdb49ebe59	DNA	0.425	1.8	7.3	16.2	4.736	89.76	NA	NA	1.71	Class	Bacteria	Actinobacteria	MB-A2-108	MB-A2-108	MB-A2-108	MB-A2-108
	d69bf59fe94c908dab2423426ba8c541	DNA	0.422	3.9	7.7	1.8	5.086	89.06	0.09	27.38	1.42	Family	Bacteria	Proteobacteria	Alphaproteobacteria	Rhizobiales	Xanthobacteraceae	uncl Xanthobacteraceae
	0da392f5358fdee1797b2252967be587	DNA	0.422	1.5	6	5.5	5.762	85.44	1.61	7.09	1.25	Genus	Bacteria	Chloroflexi	Chloroflexia	Chloroflexales	Roseiflexaceae	uncl Roseiflexaceae
	126cf2666da9d46a07116c8cd6bbf784	DNA	0.419	3.3	10.4	3.2	4.519	88.33	0.33	60.71	0.82	Genus	Bacteria	Nitrospirae	Nitrospira	Nitrospirales	Nitrospiraceae	Nitrospira
	954310483fea0a071d7c59bac50a3260	DNA	0.417	1.2	7.3	3	4.332	89.38	0.34	20.54	2.23	Family	Bacteria	Proteobacteria	Alphaproteobacteria	Rhodospirillales	Rhodopirillaceae	Defluviicoccus
	51f8f71f4b0223a39ec054a78b80cb4b	DNA	0.415	1.5	2.9	4.9	1.536	90.65	0.33	15.95	0.5	Genus	Bacteria	Actinobacteria	Thermoleophilia	Gaiellales	Gaiellaceae	Gaiella
	2a998de04fddfacca30cfeab414d0deb	DNA	0.414	1	4	3.6	3.846	92.31	0.04	5.24	0.69	Family	Bacteria	Gemmatimonadetes	Gemmatimonadetes	Gemmatimonadales	Gemmatimonadaceae	uncl Gemmatimonadaceae
	c98a38fda4763a22346abac06dbf7d90	DNA	0.414	0.7	1.9	1.8	1.536	90.65	0.33	15.95	0.5	Order	Bacteria	Actinobacteria	Thermoleophilia	Gaiellales	uncl Gaiellales	uncl Gaiellales
	9df64213190650aed5f7e3f5a06bdbbc	DNA	0.408	4.2	18	35.7	2.339	89.01	0.67	3.94	0.99	Phylum	Bacteria	Chloroflexi	KD4-96	KD4-96	KD4-96	KD4-96
	695cd98fb9d9e4316f8724cec92297e5	DNA	0.406	1.7	3.6	1.4	3.91	89.55	0.15	17.83	0.86	Order	Bacteria	Verrucomicrobia	Verrucomicrobiae	Chthoniobacterales	uncl Chthoniobacterales	uncl Chthoniobacterales
	f662c53c52ef785da1c98462882e8bf1	DNA	0.399	1.9	3.9	2.7	7.821	88.63	0.06	31.2	1	Genus	Bacteria	Verrucomicrobia	Verrucomicrobiae	Chthoniobacterales	Chthoniobacteraceae	Chthoniobacter
	e909d93181718c94998f42d5e26cc568	DNA	0.395	0.3	0.9	1.5	NA	NA	NA	NA	NA	NA	Bacteria	Planctomycetes	Phycisphaerae	Phycisphaerales	Phycisphaeraceae	SM1A02
	54372185b1b98dc31f53f5409e42a58c	DNA	0.392	1.3	7.1	10.4	4.511	87.97	NA	NA	3.13	Order	Bacteria	Proteobacteria	Gammaproteobacteria	PLTA13	PLTA13	PLTA13
	42a5ce66829298147fee6b3c3cc227db	DNA	0.39	2.1	8.4	10.2	3.91	89.88	0.38	0	0	Order	Bacteria	Verrucomicrobia	Verrucomicrobiae	Chthoniobacterales	Chthoniobacteraceae	Candidatus Udaeobacter
	620f7b9a6e114f2f1cd1dcadff6d1a6c	DNA	0.389	1	2	1	5.134	86.45	NA	NA	2.34	Family	Bacteria	Proteobacteria	Gammaproteobacteria	Betaproteobacteriales	Burkholderiaceae	uncl Burkholderiaceae
	4c13aaf9727e81d4d00cc1e3753812a5	DNA	0.385	1	4.5	7.5	NA	NA	NA	NA	NA	NA	Bacteria	Chloroflexi	Anaerolineae	RBG-13-54-9	RBG-13-54-9	RBG-13-54-9
	11612f9d5b4e9825d193099eb8f0c49b	DNA	0.384	1.5	2.8	2.7	5.095	90.06	0	35.92	1	Genus	Bacteria	Proteobacteria	Alphaproteobacteria	Rhizobiales	Rhizobiales Incertae Sedis	Bauldia
	b15d9fc7590872bb34510c7505f7a4ff	DNA	0.384	2.6	6.4	0.9	1.536	90.65	0.33	15.95	0.5	Genus	Bacteria	Actinobacteria	Thermoleophilia	Gaiellales	Gaiellaceae	Gaiella
	5b673c3b8fdc83b84c94faf819d555b7	DNA	0.383	4.3	14.1	27.8	5.086	89.06	0.09	27.38	1.42	Family	Bacteria	Proteobacteria	Alphaproteobacteria	Rhizobiales	Xanthobacteraceae	uncl Xanthobacteraceae
	76eae678fd39e7181ced9aac021dff5d	DNA	0.381	0.9	3.3	9.6	3.841	90.04	0.23	12.08	0.75	Phylum	Bacteria	Acidobacteria	Subgroup 25	Subgroup 25	Subgroup 25	Subgroup 25
	5009e08df4ab2958c754d040bc66cffa	DNA	0.381	3.5	13.3	9.6	3.972	86.33	0.17	5.96	1.67	Class	Bacteria	Acidobacteria	Holophagae	Subgroup 7	Subgroup 7	Subgroup 7
	92bdd0720d51bed3cd15e5b34c6b5e91	DNA	0.379	1.9	5.4	1.3	3.972	86.33	0.17	5.96	1.67	Class	Bacteria	Acidobacteria	Holophagae	Subgroup 7	Subgroup 7	Subgroup 7
	dcfb435e42a643843dd0f3f99d842dd8	DNA	0.379	2	6.2	5.4	2.339	89.01	0.67	3.94	0.99	Phylum	Bacteria	Chloroflexi	KD4-96	KD4-96	KD4-96	KD4-96
	a7db197d3a76ed1d4fa13a99ff1cd999	DNA	0.375	1.5	5.8	7.7	6.733	90.33	0.7	46.84	1.26	Order	Bacteria	Proteobacteria	Deltaproteobacteria	Myxococcales	Phaselicystidaceae	Phaselicystis
	994b97bc8862286a016eed49873ea2d9	DNA	0.375	1.9	9.8	10.7	3.91	89.88	0.38	0	0	Order	Bacteria	Verrucomicrobia	Verrucomicrobiae	Chthoniobacterales	Chthoniobacteraceae	Candidatus Udaeobacter
	1c0e3ed74e71c5a71c05cf998a108f0c	DNA	0.371	0.7	3.2	5	NA	NA	NA	NA	NA	NA	Bacteria	Latescibacteria	Latescibacteria	Latescibacterales	Latescibacteraceae	Latescibacteraceae
	7c8c1f3d971565f28b16822a8401225a	DNA	0.371	2.2	6.5	5.1	4.998	88.7	0.1	19.05	1	Order	Bacteria	Acidobacteria	Acidobacteriia	Acidobacteriales	uncl Acidobacteriales	uncl Acidobacteriales
	8d0a3f1883d21820c574e4d148d3d7e3	DNA	0.366	1.9	5.5	1.5	4.929	86.22	0.44	48.29	0.99	Class	Bacteria	Proteobacteria	Gammaproteobacteria	Betaproteobacteriales	Nitrosomonadaceae	GOUTA6
	89b3082dc755373217df366dadc53b00	DNA	0.365	1.9	4.8	3	5.147	90.43	0.32	21.99	1.67	Genus	Bacteria	Proteobacteria	Deltaproteobacteria	Myxococcales	Archangiaceae	Anaeromyxobacter
	6a75a6479d0dd45f884cde07e7845b99	DNA	0.365	1.5	7.8	2.8	9.224	76.29	0.66	23.72	8	Order	Bacteria	Chloroflexi	Ktedonobacteria	Ktedonobacterales	Ktedonobacteraceae	JG30a-KF-32
	4582181b86a143c4acb79d9cde9438b0	DNA	0.365	1.7	8.5	3.9	2.339	89.01	0.67	3.94	0.99	Phylum	Bacteria	Chloroflexi	KD4-96	KD4-96	KD4-96	KD4-96
	8a2b73e4103991a2a6d98d2fbd8632e0	DNA	0.363	1.1	2	1	2.339	89.01	0.67	3.94	0.99	Phylum	Bacteria	Chloroflexi	KD4-96	KD4-96	KD4-96	KD4-96
	ce06a5220b30d00a37018a585ef9a9ab	DNA	0.363	1.8	3.9	1	1.536	90.65	0.33	15.95	0.5	Genus	Bacteria	Actinobacteria	Thermoleophilia	Gaiellales	Gaiellaceae	Gaiella
	e6f7a4b167876acad9b08f632c3a547f	DNA	0.36	10.4	83.9	59.3	3.91	89.88	0.38	0	0	Order	Bacteria	Verrucomicrobia	Verrucomicrobiae	Chthoniobacterales	Chthoniobacteraceae	Candidatus Udaeobacter
	8630398f1cac4227f6d59905292d8dd9	DNA	0.36	0.8	2.8	1.8	2.339	89.7	0.39	2.51	0.62	Phylum	Bacteria	Chloroflexi	Anaerolineae	SJA-15	SJA-15	SJA-15
	7768097de5dab27bd5a8fa7886fbc6a6	DNA	0.359	1.7	3.1	3.7	3.91	90.02	0.17	12.39	1.6	Order	Bacteria	Proteobacteria	Alphaproteobacteria	Tistrellales	Geminicoccaceae	Candidatus Alysiosphaera
	0d7871c5c607f93cdc754213addab74e	DNA	0.358	4	18.9	44	4.683	91.7	0.39	16.23	0.89	Order	Bacteria	Actinobacteria	Thermoleophilia	Solirubrobacterales	67-14	67-14
	7c0eb037f8dcf44b11ecdc09e0f40c6c	DNA	0.357	11	40	8.2	3.841	90.04	0.23	12.08	0.75	Phylum	Bacteria	Acidobacteria	Subgroup 6	Subgroup 6	Subgroup 6	Subgroup 6
	8bcb267c03a71463d70bd9f57156ed44	DNA	0.355	0.7	1.7	2.7	3.791	90.04	0.23	12.08	0.75	Order	Bacteria	Acidobacteria	Blastocatellia (Subgroup 4)	11-24	11-24	11-24
	3bc4b46928bc07e28d62ed3c891eab95	DNA	0.354	3.3	13.3	41.4	3.791	88.49	5.14	8.31	1	Order	Bacteria	Acidobacteria	Blastocatellia (Subgroup 4)	Pyrinomonadales	Pyrinomonadaceae	RB41
	286d80b01371bc50377c27aefaf0ca08	DNA	0.353	0.9	2.8	3.3	4.929	86.22	0.44	48.29	0.99	Class	Bacteria	Proteobacteria	Gammaproteobacteria	Betaproteobacteriales	Nitrosomonadaceae	mle1-7
	b88401d1bcdf11fdacc9bb9e44fceeee	DNA	0.352	1.6	2.9	1.3	2.339	89.01	0.67	3.94	0.99	Phylum	Bacteria	Chloroflexi	JG30-KF-CM66	JG30-KF-CM66	JG30-KF-CM66	JG30-KF-CM66
	258e762bd23b0060f55facad338a6cd8	DNA	0.352	3.4	4.5	0.6	3.91	88.53	NA	NA	1.57	Order	Bacteria	Proteobacteria	Alphaproteobacteria	Elsterales	uncl Elsterales	uncl Elsterales
	569323ee635ff515466963b479d5a90a	DNA	0.349	2.6	5.5	1.4	3.478	85.88	0.16	19.06	5.55	Family	Bacteria	Firmicutes	Bacilli	Bacillales	Planococcaceae	uncl Planococcaceae
	97c0b2290f4e03e174ad59e3efc921e3	DNA	0.347	0.2	0.3	0.5	NA	NA	NA	NA	NA	NA	Bacteria	Latescibacteria	Latescibacteria	Latescibacteria	Latescibacteria	Latescibacteria
	e83e81c23ba62a38373a39de5a429634	DNA	0.345	1.1	2.9	1.2	1.536	90.65	0.33	15.95	0.5	Order	Bacteria	Actinobacteria	Thermoleophilia	Gaiellales	uncl Gaiellales	uncl Gaiellales
	87aaeb1767e7f5f3ec6fd9778b52d397	DNA	0.345	0.4	0.9	0.9	NA	NA	NA	NA	NA	NA	Bacteria	Planctomycetes	Planctomycetacia	Gemmatales	Gemmataceae	uncl Gemmataceae
	8b2c8af2f87993d2f7b92195ee3d264c	DNA	0.342	1.3	3.7	1.4	4.929	86.22	0.44	48.29	0.99	Class	Bacteria	Proteobacteria	Gammaproteobacteria	Betaproteobacteriales	Nitrosomonadaceae	IS-44
	067bc308f1e1da3cc2694bdb4d309026	DNA	0.341	2.4	9.4	2.7	1.786	88.68	NA	NA	1.29	Family	Bacteria	Proteobacteria	Deltaproteobacteria	uncl Deltaproteobacteria	uncl Deltaproteobacteria	uncl Deltaproteobacteria
	ae425cf1409fe21ba63a6ec39a5cbfde	DNA	0.339	0.8	1.5	1.3	3.478	85.2	NA	NA	4.37	Family	Bacteria	Firmicutes	Bacilli	Bacillales	uncl Bacillales	uncl Bacillales
	4187fc993f5945a3cf8bdf0774b7dc3c	DNA	0.339	1.3	3.2	3.5	7.293	81.17	1.09	23.46	2.71	Genus	Bacteria	Planctomycetes	Planctomycetacia	Gemmatales	Gemmataceae	uncl Gemmataceae
	966f96eea341f47769fbe29a4add42c4	DNA	0.339	1.8	6.2	8.1	0.79	90.26	0	0	0	Genus	Bacteria	Proteobacteria	Alphaproteobacteria	Acetobacterales	Acetobacteraceae	Acidicaldus
	e18b54d3c3445deff0d4c55fe54dc297	DNA	0.338	0.3	0.4	0.5	3.286	87.9	0.27	0	0.86	Order	Bacteria	Rokubacteria	NC10	Methylomirabilales	Methylomirabilaceae	Sh765B-TzT-35
	1ed5c211dca1fadb050ca9dd84043416	DNA	0.338	2.4	6.5	4.4	3.841	88.92	0.11	17.1	1	Phylum	Bacteria	Acidobacteria	Acidobacteriia	Subgroup 2	Subgroup 2	Subgroup 2
	e67c283d1055f9b2eaf0c57f734c09de	DNA	0.337	2.7	6.2	1.2	3.924	91.11	0.67	13.12	1	Family	Bacteria	Actinobacteria	Actinobacteria	Micrococcales	Intrasporangiaceae	Tetrasphaera
	e1878102a4e7b43fa6591b652443c18f	DNA	0.336	2.6	5	1.2	9.224	76.29	0.66	23.72	8	Order	Bacteria	Chloroflexi	Ktedonobacteria	Ktedonobacterales	Ktedonobacteraceae	HSB OF53-F07
	726f2f83fcaccc13003386947c137373	DNA	0.335	9.3	70.1	29.2	3.427	85.2	NA	NA	4.37	Order	Bacteria	Firmicutes	Bacilli	Bacillales	uncl Bacillales	uncl Bacillales
	cac40f1a262047d0cc5f61c9e329314f	DNA	0.335	1.5	4.3	5.3	NA	NA	NA	NA	NA	NA	Bacteria	Planctomycetes	Planctomycetacia	Gemmatales	Gemmataceae	uncl Gemmataceae
	cd7f13b1996c3b05426b69c1236a4a4a	DNA	0.335	1	2.2	4.6	4.261	81.17	1.09	23.46	2.71	Family	Bacteria	Planctomycetes	Planctomycetacia	Gemmatales	Gemmataceae	uncl Gemmataceae
	7449b369f12f40e966a4377e9ab0f757	DNA	0.334	1.3	4.2	15.4	NA	NA	NA	NA	NA	NA	Bacteria	Planctomycetes	OM190	OM190	OM190	OM190
	b9bdd6f8926d8bde245775980ec5f6f1	DNA	0.333	1.5	3.1	1.9	3.024	90	0.29	5.96	0.82	Order	Bacteria	Chloroflexi	Anaerolineae	Anaerolineales	Anaerolineaceae	uncl Anaerolineaceae
	c8d20e7ae7c75caf553cd11ce320b91a	DNA	0.332	4.2	6.3	0.8	3.972	86.33	0.17	5.96	1.67	Class	Bacteria	Acidobacteria	Holophagae	Subgroup 7	Subgroup 7	Subgroup 7
	32c6d1dae430e1197fdb1d439466320d	DNA	0.331	1	1.4	0.5	1.536	90.65	0.33	15.95	0.5	Order	Bacteria	Actinobacteria	Thermoleophilia	Gaiellales	uncl Gaiellales	uncl Gaiellales
	c226360dc3c42edeb5172aa664af11b4	DNA	0.329	1.1	3.3	4.8	3.91	88.53	NA	NA	1.57	Order	Bacteria	Proteobacteria	Alphaproteobacteria	uncl Alphaproteobacteria	uncl Alphaproteobacteria	uncl Alphaproteobacteria
	1da4631d4ffb5f5c36e0d0a54dd0f53d	DNA	0.328	2.5	3.8	0.8	3.841	88.92	0.11	17.1	1	Phylum	Bacteria	Acidobacteria	Acidobacteriia	Subgroup 2	Subgroup 2	Subgroup 2
	da64e13eaccb9211f0511ca4061a71b1	DNA	0.328	2.3	3.9	0.4	4.261	81.17	1.09	23.46	2.71	Family	Bacteria	Planctomycetes	Planctomycetacia	Gemmatales	Gemmataceae	uncl Gemmataceae
	9f87f9a13ded55846ef1011a700a61cc	DNA	0.327	1.1	1.9	0.4	4.929	87.97	NA	NA	3.13	Class	Bacteria	Proteobacteria	Gammaproteobacteria	Betaproteobacteriales	SC-I-84	SC-I-84
	dc3413bcb3fcff30c26ef59ab0da9cab	DNA	0.327	2.3	9.7	14.7	6.733	90.33	0.7	46.84	1.26	Order	Bacteria	Proteobacteria	Deltaproteobacteria	Myxococcales	uncl Myxococcales	uncl Myxococcales
	63cd883c181eac16b55f523b0ab5801c	DNA	0.326	2.6	6.4	3.5	3.286	87.9	0.27	0	0.86	Order	Bacteria	Rokubacteria	NC10	Rokubacteriales	Rokubacteriales	Rokubacteriales
	35a5160059f9744aa2910ffda038d8bd	DNA	0.325	0.7	2.3	2.6	NA	NA	NA	NA	NA	NA	Bacteria	uncl Bacteria	uncl Bacteria	uncl Bacteria	uncl Bacteria	uncl Bacteria
	3c62d1639fd57df120e5a1d3c40e5b21	DNA	0.325	5	14.7	15	5.086	89.06	0.09	27.38	1.42	Family	Bacteria	Proteobacteria	Alphaproteobacteria	Rhizobiales	Xanthobacteraceae	uncl Xanthobacteraceae
	c9aa0a2d000fc5e67b0492f9df47f1ab	DNA	0.324	0.9	1.6	0.5	3.841	90.04	0.23	12.08	0.75	Phylum	Bacteria	Acidobacteria	Subgroup 17	Subgroup 17	Subgroup 17	Subgroup 17
	d99c9d5af06c0940e163ad30d40797d7	DNA	0.321	1.6	2.6	0.6	4.261	81.17	1.09	23.46	2.71	Family	Bacteria	Planctomycetes	Planctomycetacia	Gemmatales	Gemmataceae	uncl Gemmataceae
	bf3c3260f64e0ca69ef980a0a9fc0eb5	DNA	0.321	1.4	6.4	2.6	4.929	87.97	NA	NA	3.13	Class	Bacteria	Proteobacteria	Gammaproteobacteria	Betaproteobacteriales	SC-I-84	SC-I-84
	f46d00bed18d9ffecf18ac82981b2865	DNA	0.32	2.4	4.4	1.2	3.841	90.04	0.23	12.08	0.75	Phylum	Bacteria	Acidobacteria	Subgroup 6	Subgroup 6	Subgroup 6	Subgroup 6
	18b7ecc8c4cd476e4675bb6dc497ff53	DNA	0.32	2	6.2	10	1.536	90.65	0.33	15.95	0.5	Order	Bacteria	Actinobacteria	Thermoleophilia	Gaiellales	uncl Gaiellales	uncl Gaiellales
	402fed2a59f98294b145849e4d7915a6	DNA	0.32	1	2.4	0.9	4.261	88.44	0.16	21.21	1.29	Family	Bacteria	Planctomycetes	Planctomycetacia	Pirellulales	Pirellulaceae	uncl Pirellulaceae
	0a2076748e9d92a578e792f3d21e92d4	DNA	0.319	0.3	0.4	0.4	2.339	89.01	0.67	3.94	0.99	Phylum	Bacteria	Chloroflexi	TK10	TK10	TK10	TK10
	4b2544b81a01a3355506bfbba84889e1	DNA	0.319	1.3	2.3	1.3	3.301	90.99	0.23	1.1	1	Class	Bacteria	Planctomycetes	Phycisphaerae	Tepidisphaerales	WD2101 soil group	WD2101 soil group
	134e1c859ff430e9a868dde840931a76	DNA	0.319	5.9	48.4	93.6	7.198	85.37	0.06	20.97	1.15	Family	Bacteria	Proteobacteria	Alphaproteobacteria	Rhizobiales	Xanthobacteraceae	Bradyrhizobium
	2ce83266d6ea42746e938ccd3b68fe22	DNA	0.318	0.9	2	0.9	4.511	87.97	NA	NA	3.13	Order	Bacteria	Proteobacteria	Gammaproteobacteria	JG36-GS-52	JG36-GS-52	JG36-GS-52
	725825e12e243edd703ad4e1cab9e3f4	DNA	0.317	0.4	0.7	0.8	2.339	89.01	0.67	3.94	0.99	Phylum	Bacteria	Chloroflexi	JG30-KF-CM66	JG30-KF-CM66	JG30-KF-CM66	JG30-KF-CM66
	bd4598c12eaf0f2a2ae614baac26170c	DNA	0.315	0.8	2.5	3.3	2.339	89.01	0.67	3.94	0.99	Phylum	Bacteria	Chloroflexi	TK10	TK10	TK10	TK10
	81764d4ed45cd597a71e945c199c6fe5	DNA	0.315	0.6	1.6	1.9	3.791	90.04	0.23	12.08	0.75	Order	Bacteria	Acidobacteria	Blastocatellia (Subgroup 4)	11-24	11-24	11-24
	4f66f6210828ba47efedec1e06f5e635	DNA	0.315	0.8	1.2	0.5	3.841	90.04	0.23	12.08	0.75	Phylum	Bacteria	Acidobacteria	Subgroup 6	Subgroup 6	Subgroup 6	Subgroup 6
	9c414180d2f887f04a80555daefe88e0	DNA	0.314	1.3	2.3	1.3	9.224	76.29	0.66	23.72	8	Order	Bacteria	Chloroflexi	Ktedonobacteria	Ktedonobacterales	Ktedonobacteraceae	HSB OF53-F07
	219de5354a01925c02336f5508311a65	DNA	0.314	0.3	0.5	0.5	NA	NA	NA	NA	NA	NA	Bacteria	uncl Bacteria	uncl Bacteria	uncl Bacteria	uncl Bacteria	uncl Bacteria
	ed0ce5deb6109949e84d40eb5b522ef8	DNA	0.313	0.3	0.4	0.5	NA	NA	NA	NA	NA	NA	Bacteria	Chloroflexi	Anaerolineae	uncl Anaerolineae	uncl Anaerolineae	uncl Anaerolineae
	7044a8493a6825eabbde65173cd854ec	DNA	0.313	7.9	19.2	4	2.339	89.01	0.67	3.94	0.99	Phylum	Bacteria	Chloroflexi	KD4-96	KD4-96	KD4-96	KD4-96
	b2c0a5acf326de84e0f511bfbc360a34	DNA	0.312	0.8	1.1	0.6	4.929	86.22	0.44	48.29	0.99	Class	Bacteria	Proteobacteria	Gammaproteobacteria	Betaproteobacteriales	Nitrosomonadaceae	GOUTA6
	fb01657d1fa6d867c5940630d19b776f	DNA	0.311	0.7	1.6	1.2	4.511	90.05	0.2	3.47	1	Order	Bacteria	Proteobacteria	Gammaproteobacteria	Steroidobacterales	Steroidobacteraceae	uncl Steroidobacteraceae
	5ddccb35c0f9df60fb95e5730d46df4a	DNA	0.311	1.5	4.1	1.5	2.339	89.01	0.67	3.94	0.99	Phylum	Bacteria	Chloroflexi	Gitt-GS-136	Gitt-GS-136	Gitt-GS-136	Gitt-GS-136
	7dbe8b57d3fb5d4aa8369ba6509f46c6	DNA	0.31	5.1	30.4	49.2	4.085	87.66	0.23	27.92	1.13	Genus	Bacteria	Proteobacteria	Alphaproteobacteria	Rhizobiales	Hyphomicrobiaceae	Hyphomicrobium
	2e8cebc5ad981b79ae5626289b49a773	DNA	0.31	1	2.3	2.1	5.935	89.92	0.22	34.18	1.56	Family	Bacteria	Bacteroidetes	Bacteroidia	Chitinophagales	Chitinophagaceae	uncl Chitinophagaceae
	7ec8b9500d7c81d0692d07cbf588521a	DNA	0.31	2.3	11.5	47.4	NA	NA	NA	NA	NA	NA	Archaea	Thaumarchaeota	Nitrososphaeria	Nitrososphaerales	Nitrososphaeraceae	Nitrososphaeraceae
	0c996cbf53409416d764bdf6f87cf847	DNA	0.309	2.8	5.9	0.9	2.443	90.06	0.41	32.74	1	Genus	Bacteria	Actinobacteria	Actinobacteria	Frankiales	Acidothermaceae	Acidothermus
	3b3b73def0e36acefded06c954c36a66	DNA	0.308	0.6	1.2	0.9	2.777	90.74	0.49	7.04	1.14	Phylum	Bacteria	Verrucomicrobia	Verrucomicrobiae	Pedosphaerales	Pedosphaeraceae	Pedosphaeraceae
	8e83fd5c10cd89ff9a597ef1974cdbe8	DNA	0.308	0.4	0.9	1	3.321	88.89	2.25	7.43	1.5	Class	Bacteria	Chloroflexi	Chloroflexia	Thermomicrobiales	JG30-KF-CM45	JG30-KF-CM45
	784978f47b3419284829198cfbd032ce	DNA	0.307	1.1	3.8	18	3.91	88.53	NA	NA	1.57	Order	Bacteria	Proteobacteria	Alphaproteobacteria	uncl Alphaproteobacteria	uncl Alphaproteobacteria	uncl Alphaproteobacteria
	45aee044788eab63089516e195e32401	DNA	0.306	3.4	24.7	45.9	4.683	92.22	0.44	14.25	1	Order	Bacteria	Actinobacteria	Thermoleophilia	Solirubrobacterales	Solirubrobacteraceae	Conexibacter
	6dcdd2808e4064196e43ce259e5159f5	DNA	0.306	1.1	6.2	5.8	4.261	88.44	0.16	21.21	1.29	Family	Bacteria	Planctomycetes	Planctomycetacia	Pirellulales	Pirellulaceae	uncl Pirellulaceae
	9ca42e36b04314fbe8c5923bf21cc758	DNA	0.304	1.6	2.5	0.8	4.332	89.38	0.34	20.54	2.23	Family	Bacteria	Proteobacteria	Alphaproteobacteria	Rhodospirillales	Rhodopirillaceae	Defluviicoccus
	1939a2d450156648e8e8bca7f2e3e2e2	DNA	0.304	0.7	0.9	0.4	4.261	81.17	1.09	23.46	2.71	Family	Bacteria	Planctomycetes	Planctomycetacia	Gemmatales	Gemmataceae	uncl Gemmataceae
	e615ad264e9902542c0ba2745c746da6	DNA	0.302	2.1	4.3	0.8	2.777	90.74	0.49	7.04	1.14	Phylum	Bacteria	Verrucomicrobia	Verrucomicrobiae	Pedosphaerales	Pedosphaeraceae	Pedosphaeraceae
	725c1cea19665bbf9a0d8d02c39da5d1	DNA	0.3	2.1	3.2	0.6	7.198	89.06	0.09	27.38	1.42	Family	Bacteria	Proteobacteria	Alphaproteobacteria	Rhizobiales	Xanthobacteraceae	uncl Xanthobacteraceae
	1ef575cf82d4c893662c9bba160dc516	DNA	0.3	1.6	5.9	2.2	7.238	93.34	0.31	16.23	1	Genus	Bacteria	Actinobacteria	Thermoleophilia	Solirubrobacterales	Solirubrobacteraceae	Solirubrobacter
	d22b3a3576fcff989a21e39e6a8ba957	DNA	-0.302	1.8	7.4	21.6	3.463	91.91	0.03	4.4	0.56	Genus	Bacteria	Gemmatimonadetes	Gemmatimonadetes	Gemmatimonadales	Gemmatimonadaceae	Gemmatimonas
	a29a1bd6e6654d95b0f69028b0c408b6	DNA	-0.307	5.8	66.5	86.2	4.49	91.16	0.11	17.25	2.24	Genus	Bacteria	Actinobacteria	Actinobacteria	Frankiales	Geodermatophilaceae	Blastococcus
	371dde828a1f4dc2be76de38456e6667	K	0.355	7.4	55.4	67.6	3.321	88.89	2.25	7.43	1.5	Class	Bacteria	Chloroflexi	Chloroflexia	Thermomicrobiales	JG30-KF-CM45	JG30-KF-CM45
	a29a1bd6e6654d95b0f69028b0c408b6	K	0.32	5.8	66.5	86.2	4.49	91.16	0.11	17.25	2.24	Genus	Bacteria	Actinobacteria	Actinobacteria	Frankiales	Geodermatophilaceae	Blastococcus
	a6cea8bd0be56a78eac9b62c232b3ff0	K	-0.3	0.2	0.3	0.5	3.846	92.31	0.04	5.24	0.69	Family	Bacteria	Gemmatimonadetes	Gemmatimonadetes	Gemmatimonadales	Gemmatimonadaceae	uncl Gemmatimonadaceae
	13d19873d8ae1a44269ad87d23fe1bcf	K	-0.3	0.6	0.9	0.4	3.321	88.89	2.25	7.43	1.5	Class	Bacteria	Chloroflexi	Chloroflexia	Thermomicrobiales	JG30-KF-CM45	JG30-KF-CM45
	c3496eb449c9c17be72d88aed612908e	K	-0.3	1	4.4	3.9	5.762	85.44	1.61	7.09	1.25	Genus	Bacteria	Chloroflexi	Chloroflexia	Chloroflexales	Roseiflexaceae	uncl Roseiflexaceae
	80b8c5a47b9857f253c180105668dab7	K	-0.3	0.1	0.2	0.4	NA	NA	NA	NA	NA	NA	Bacteria	Chloroflexi	Anaerolineae	RBG-13-54-9	RBG-13-54-9	RBG-13-54-9
	4f6d336992639cb052b45df068c70ae9	K	-0.3	0.9	1.4	0.5	NA	NA	NA	NA	NA	NA	Bacteria	uncl Bacteria	uncl Bacteria	uncl Bacteria	uncl Bacteria	uncl Bacteria
	1706c01e97fc9e84804ab2cece9d7a97	K	-0.3	3	10	5	3.934	88.24	0.23	22.3	1.28	Family	Bacteria	Proteobacteria	Alphaproteobacteria	Rhizobiales	Hyphomicrobiaceae	Pedomicrobium
	a751a0074361d8fe584344866fc01dba	K	-0.3	0.8	1.8	1.9	NA	NA	NA	NA	NA	NA	Bacteria	uncl Bacteria	uncl Bacteria	uncl Bacteria	uncl Bacteria	uncl Bacteria
	6aaabd7c2f155f26d688f8dad603199a	K	-0.3	2.2	2.8	0.4	4.342	91.63	0.2	12.44	1.55	Genus	Bacteria	Actinobacteria	Actinobacteria	Propionibacteriales	Nocardioidaceae	Nocardioides
	5fb20de57f0a959cb1059ac0877edfa7	K	-0.3	0.3	1	1	NA	NA	NA	NA	NA	NA	Bacteria	uncl Bacteria	uncl Bacteria	uncl Bacteria	uncl Bacteria	uncl Bacteria
	e7cbde83549b3efe6c6d0f153e4061de	K	-0.301	0.2	0.4	1	6.733	90.33	0.7	46.84	1.26	Order	Bacteria	Proteobacteria	Deltaproteobacteria	Myxococcales	27F-1492R	27F-1492R
	f7766cce93ee9c5a3d8e0a63940d48bb	K	-0.301	1.9	4.4	0.6	4.511	91.04	0.48	43.69	2.33	Order	Bacteria	Proteobacteria	Gammaproteobacteria	Salinisphaerales	Solimonadaceae	Solimonas
	048b5085e1516d14502c8acf1210cace	K	-0.301	1.4	2.3	0.4	2.339	89.86	0.18	0.1	0.81	Phylum	Bacteria	Chloroflexi	Dehalococcoidia	S085	S085	S085
	3f38be38df8058140ee213ce0fd5cbfb	K	-0.301	0.8	1.8	1	3.841	88.92	0.11	17.1	1	Phylum	Bacteria	Acidobacteria	Acidobacteriia	Subgroup 2	Subgroup 2	Subgroup 2
	7e8a3615b4606a8a5ae67a263db1ed73	K	-0.302	1.8	3.3	1.2	3.841	90.04	0.23	12.08	0.75	Phylum	Bacteria	Acidobacteria	Subgroup 6	Subgroup 6	Subgroup 6	Subgroup 6
	fcf2ce695018292267a1da13e7b96128	K	-0.302	0.3	0.7	0.5	NA	NA	NA	NA	NA	NA	Bacteria	Chloroflexi	Anaerolineae	uncl Anaerolineae	uncl Anaerolineae	uncl Anaerolineae
	6795dfb4087433ef94532c61add02f26	K	-0.302	0.2	0.4	1.5	NA	NA	NA	NA	NA	NA	Bacteria	uncl Bacteria	uncl Bacteria	uncl Bacteria	uncl Bacteria	uncl Bacteria
	f4be5a3a3e707779d6b6af158698015b	K	-0.302	0.1	0.1	0.4	4.178	88.53	NA	NA	1.57	Class	Bacteria	Proteobacteria	Alphaproteobacteria	uncl Alphaproteobacteria	uncl Alphaproteobacteria	uncl Alphaproteobacteria
	af72fba804f6b6798da10a7e31a361d2	K	-0.303	0.9	2.8	3.6	5.134	86.45	NA	NA	2.34	Family	Bacteria	Proteobacteria	Gammaproteobacteria	Betaproteobacteriales	Burkholderiaceae	uncl Burkholderiaceae
	47426968f3913bec94109494a4799ddf	K	-0.303	0.7	3.1	1.7	3.841	88.92	0.11	17.1	1	Phylum	Bacteria	Acidobacteria	Acidobacteriia	Solibacterales	Solibacteraceae (Subgroup 3)	uncl Solibacteraceae (Subgroup 3)
	a1d9bcd3887e506d28be22faa4b7da6a	K	-0.303	1.6	2.1	0.4	3.841	90.04	0.23	12.08	0.75	Phylum	Bacteria	Acidobacteria	Subgroup 6	Subgroup 6	Subgroup 6	Subgroup 6
	1fd51555f264b9bdfab12b5f7f64c1c6	K	-0.303	1.9	3.4	0.6	6.363	87.61	0.24	7.11	1.25	Genus	Bacteria	Planctomycetes	Planctomycetacia	Pirellulales	Pirellulaceae	Pirellula
	784978f47b3419284829198cfbd032ce	K	-0.303	1.1	3.8	18	3.91	88.53	NA	NA	1.57	Order	Bacteria	Proteobacteria	Alphaproteobacteria	uncl Alphaproteobacteria	uncl Alphaproteobacteria	uncl Alphaproteobacteria
	c3cee424e33bb013aa7c11c56da97a3a	K	-0.304	1.7	2.6	0.4	NA	NA	NA	NA	NA	NA	Archaea	Euryarchaeota	Thermoplasmata	Methanomassiliicoccales	uncl Methanomassiliicoccales	uncl Methanomassiliicoccales
	c8dec894dadb5cea82f2265d453638f8	K	-0.304	2.7	8.1	1.7	NA	NA	NA	NA	NA	NA	Bacteria	Latescibacteria	Latescibacteria	Latescibacteria	Latescibacteria	Latescibacteria
	a099dbe35a8c4bc361e75eeadb2d1650	K	-0.304	0.2	0.2	0.4	1.919	93.01	0.22	7.89	0.85	Order	Bacteria	Actinobacteria	Acidimicrobiia	Microtrichales	uncl Microtrichales	uncl Microtrichales
	3971a89df5bf1c4ece7313a29eea624d	K	-0.304	2.1	3.8	1	3.91	89.88	0.38	0	0	Order	Bacteria	Verrucomicrobia	Verrucomicrobiae	Chthoniobacterales	Chthoniobacteraceae	Candidatus Udaeobacter
	a899e6631459e5201577ce0f63c318fb	K	-0.304	0.4	0.6	0.8	2.425	90.79	0.32	0.84	0.66	Order	Bacteria	Bacteroidetes	Ignavibacteria	Kryptoniales	BSV26	BSV26
	660c0b0a656b263e5c590f3355b48871	K	-0.305	0.8	1	0.4	NA	NA	NA	NA	NA	NA	Bacteria	Gemmatimonadetes	Gemmatimonadetes	Gemmatimonadales	Gemmatimonadaceae	uncl Gemmatimonadaceae
	d70e0993589c227c262585fa3daca8b8	K	-0.305	1.2	2.2	0.9	5.276	86.87	NA	NA	1.76	Order	Bacteria	Proteobacteria	Alphaproteobacteria	Rhizobiales	uncl Rhizobiales	uncl Rhizobiales
	1f5c5ed27280fb7b4fe558994c16e776	K	-0.305	0.5	0.8	0.5	3.91	89.88	0.38	0	0	Order	Bacteria	Verrucomicrobia	Verrucomicrobiae	Chthoniobacterales	Chthoniobacteraceae	Candidatus Udaeobacter
	73d29aa6609620d6a8b45a8a6764ad35	K	-0.306	1.8	4.7	0.9	6.256	88.5	0.61	74.42	2.78	Family	Bacteria	Actinobacteria	Actinobacteria	Micromonosporales	Micromonosporaceae	uncl Micromonosporaceae
	80bb2bb01bbfd4ccdfc3277902271db1	K	-0.306	1	2.4	0.8	4.732	89.02	0.18	2.29	0.8	Genus	Bacteria	Planctomycetes	Planctomycetacia	Planctomycetales	uncl Planctomycetales	uncl Planctomycetales
	e75257481e5be89566871a988e6110fc	K	-0.306	3.1	13.1	15.8	5.086	89.06	0.09	27.38	1.42	Family	Bacteria	Proteobacteria	Alphaproteobacteria	Rhizobiales	Xanthobacteraceae	uncl Xanthobacteraceae
	5fa0a0dc43166769fd1c0d52257abee1	K	-0.306	0.7	1.7	1.8	3.91	88.53	NA	NA	1.57	Order	Bacteria	Proteobacteria	Alphaproteobacteria	uncl Alphaproteobacteria	uncl Alphaproteobacteria	uncl Alphaproteobacteria
	4802db42d53c9d828bfa3152bdeda239	K	-0.306	0.9	1	0.4	5.276	89.06	0.09	27.38	1.42	Order	Bacteria	Proteobacteria	Alphaproteobacteria	Rhizobiales	Xanthobacteraceae	uncl Xanthobacteraceae
	b54fc8fb263ecba9dca3c931e335d7eb	K	-0.307	1.1	2.1	1	5.762	85.44	1.61	7.09	1.25	Genus	Bacteria	Chloroflexi	Chloroflexia	Chloroflexales	Roseiflexaceae	uncl Roseiflexaceae
	816a6bbe415cd8cb62d9620ef12e6432	K	-0.307	1.3	3.6	3.1	NA	NA	NA	NA	NA	NA	Bacteria	uncl Bacteria	uncl Bacteria	uncl Bacteria	uncl Bacteria	uncl Bacteria
	d9cdb285b13b15abe9fd33bee084b28d	K	-0.307	0.2	0.7	2.2	NA	NA	NA	NA	NA	NA	Bacteria	Latescibacteria	Latescibacteria	Latescibacteria	Latescibacteria	Latescibacteria
	810f2b74eb185b860b27e2b21434700c	K	-0.307	2.6	3.6	0.4	4.929	87.97	NA	NA	3.13	Class	Bacteria	Proteobacteria	Gammaproteobacteria	Betaproteobacteriales	SC-I-84	SC-I-84
	bcb53264caff15f26226c61717c6255f	K	-0.307	0.7	1.3	0.6	3.841	90.04	0.23	12.08	0.75	Phylum	Bacteria	Acidobacteria	Subgroup 6	Subgroup 6	Subgroup 6	Subgroup 6
	720f2f9ad197ab630818836e57bd2e10	K	-0.307	1.3	1.8	0.6	7.293	81.17	1.09	23.46	2.71	Genus	Bacteria	Planctomycetes	Planctomycetacia	Gemmatales	Gemmataceae	uncl Gemmataceae
	ec301479e90faec1e138ad33ea50e3a6	K	-0.308	1.7	2.4	0.4	3.791	88.49	5.14	8.31	1	Order	Bacteria	Acidobacteria	Blastocatellia (Subgroup 4)	Pyrinomonadales	Pyrinomonadaceae	RB41
	5e4a0386e74faed991720decb56f6662	K	-0.308	0.5	0.9	1	4.261	81.17	1.09	23.46	2.71	Family	Bacteria	Planctomycetes	Planctomycetacia	Gemmatales	Gemmataceae	uncl Gemmataceae
	f3120c35d64a89690f12c8f140440345	K	-0.308	1.7	4	1	3.846	92.31	0.04	5.24	0.69	Family	Bacteria	Gemmatimonadetes	Gemmatimonadetes	Gemmatimonadales	Gemmatimonadaceae	uncl Gemmatimonadaceae
	174891fabede73cb0a41e9098eb2eb05	K	-0.309	1	1.9	0.4	NA	NA	NA	NA	NA	NA	Bacteria	Actinobacteria	MB-A2-108	MB-A2-108	MB-A2-108	MB-A2-108
	cff6442e0930146cdffdcdc1e1ac0e5e	K	-0.309	0.4	0.5	0.4	NA	NA	NA	NA	NA	NA	Bacteria	uncl Bacteria	uncl Bacteria	uncl Bacteria	uncl Bacteria	uncl Bacteria
	63b55b3a189311c281a17824dcad6317	K	-0.309	0.6	1.3	0.5	4.557	90.47	0.26	5.84	0.8	Genus	Bacteria	Bacteroidetes	Bacteroidia	Flavobacteriales	Crocinitomicaceae	Fluviicola
	7c76a161ffa452582a061ed61973544c	K	-0.309	0.5	0.6	0.4	4.261	88.44	0.16	21.21	1.29	Family	Bacteria	Planctomycetes	Planctomycetacia	Pirellulales	Pirellulaceae	uncl Pirellulaceae
	30f618a76ededd189f301cfa117d5101	K	-0.31	2.4	19.9	28.3	NA	NA	NA	NA	NA	NA	Archaea	Thaumarchaeota	Nitrososphaeria	Nitrososphaerales	Nitrososphaeraceae	Nitrososphaeraceae
	e70d160ae673366ce3fc691801a0d0b0	K	-0.311	3.3	5	0.6	4.169	90.25	0.11	23.67	1.42	Genus	Bacteria	Proteobacteria	Alphaproteobacteria	Sphingomonadales	Sphingomonadaceae	Sphingomonas
	36bb00c1b6295b2f98b371fd68418212	K	-0.311	0.6	0.7	0.5	3.846	92.31	0.04	5.24	0.69	Family	Bacteria	Gemmatimonadetes	Gemmatimonadetes	Gemmatimonadales	Gemmatimonadaceae	uncl Gemmatimonadaceae
	39b16f4bc7bb11bc6049f0d41cb4a0ab	K	-0.312	0.8	1.2	0.4	NA	NA	NA	NA	NA	NA	Bacteria	Bacteroidetes	Bacteroidia	uncl Bacteroidia	uncl Bacteroidia	uncl Bacteroidia
	55521d45d9c9097f86477fa3f096addb	K	-0.312	3.8	6.4	0.4	4.683	91.7	0.39	16.23	0.89	Order	Bacteria	Actinobacteria	Thermoleophilia	Solirubrobacterales	67-14	67-14
	de4bfd92eb267aef47f920e406e4f005	K	-0.312	1.1	1.5	0.9	2.777	90.74	0.49	7.04	1.14	Phylum	Bacteria	Verrucomicrobia	Verrucomicrobiae	S-BQ2-57 soil group	S-BQ2-57 soil group	S-BQ2-57 soil group
	20720de46b2956816ffe2be1ddc6755e	K	-0.312	0.7	1.5	0.6	NA	NA	NA	NA	NA	NA	Bacteria	Bacteroidetes	Ignavibacteria	uncl Ignavibacteria	uncl Ignavibacteria	uncl Ignavibacteria
	1f60f101feca59ace20dcf4c18aafe75	K	-0.312	0.6	1.6	3.3	2.339	89.7	0.39	2.51	0.62	Phylum	Bacteria	Chloroflexi	Anaerolineae	RBG-13-54-9	RBG-13-54-9	RBG-13-54-9
	fe1a6024b900eca4a4935e82abcf5bad	K	-0.312	0.8	1.3	0.4	4.581	89.97	0.61	20.98	1.15	Class	Bacteria	Proteobacteria	Gammaproteobacteria	Salinisphaerales	Solimonadaceae	uncl Solimonadaceae
	8acf69801ac68576889d237e7271e7b4	K	-0.312	1.4	2	1	NA	NA	NA	NA	NA	NA	Bacteria	uncl Bacteria	uncl Bacteria	uncl Bacteria	uncl Bacteria	uncl Bacteria
	349da1a32c878eda9b6fc1a04e5d3394	K	-0.312	0.6	2.5	9.1	6.032	83.46	1.1	12.94	3	Family	Bacteria	Bacteroidetes	Bacteroidia	Cytophagales	Microscillaceae	uncl Microscillaceae
	07de841d4ba1827fc2fd6001b0398e1f	K	-0.313	2.5	6.5	1	NA	NA	NA	NA	NA	NA	Bacteria	Latescibacteria	Latescibacteria	Latescibacteria	Latescibacteria	Latescibacteria
	a7483633986cacbc50122b8393ec874b	K	-0.313	1.1	2.9	1.2	3.791	88.49	5.14	8.31	1	Order	Bacteria	Acidobacteria	Blastocatellia (Subgroup 4)	Blastocatellales	Blastocatellaceae	JGI 0001001-H03
	11b56118b441de8001ce27a5f26f7c88	K	-0.313	8.8	34.5	1.4	3.846	92.31	0.04	5.24	0.69	Family	Bacteria	Gemmatimonadetes	Gemmatimonadetes	Gemmatimonadales	Gemmatimonadaceae	uncl Gemmatimonadaceae
	581788885ce9c4a55f52588a9be0aa7f	K	-0.314	5	8.5	0.4	3.841	90.04	0.23	12.08	0.75	Phylum	Bacteria	Acidobacteria	Subgroup 6	Subgroup 6	Subgroup 6	Subgroup 6
	5f442502d50dab1320a91b58c9184806	K	-0.314	0.7	1.5	0.6	3.438	90.97	0	14.25	2	Order	Bacteria	Armatimonadetes	Chthonomonadetes	Chthonomonadales	Chthonomonadales	Chthonomonadales
	810dd302839816f2bc8e6c5e30b92e84	K	-0.314	1.2	3.1	1	3.219	86.22	0.44	48.29	0.99	Family	Bacteria	Proteobacteria	Gammaproteobacteria	Betaproteobacteriales	Nitrosomonadaceae	MND1
	4c042f402b415c8ffafeee139583bd73	K	-0.314	2.7	12.9	24.2	4.528	89.96	0.07	29.52	1.67	Genus	Bacteria	Proteobacteria	Alphaproteobacteria	Micropepsales	Micropepsaceae	uncl Micropepsaceae
	a6f3ed00038a46ea1a6ddbba3808872e	K	-0.314	1.9	3.8	0.6	3.841	90.04	0.23	12.08	0.75	Phylum	Bacteria	Acidobacteria	Subgroup 6	Subgroup 6	Subgroup 6	Subgroup 6
	f84cb30be1e90506a716ada16cedf41f	K	-0.314	4.9	8.4	0.4	3.841	90.04	0.23	12.08	0.75	Phylum	Bacteria	Acidobacteria	Subgroup 6	Subgroup 6	Subgroup 6	Subgroup 6
	7f022686e6dc2c74738265a8af9c959b	K	-0.314	0.3	0.7	0.9	NA	NA	NA	NA	NA	NA	Bacteria	Gemmatimonadetes	uncl Gemmatimonadetes	uncl Gemmatimonadetes	uncl Gemmatimonadetes	uncl Gemmatimonadetes
	b0fe1b37d69253b352be480c098ff228	K	-0.315	0.6	0.7	0.4	3.301	90.99	0.23	1.1	1	Class	Bacteria	Planctomycetes	Phycisphaerae	Tepidisphaerales	WD2101 soil group	WD2101 soil group
	9dfb3bd448f300571995ddfa766c14bd	K	-0.315	0.2	0.3	0.6	3.811	88.78	0.27	7.92	0.96	Phylum	Bacteria	Planctomycetes	OM190	OM190	OM190	OM190
	cac8bb3631900d940181bba7ce53c541	K	-0.315	0.9	1.8	0.5	NA	NA	NA	NA	NA	NA	Bacteria	uncl Bacteria	uncl Bacteria	uncl Bacteria	uncl Bacteria	uncl Bacteria
	6c62c752a5a6f8540f311585117435d0	K	-0.315	1	1.2	0.4	1.919	93.01	0.22	7.89	0.85	Order	Bacteria	Actinobacteria	Acidimicrobiia	uncl Acidimicrobiia	uncl Acidimicrobiia	uncl Acidimicrobiia
	ca27e6fb0d6d553dc552130df7833a56	K	-0.315	1	1.1	0.4	4.998	88.7	0.1	19.05	1	Order	Bacteria	Acidobacteria	Acidobacteriia	Acidobacteriales	uncl Acidobacteriales	uncl Acidobacteriales
	3f120a19092a075d2d25a25780e089e9	K	-0.315	0.7	1.9	1.5	3.106	91.33	0.05	7.81	0.72	Genus	Bacteria	Proteobacteria	Alphaproteobacteria	Caulobacterales	Hyphomonadaceae	SWB02
	c371257a1e7188757b3bf1d666f04d53	K	-0.316	1.5	17.9	18.4	5.276	86.87	NA	NA	1.76	Order	Bacteria	Proteobacteria	Alphaproteobacteria	Rhizobiales	Rhizobiales Incertae Sedis	Nordella
	24673b015a5dc42a0c0091c1ca2e896b	K	-0.316	0.4	0.6	0.4	NA	NA	NA	NA	NA	NA	Bacteria	uncl Bacteria	uncl Bacteria	uncl Bacteria	uncl Bacteria	uncl Bacteria
	1389c57ce7bf09512011f56acc635df0	K	-0.316	0.8	1.7	1.2	NA	NA	NA	NA	NA	NA	Bacteria	Latescibacteria	Latescibacteria	Latescibacteria	Latescibacteria	Latescibacteria
	edc6c5d24910bcd27d309a554caa72d1	K	-0.316	0.5	1.8	1.7	4.998	88.7	0.1	19.05	1	Order	Bacteria	Acidobacteria	Acidobacteriia	Acidobacteriales	uncl Acidobacteriales	uncl Acidobacteriales
	602522121e1e6615ac745b2549c2bd3e	K	-0.317	1.1	1.4	0.5	4.511	87.97	NA	NA	3.13	Order	Bacteria	Proteobacteria	Gammaproteobacteria	JG36-GS-52	JG36-GS-52	JG36-GS-52
	82f5fea627232b951efd889f1ba72c66	K	-0.317	0.6	1.3	3.3	3.791	88.49	5.14	8.31	1	Order	Bacteria	Acidobacteria	Blastocatellia (Subgroup 4)	Blastocatellales	Blastocatellaceae	Aridibacter
	4aa96bd12d25c280320b3b6e99040726	K	-0.317	0.3	0.3	0.4	4.581	87.97	NA	NA	3.13	Class	Bacteria	Proteobacteria	Gammaproteobacteria	uncl Gammaproteobacteria	uncl Gammaproteobacteria	uncl Gammaproteobacteria
	1e81890281a54b0970fd2aeb148e3fa2	K	-0.318	2.4	4.1	0.8	3.791	88.49	5.14	8.31	1	Order	Bacteria	Acidobacteria	Blastocatellia (Subgroup 4)	Pyrinomonadales	Pyrinomonadaceae	RB41
	5d2272155b238b49438f4f0189988600	K	-0.318	0.4	1	0.6	NA	NA	NA	NA	NA	NA	Bacteria	uncl Bacteria	uncl Bacteria	uncl Bacteria	uncl Bacteria	uncl Bacteria
	4c106214c264296fd66d2fc4e5c76ecc	K	-0.318	1.8	2	0.4	3.841	90.04	0.23	12.08	0.75	Phylum	Bacteria	Acidobacteria	Subgroup 6	Subgroup 6	Subgroup 6	Subgroup 6
	acd66613d66acba8cf1abf6c3b8a0c43	K	-0.318	0.3	0.5	1.2	2.777	90.74	0.49	7.04	1.14	Phylum	Bacteria	Verrucomicrobia	Verrucomicrobiae	Pedosphaerales	Pedosphaeraceae	Pedosphaeraceae
	59b8ddc8ef1af24914692661ed47db54	K	-0.319	0.7	2.2	1	NA	NA	NA	NA	NA	NA	Bacteria	Latescibacteria	Latescibacteria	Latescibacteria	Latescibacteria	Latescibacteria
	08bb60b8505ce059fe7aeaf6ff6370db	K	-0.319	1.7	2.7	0.4	3.791	88.49	5.14	8.31	1	Order	Bacteria	Acidobacteria	Blastocatellia (Subgroup 4)	Blastocatellales	Blastocatellaceae	Stenotrophobacter
	cecdab7e4e8438e7f9505bdc9504acba	K	-0.32	0.3	0.3	0.4	3.438	90.97	0	14.25	2	Genus	Bacteria	Armatimonadetes	Chthonomonadetes	Chthonomonadales	Chthonomonadaceae	Chthonomonas
	bd36b737505902c8865d9a1ab5904609	K	-0.32	0.6	0.9	0.4	NA	NA	NA	NA	NA	NA	Bacteria	Chloroflexi	Anaerolineae	SBR1031	SBR1031	SBR1031
	22bf1bcb4e5cdb07dfb05359fef0310e	K	-0.32	0.5	1.4	4.2	2.339	89.7	0.39	2.51	0.62	Phylum	Bacteria	Chloroflexi	Anaerolineae	RBG-13-54-9	RBG-13-54-9	RBG-13-54-9
	8055e9efc1220977ef78e3602cafaa0f	K	-0.32	1.1	2.3	1.2	4.736	89.76	NA	NA	1.71	Class	Bacteria	Actinobacteria	Actinobacteria	uncl Actinobacteria	uncl Actinobacteria	uncl Actinobacteria
	b200add6c6487df090a0e1aab4f92ad1	K	-0.32	1.3	1.9	0.4	3.846	92.31	0.04	5.24	0.69	Family	Bacteria	Gemmatimonadetes	Gemmatimonadetes	Gemmatimonadales	Gemmatimonadaceae	uncl Gemmatimonadaceae
	294ae29da01e15c30992d465e1d5b21b	K	-0.321	0.4	0.8	0.6	NA	NA	NA	NA	NA	NA	Bacteria	Acidobacteria	Subgroup 22	Subgroup 22	Subgroup 22	Subgroup 22
	21697a79801145fd49050fe0a8871fb8	K	-0.321	1.2	1.5	0.5	3.841	90.04	0.23	12.08	0.75	Phylum	Bacteria	Acidobacteria	Subgroup 6	uncl Subgroup 6	uncl Subgroup 6	uncl Subgroup 6
	cbac2f5a78fe9a0ec4c73ca99b5becb3	K	-0.321	1.6	5.8	5.1	4.511	87.97	NA	NA	3.13	Order	Bacteria	Proteobacteria	Gammaproteobacteria	Gammaproteobacteria Incertae Sedis	Unknown Family	Acidibacter
	ebe071c7c0d1ce9fa5316e8c7761d58e	K	-0.321	1.1	1.8	0.5	3.934	88.24	0.23	22.3	1.28	Family	Bacteria	Proteobacteria	Alphaproteobacteria	Rhizobiales	Hyphomicrobiaceae	Pedomicrobium
	7b2409308901a4b403ca59e4edf6f607	K	-0.322	2.4	13.9	3.6	3.791	90.04	0.23	12.08	0.75	Order	Bacteria	Acidobacteria	Blastocatellia (Subgroup 4)	11-24	11-24	11-24
	e2778789640ee96287b3fb037beac5cf	K	-0.322	1.2	1.5	0.8	3.846	92.31	0.04	5.24	0.69	Family	Bacteria	Gemmatimonadetes	Gemmatimonadetes	Gemmatimonadales	Gemmatimonadaceae	uncl Gemmatimonadaceae
	dc607f3d2d521f96e8bea028a1a6c085	K	-0.323	0.6	1.3	1.7	3.219	86.22	0.44	48.29	0.99	Family	Bacteria	Proteobacteria	Gammaproteobacteria	Betaproteobacteriales	Nitrosomonadaceae	MND1
	798308426a9bb6d788e7ca7abc23e219	K	-0.323	1	2.6	6.6	2.067	92.8	0.23	24.27	1.2	Family	Bacteria	Actinobacteria	Acidimicrobiia	Microtrichales	Ilumatobacteraceae	uncl Ilumatobacteraceae
	0abc5bf37472058ac16e0189b4678457	K	-0.324	1.3	5.8	1.5	1.919	93.01	0.22	7.89	0.85	Order	Bacteria	Actinobacteria	Acidimicrobiia	IMCC26256	IMCC26256	IMCC26256
	9177eefb785e6e3756c157f775b997fe	K	-0.324	0.7	1.7	1.8	4.732	89.02	0.18	2.29	0.8	Genus	Bacteria	Planctomycetes	Planctomycetacia	Planctomycetales	Gimesiaceae	uncl Gimesiaceae
	727902e1927db5cd72f4690dba0ccb08	K	-0.325	1.7	3.4	0.9	5.4	89.11	0.14	19.42	1.96	Order	Bacteria	Bacteroidetes	Bacteroidia	Sphingobacteriales	envOPS 17	envOPS 17
	c81214579ae1127b5115a0d59ab33a32	K	-0.325	0.6	1.1	0.4	NA	NA	NA	NA	NA	NA	Bacteria	Actinobacteria	MB-A2-108	MB-A2-108	MB-A2-108	MB-A2-108
	fd4a0a1a65fb1c466a1d998bc943e0cb	K	-0.325	1	4.5	10	4.342	91.63	0.2	12.44	1.55	Genus	Bacteria	Actinobacteria	Actinobacteria	Propionibacteriales	Nocardioidaceae	Nocardioides
	d10c0cb752beb2cee55cf07db75cf7fe	K	-0.325	1.6	2.8	3.1	6.864	87.99	0.07	15.98	2.33	Genus	Bacteria	Proteobacteria	Gammaproteobacteria	Betaproteobacteriales	Burkholderiaceae	Cupriavidus
	d8a3a2b71f0ae2d73e0d11763952b656	K	-0.325	1.1	2.1	0.4	5.762	85.44	1.61	7.09	1.25	Genus	Bacteria	Chloroflexi	Chloroflexia	Chloroflexales	Roseiflexaceae	uncl Roseiflexaceae
	82d5969eb52fcdfaa1f8e80c78fc6bf1	K	-0.326	2.1	3.8	0.4	3.841	90.04	0.23	12.08	0.75	Phylum	Bacteria	Acidobacteria	Subgroup 6	Subgroup 6	Subgroup 6	Subgroup 6
	a25ad6b74a465a68ca45f6f77fc8c93b	K	-0.326	1.1	2.6	0.8	NA	NA	NA	NA	NA	NA	Bacteria	Latescibacteria	Latescibacteria	Latescibacteria	Latescibacteria	Latescibacteria
	c7719c990ba4e700c0634205d1a73ca7	K	-0.326	0.6	1	0.5	3.846	92.31	0.04	5.24	0.69	Family	Bacteria	Gemmatimonadetes	Gemmatimonadetes	Gemmatimonadales	Gemmatimonadaceae	uncl Gemmatimonadaceae
	f4b113c4a88c64717a7780cf6abf512a	K	-0.326	2.4	10	12.5	6.506	87.29	0.06	21.74	1.39	Genus	Bacteria	Proteobacteria	Alphaproteobacteria	Rhizobiales	Rhizobiaceae	Mesorhizobium
	280ae3712489c18fdd15849f9bcae601	K	-0.326	0.6	0.8	0.8	3.301	90.99	0.23	1.1	1	Class	Bacteria	Planctomycetes	Phycisphaerae	Tepidisphaerales	WD2101 soil group	WD2101 soil group
	97d5ddb535d5bcb28bfed69947fce099	K	-0.326	0.9	1.3	0.4	4.169	90.25	0.11	23.67	1.42	Genus	Bacteria	Proteobacteria	Alphaproteobacteria	Sphingomonadales	Sphingomonadaceae	Sphingomonas
	88a6a44d074b429b5856319c617fa618	K	-0.327	2.5	12.2	19	4.686	90.65	0.43	26.67	1	Genus	Bacteria	Bacteroidetes	Bacteroidia	Chitinophagales	Chitinophagaceae	Terrimonas
	6452c91e24678d7a977b6375d10349ca	K	-0.327	1.7	4.4	0.8	4.511	87.97	NA	NA	3.13	Order	Bacteria	Proteobacteria	Gammaproteobacteria	PLTA13	PLTA13	PLTA13
	64bcf3d0f32ccfdb7e3948b0332d7992	K	-0.327	3.5	5.7	0.4	3.841	90.04	0.23	12.08	0.75	Phylum	Bacteria	Acidobacteria	Subgroup 6	Subgroup 6	Subgroup 6	Subgroup 6
	9373e3880ee98b66a12e13d83e8ac321	K	-0.327	1.1	1.4	0.5	3.91	89.88	0.38	0	0	Order	Bacteria	Verrucomicrobia	Verrucomicrobiae	Chthoniobacterales	Chthoniobacteraceae	Candidatus Udaeobacter
	ca728cc47078586433d5a9790013ad52	K	-0.327	0.5	0.9	0.5	4.261	81.17	1.09	23.46	2.71	Family	Bacteria	Planctomycetes	Planctomycetacia	Gemmatales	Gemmataceae	uncl Gemmataceae
	a4da9b125d541874b2242960478a34e7	K	-0.327	0.5	0.8	0.5	4.736	89.76	NA	NA	1.71	Class	Bacteria	Actinobacteria	MB-A2-108	MB-A2-108	MB-A2-108	MB-A2-108
	7fef2bd2a1d281187cc58288f9d86e4b	K	-0.327	0.7	1.4	1.8	NA	NA	NA	NA	NA	NA	Bacteria	Planctomycetes	Planctomycetacia	Pirellulales	Pirellulaceae	uncl Pirellulaceae
	1a9d8bd6756d9ea0060fce4461716ee9	K	-0.327	0.3	0.9	2.4	6.733	90.33	0.7	46.84	1.26	Order	Bacteria	Proteobacteria	Deltaproteobacteria	Myxococcales	P3OB-42	P3OB-42
	ad12a2966793f14bda6007318c6f3f20	K	-0.328	0.8	1.2	1	NA	NA	NA	NA	NA	NA	Bacteria	Latescibacteria	Latescibacteria	Latescibacteria	Latescibacteria	Latescibacteria
	b2372fba27e506399ad80b5b36955bee	K	-0.328	0.5	0.9	0.8	4.261	81.17	1.09	23.46	2.71	Family	Bacteria	Planctomycetes	Planctomycetacia	Gemmatales	Gemmataceae	uncl Gemmataceae
	24d06269e5b60711d6c8554303fd99fa	K	-0.328	3.6	6.1	0.6	3.791	88.49	5.14	8.31	1	Order	Bacteria	Acidobacteria	Blastocatellia (Subgroup 4)	Pyrinomonadales	Pyrinomonadaceae	RB41
	a61173ebd4514df88eb8084789acad13	K	-0.328	0.5	1	2.2	3.301	90.99	0.23	1.1	1	Class	Bacteria	Planctomycetes	Phycisphaerae	Pla1 lineage	Pla1 lineage	Pla1 lineage
	39c892fe0ee00d26127c8af19b329020	K	-0.328	0.3	0.4	0.5	NA	NA	NA	NA	NA	NA	Bacteria	uncl Bacteria	uncl Bacteria	uncl Bacteria	uncl Bacteria	uncl Bacteria
	6c9d40f9c1f999ee5e32420a84da7149	K	-0.328	0.5	0.7	0.9	3.811	88.78	0.27	7.92	0.96	Phylum	Bacteria	Planctomycetes	uncl Planctomycetes	uncl Planctomycetes	uncl Planctomycetes	uncl Planctomycetes
	3894f91d009920ab9a5f5fd70655aa06	K	-0.328	1.3	2.3	0.6	3.463	91.91	0.03	4.4	0.56	Genus	Bacteria	Gemmatimonadetes	Gemmatimonadetes	Gemmatimonadales	Gemmatimonadaceae	Gemmatimonas
	782ecbc0da55b3f63dc58adfe44593dc	K	-0.328	2.5	9.9	7.5	3.841	90.04	0.23	12.08	0.75	Phylum	Bacteria	Acidobacteria	Subgroup 6	Subgroup 6	Subgroup 6	Subgroup 6
	f8c3e68e48edf3dd5cf4dacc6ac1f0c3	K	-0.328	1.3	2.3	0.6	NA	NA	NA	NA	NA	NA	Bacteria	uncl Bacteria	uncl Bacteria	uncl Bacteria	uncl Bacteria	uncl Bacteria
	af51f1620de20edaa358f006dff482ff	K	-0.329	1.9	3.4	0.8	3.841	90.04	0.23	12.08	0.75	Phylum	Bacteria	Acidobacteria	Subgroup 17	Subgroup 17	Subgroup 17	Subgroup 17
	9ed125427159bb04f281a4cdb2177291	K	-0.329	0.7	1.6	0.9	3.438	90.97	0	14.25	2	Order	Bacteria	Armatimonadetes	Chthonomonadetes	Chthonomonadales	Chthonomonadales	Chthonomonadales
	2308eb8409e6a6a477b80352a36d6c14	K	-0.33	0.3	0.5	0.5	NA	NA	NA	NA	NA	NA	Bacteria	uncl Bacteria	uncl Bacteria	uncl Bacteria	uncl Bacteria	uncl Bacteria
	8034f5e5e7c2af811d13a0b975a433ae	K	-0.33	2.9	5.3	0.5	3.972	89.53	2.63	0	1	Class	Bacteria	Acidobacteria	Thermoanaerobaculia	Thermoanaerobaculales	Thermoanaerobaculaceae	Subgroup 10
	0f03905659993b8c54b2ad175b4a313e	K	-0.331	1.4	2.7	1.4	4.998	88.7	0.1	19.05	1	Order	Bacteria	Acidobacteria	Acidobacteriia	Acidobacteriales	uncl Acidobacteriales	uncl Acidobacteriales
	ce55595cfd966398b26e51e92033e435	K	-0.331	1.2	1.9	0.5	4.736	90.65	0.33	15.95	0.5	Class	Bacteria	Actinobacteria	Thermoleophilia	Gaiellales	uncl Gaiellales	uncl Gaiellales
	a9f03cb84a084d5c64cd2cffd419e2d4	K	-0.331	0.4	0.6	0.5	NA	NA	NA	NA	NA	NA	Bacteria	Latescibacteria	Latescibacteria	Latescibacteria	Latescibacteria	Latescibacteria
	68d1ef8952115a7f5af4005888c37fe6	K	-0.332	0.7	1.2	1.5	NA	NA	NA	NA	NA	NA	Bacteria	Planctomycetes	Phycisphaerae	Phycisphaerales	Phycisphaeraceae	SM1A02
	7b5501eaeec9c13a63bcce911bf76b7d	K	-0.332	0.1	0.1	0.4	NA	NA	NA	NA	NA	NA	Bacteria	uncl Bacteria	uncl Bacteria	uncl Bacteria	uncl Bacteria	uncl Bacteria
	7105141de6d907b130137d935cc9e017	K	-0.333	2.6	4.5	0.4	4.261	81.17	1.09	23.46	2.71	Family	Bacteria	Planctomycetes	Planctomycetacia	Gemmatales	Gemmataceae	uncl Gemmataceae
	459ae06256fa4e0aab096472b886acf1	K	-0.333	0.8	1.5	0.5	NA	NA	NA	NA	NA	NA	Bacteria	uncl Bacteria	uncl Bacteria	uncl Bacteria	uncl Bacteria	uncl Bacteria
	f2dc708c7690f96eb3683ef549b0bfb7	K	-0.333	3.6	6.2	2.4	4.683	91.8	0.38	16.56	0.89	Order	Bacteria	Actinobacteria	Thermoleophilia	uncl Thermoleophilia	uncl Thermoleophilia	uncl Thermoleophilia
	e1058b934ee9a6e67d4c36c214be29cb	K	-0.334	2.7	12.4	11.8	2.339	89.01	0.67	3.94	0.99	Phylum	Bacteria	Chloroflexi	Gitt-GS-136	Gitt-GS-136	Gitt-GS-136	Gitt-GS-136
	1f4e23900b86565e60c387193e88efcf	K	-0.334	2.1	7.2	1.5	3.301	90.99	0.23	1.1	1	Class	Bacteria	Planctomycetes	Phycisphaerae	Tepidisphaerales	WD2101 soil group	WD2101 soil group
	e14226db4203f94365e3223157913dfa	K	-0.335	0.8	1.2	0.5	4.067	89.63	0.34	1.93	1.17	Order	Bacteria	Planctomycetes	Phycisphaerae	Phycisphaerales	Phycisphaeraceae	SM1A02
	c7055dcef8630e202c3ef1dd1f1181ec	K	-0.336	0.4	0.6	0.5	3.438	90.97	0	14.25	2	Order	Bacteria	Armatimonadetes	Chthonomonadetes	Chthonomonadales	Chthonomonadales	Chthonomonadales
	75a1f20cb0e4108a63f9d1d3da594ec1	K	-0.336	1.8	3.3	0.5	2.339	89.7	0.39	2.51	0.62	Phylum	Bacteria	Chloroflexi	Anaerolineae	RBG-13-54-9	RBG-13-54-9	RBG-13-54-9
	735ff1674c78a6e13bce560b3f32546f	K	-0.337	7.8	33.8	17.6	4.04	90.35	0.1	22.7	1.44	Order	Bacteria	Proteobacteria	Alphaproteobacteria	Sphingomonadales	Sphingomonadaceae	Ellin6055
	da1ee8c3b3e751caf6160cc520545df6	K	-0.337	4.2	27.8	17.1	5.086	88.92	0	24.19	1	Family	Bacteria	Proteobacteria	Alphaproteobacteria	Rhizobiales	Xanthobacteraceae	Pseudolabrys
	95740f641aa48532ba92a12c8247774a	K	-0.338	0.4	0.7	0.4	3.811	88.78	0.27	7.92	0.96	Phylum	Bacteria	Planctomycetes	Pla4 lineage	Pla4 lineage	Pla4 lineage	Pla4 lineage
	9d4d986046d37cda9faa4b3eb714f214	K	-0.338	0.4	1.7	1.8	NA	NA	NA	NA	NA	NA	Bacteria	Chloroflexi	Anaerolineae	SBR1031	A4b	A4b
	9753b6e4c6c595bdb5f1e14c5e345d3f	K	-0.338	1.1	1.7	0.5	4.365	88.68	NA	NA	1.29	Phylum	Bacteria	Proteobacteria	Deltaproteobacteria	uncl Deltaproteobacteria	uncl Deltaproteobacteria	uncl Deltaproteobacteria
	b2557430542df2e283c5af881abdf9c9	K	-0.338	0.9	1.4	0.9	5.276	90.06	0	35.92	1	Order	Bacteria	Proteobacteria	Alphaproteobacteria	Rhizobiales	Rhizobiales Incertae Sedis	Bauldia
	d15157a387c000fb66a7d6d215dd8697	K	-0.338	1.8	4.4	1.2	3.427	91.96	0.29	11.96	1	Genus	Bacteria	Proteobacteria	Gammaproteobacteria	Salinisphaerales	Solimonadaceae	Polycyclovorans
	0fcd3c2aadb094c4a9d9eb39497a0103	K	-0.338	1.4	2.2	0.5	NA	NA	NA	NA	NA	NA	Bacteria	Latescibacteria	Latescibacteria	Latescibacteria	Latescibacteria	Latescibacteria
	df3ca751ede39d7738d987fa8d1dc708	K	-0.338	2.4	34.4	35.7	3.868	88.4	0.33	44.38	1.53	Genus	Bacteria	Proteobacteria	Gammaproteobacteria	Xanthomonadales	Xanthomonadaceae	Lysobacter
	160fd139b1b374fcbf928eb5de07b3a2	K	-0.338	4.1	7.6	0.5	3.791	88.49	5.14	8.31	1	Order	Bacteria	Acidobacteria	Blastocatellia (Subgroup 4)	Pyrinomonadales	Pyrinomonadaceae	RB41
	51bb6fd7e6074976b4cf96cb76670b6b	K	-0.339	1.3	2.7	2.4	6.347	85.44	1.61	7.09	1.25	Family	Bacteria	Chloroflexi	Chloroflexia	Chloroflexales	Roseiflexaceae	uncl Roseiflexaceae
	c22e9734690f24a1fab25e6625be5794	K	-0.339	0.6	0.8	0.4	NA	NA	NA	NA	NA	NA	Bacteria	Gemmatimonadetes	uncl Gemmatimonadetes	uncl Gemmatimonadetes	uncl Gemmatimonadetes	uncl Gemmatimonadetes
	d7eae4e692b444fed86e62290bc8c6c6	K	-0.339	0.8	1.9	3.1	4.559	89.42	0.26	27.83	1.57	Family	Bacteria	Proteobacteria	Gammaproteobacteria	Xanthomonadales	Rhodanobacteraceae	uncl Rhodanobacteraceae
	9b1c641cc0c553a8c6e7c8a6b325f669	K	-0.339	2	3.6	0.9	3.846	92.31	0.04	5.24	0.69	Family	Bacteria	Gemmatimonadetes	Gemmatimonadetes	Gemmatimonadales	Gemmatimonadaceae	uncl Gemmatimonadaceae
	1f2a6f407bebd4e4bbbd4125edf82d84	K	-0.34	0.6	0.9	0.5	1.536	90.65	0.33	15.95	0.5	Genus	Bacteria	Actinobacteria	Thermoleophilia	Gaiellales	uncl Gaiellales	uncl Gaiellales
	5086ec0b59fcb8b4673b4cf0bc8fb09f	K	-0.341	0.7	0.8	0.5	1.919	93.01	0.22	7.89	0.85	Order	Bacteria	Actinobacteria	Acidimicrobiia	Microtrichales	uncl Microtrichales	uncl Microtrichales
	01e2d8e244430b3375a59a87e0241cf9	K	-0.341	0.5	0.9	0.6	3.846	92.31	0.04	5.24	0.69	Family	Bacteria	Gemmatimonadetes	Gemmatimonadetes	Gemmatimonadales	Gemmatimonadaceae	uncl Gemmatimonadaceae
	a45df0d48b2dcf1c647c7146b4f6fb18	K	-0.341	0.6	1.5	0.9	NA	NA	NA	NA	NA	NA	Bacteria	Dependentiae	Babeliae	Babeliales	Vermiphilaceae	Vermiphilaceae
	a8e344676fa6c410a6c17ac075086185	K	-0.341	1	3.6	3	NA	NA	NA	NA	NA	NA	Bacteria	Planctomycetes	OM190	OM190	OM190	OM190
	f4060c05b0327134a708684a2d2b66ce	K	-0.341	1.8	5	1.8	5.4	89.11	0.14	19.42	1.96	Order	Bacteria	Bacteroidetes	Bacteroidia	Sphingobacteriales	envOPS 17	envOPS 17
	4822258d1f081aeb953827e9ea90fe86	K	-0.341	0.4	0.8	0.8	NA	NA	NA	NA	NA	NA	Bacteria	uncl Bacteria	uncl Bacteria	uncl Bacteria	uncl Bacteria	uncl Bacteria
	cf18e3864b7fac7a11279309880c3ce2	K	-0.343	6.9	19	2.3	1.536	90.65	0.33	15.95	0.5	Order	Bacteria	Actinobacteria	Thermoleophilia	Gaiellales	uncl Gaiellales	uncl Gaiellales
	32d0bbc68252986d39da44d6ce66a757	K	-0.343	2.2	3.8	0.9	5.4	89.11	0.14	19.42	1.96	Order	Bacteria	Bacteroidetes	Bacteroidia	Sphingobacteriales	envOPS 17	envOPS 17
	0404c3fb0c698761d55bba20e53b90e9	K	-0.343	2.4	2.7	0.4	1.919	93.01	0.22	7.89	0.85	Order	Bacteria	Actinobacteria	Acidimicrobiia	uncl Acidimicrobiia	uncl Acidimicrobiia	uncl Acidimicrobiia
	4f6f01a5e19d4e2c1700e9b6b740e837	K	-0.343	1	1.2	0.4	NA	NA	NA	NA	NA	NA	Bacteria	Chloroflexi	Anaerolineae	SBR1031	A4b	A4b
	2267131d43e7840364261a77c11a9dc9	K	-0.344	2.3	6.3	4.4	4.998	88.7	0.1	19.05	1	Order	Bacteria	Acidobacteria	Acidobacteriia	Acidobacteriales	uncl Acidobacteriales	uncl Acidobacteriales
	44bd3c96807c54a1ebef4b7261df2d31	K	-0.344	1.9	4.1	1	4.683	91.8	0.38	16.56	0.89	Order	Bacteria	Actinobacteria	Thermoleophilia	uncl Thermoleophilia	uncl Thermoleophilia	uncl Thermoleophilia
	722f33a35b10b4f5ef550379ff07533b	K	-0.344	0.6	0.9	0.5	NA	NA	NA	NA	NA	NA	Bacteria	Planctomycetes	OM190	OM190	OM190	OM190
	c227133180c410f3def40de72fe8fa48	K	-0.345	1.2	1.9	0.4	3.791	90.04	0.23	12.08	0.75	Order	Bacteria	Acidobacteria	Blastocatellia (Subgroup 4)	DS-100	DS-100	DS-100
	d4a3ca2c366b12e0374eed6bfda46a71	K	-0.345	2.2	3.7	0.6	3.846	92.31	0.04	5.24	0.69	Family	Bacteria	Gemmatimonadetes	Gemmatimonadetes	Gemmatimonadales	Gemmatimonadaceae	uncl Gemmatimonadaceae
	a5a62f87fca6a56761591e5ce6df7d05	K	-0.345	3.1	7.1	1.8	4.998	88.7	0.1	19.05	1	Order	Bacteria	Acidobacteria	Acidobacteriia	Acidobacteriales	uncl Acidobacteriales	uncl Acidobacteriales
	aad8ecf2a202b1db9afb566ea5dd434e	K	-0.346	1.6	4	3	6.256	88.5	0.61	74.42	2.78	Family	Bacteria	Actinobacteria	Actinobacteria	Micromonosporales	Micromonosporaceae	uncl Micromonosporaceae
	4d817db77c52499ea8138bddd1f4d9e5	K	-0.346	1.9	8.7	30.2	4.559	86.68	NA	NA	1.41	Family	Bacteria	Proteobacteria	Gammaproteobacteria	Xanthomonadales	Xanthomonadaceae	uncl Xanthomonadaceae
	0769d551590e3dfa5da7061692ff4b0c	K	-0.346	0.5	1.6	2.1	NA	NA	NA	NA	NA	NA	Archaea	uncl Archaea	uncl Archaea	uncl Archaea	uncl Archaea	uncl Archaea
	7c540d2b70abfb4186c583a6374e7c00	K	-0.346	0.3	0.5	1.3	NA	NA	NA	NA	NA	NA	Bacteria	uncl Bacteria	uncl Bacteria	uncl Bacteria	uncl Bacteria	uncl Bacteria
	9e4ccc5baa14c35081d8a22048610c96	K	-0.346	2.6	5.4	3.5	7.372	89.26	0.18	41.6	2	Order	Bacteria	Proteobacteria	Deltaproteobacteria	Oligoflexales	0319-6G20	0319-6G20
	924edfd148ae8587e5527ddb99ea6dfc	K	-0.346	0.6	1	0.8	NA	NA	NA	NA	NA	NA	Bacteria	Chloroflexi	Anaerolineae	SBR1031	A4b	A4b
	ead92cc54e3589a797f18fa78c712199	K	-0.347	0.6	1	0.5	NA	NA	NA	NA	NA	NA	Bacteria	Chloroflexi	uncl Chloroflexi	uncl Chloroflexi	uncl Chloroflexi	uncl Chloroflexi
	b3acc8a25159414339da3efa4338ad81	K	-0.347	0.5	0.7	0.5	NA	NA	NA	NA	NA	NA	Bacteria	uncl Bacteria	uncl Bacteria	uncl Bacteria	uncl Bacteria	uncl Bacteria
	03ac562d1674ec580f69784c0e0f976c	K	-0.347	1.5	3	1	NA	NA	NA	NA	NA	NA	Archaea	Thaumarchaeota	Nitrososphaeria	Nitrososphaerales	Nitrososphaeraceae	Nitrososphaeraceae
	9e68898fd93d0e9533ff1cef429a8ae8	K	-0.347	6.4	17.5	12.2	3.219	86.22	0.44	48.29	0.99	Family	Bacteria	Proteobacteria	Gammaproteobacteria	Betaproteobacteriales	Nitrosomonadaceae	Ellin6067
	735788d5bb2fc2d362469a1b1fbda208	K	-0.347	0.4	0.5	0.4	3.321	88.89	2.25	7.43	1.5	Class	Bacteria	Chloroflexi	Chloroflexia	Thermomicrobiales	AKYG1722	AKYG1722
	2722f7ceae44baeb43a6fb33b832f937	K	-0.347	0.6	0.9	0.4	NA	NA	NA	NA	NA	NA	Bacteria	Chloroflexi	uncl Chloroflexi	uncl Chloroflexi	uncl Chloroflexi	uncl Chloroflexi
	7205a1aed6cbfac727b60bfccf39e3a1	K	-0.348	2.5	5.3	0.5	5.762	85.44	1.61	7.09	1.25	Genus	Bacteria	Chloroflexi	Chloroflexia	Chloroflexales	Roseiflexaceae	uncl Roseiflexaceae
	4e4ecfea6d00711603f8729c8dffbb3c	K	-0.348	1.8	2.7	0.9	4.929	87.97	NA	NA	3.13	Class	Bacteria	Proteobacteria	Gammaproteobacteria	Betaproteobacteriales	uncl Betaproteobacteriales	uncl Betaproteobacteriales
	0ad201079dc590d8e842f755565cbf02	K	-0.348	0.8	1.2	0.8	4.998	88.7	0.1	19.05	1	Order	Bacteria	Acidobacteria	Acidobacteriia	Acidobacteriales	uncl Acidobacteriales	uncl Acidobacteriales
	2a226af2e65258365bdb17db9a9b4f61	K	-0.35	0.3	0.4	0.4	5.38	89.92	0.22	34.18	1.56	Class	Bacteria	Bacteroidetes	Bacteroidia	Chitinophagales	Chitinophagaceae	uncl Chitinophagaceae
	898cfa8997b63cb33fb9a3f47061f996	K	-0.35	0.5	3.3	3.2	NA	NA	NA	NA	NA	NA	Bacteria	Planctomycetes	OM190	OM190	OM190	OM190
	4b26f9daf26f3992314be16999d97e80	K	-0.35	0.5	0.9	0.5	3.219	86.22	0.44	48.29	0.99	Family	Bacteria	Proteobacteria	Gammaproteobacteria	Betaproteobacteriales	Nitrosomonadaceae	Ellin6067
	f13c41dd87745557aedb7fce623942a5	K	-0.35	0.5	0.8	0.6	NA	NA	NA	NA	NA	NA	Bacteria	Patescibacteria	Parcubacteria	uncl Parcubacteria	uncl Parcubacteria	uncl Parcubacteria
	1f6457f68b90644e2ebab0b6ff70e175	K	-0.351	2.9	9.5	1.7	3.91	89.88	0.38	0	0	Order	Bacteria	Verrucomicrobia	Verrucomicrobiae	Chthoniobacterales	Chthoniobacteraceae	Candidatus Udaeobacter
	860f5fec24ef89404c32e71659c06571	K	-0.351	2.2	4.7	1.3	3.841	90.04	0.23	12.08	0.75	Phylum	Bacteria	Acidobacteria	Subgroup 6	Subgroup 6	Subgroup 6	Subgroup 6
	300cbf157ff231765e31617286797d3b	K	-0.352	0.5	0.7	0.5	3.91	88.53	NA	NA	1.57	Order	Bacteria	Proteobacteria	Alphaproteobacteria	uncl Alphaproteobacteria	uncl Alphaproteobacteria	uncl Alphaproteobacteria
	cc354057f28498b4fdb8a24b69f2f45b	K	-0.352	1	4.6	2.1	6.964	86.39	0.06	24.91	1.45	Genus	Bacteria	Proteobacteria	Alphaproteobacteria	Rhizobiales	Rhizobiaceae	Ensifer
	ff7f707863b8a2a19fa127beb5926bc3	K	-0.354	0.6	1.9	1.3	4.686	90.65	0.43	26.67	1	Genus	Bacteria	Bacteroidetes	Bacteroidia	Chitinophagales	Chitinophagaceae	Terrimonas
	ec4adf3cc751c54e3f43f462b2ed611b	K	-0.355	2	6.5	3.5	4.736	89.76	NA	NA	1.71	Class	Bacteria	Actinobacteria	MB-A2-108	MB-A2-108	MB-A2-108	MB-A2-108
	5e28d72357c06d22be481290130fa7cc	K	-0.355	1.2	1.9	1	NA	NA	NA	NA	NA	NA	Bacteria	Latescibacteria	Latescibacteria	Latescibacteria	Latescibacteria	Latescibacteria
	82879928068016ce902f59e13bd25f46	K	-0.355	1.2	1.7	0.5	4.736	89.76	NA	NA	1.71	Class	Bacteria	Actinobacteria	Actinobacteria	uncl Actinobacteria	uncl Actinobacteria	uncl Actinobacteria
	764d1fa41c248c0090a3ff4da6a367f8	K	-0.356	1.5	2.2	0.6	4.683	91.7	0.39	16.23	0.89	Order	Bacteria	Actinobacteria	Thermoleophilia	Solirubrobacterales	67-14	67-14
	57e6d615695a23e81f4aa225f98d2c5e	K	-0.357	1.1	3.9	4.2	5.4	89.11	0.14	19.42	1.96	Order	Bacteria	Bacteroidetes	Bacteroidia	Sphingobacteriales	envOPS 17	envOPS 17
	5fdfdb8a5832f2cd887b0c0ebe991781	K	-0.357	0.8	2.7	1.9	5.762	85.44	1.61	7.09	1.25	Genus	Bacteria	Chloroflexi	Chloroflexia	Chloroflexales	Roseiflexaceae	uncl Roseiflexaceae
	c4541b757005dd880c0aa297975cbb44	K	-0.357	1.4	7.2	6.9	3.427	91.96	0.29	11.96	1	Genus	Bacteria	Proteobacteria	Gammaproteobacteria	Salinisphaerales	Solimonadaceae	Polycyclovorans
	0d2d16077c90721c7c0104924b6b93d5	K	-0.357	1.5	1.6	0.4	1.536	90.65	0.33	15.95	0.5	Order	Bacteria	Actinobacteria	Thermoleophilia	Gaiellales	uncl Gaiellales	uncl Gaiellales
	703b42672f7340a31b54be11b83ea279	K	-0.358	1.6	2.6	0.8	3.841	90.04	0.23	12.08	0.75	Phylum	Bacteria	Acidobacteria	Subgroup 6	Subgroup 6	Subgroup 6	Subgroup 6
	c18fa59d08174dffdbdd78b39fd7b914	K	-0.358	2.2	3.9	1.2	3.846	92.31	0.04	5.24	0.69	Family	Bacteria	Gemmatimonadetes	Gemmatimonadetes	Gemmatimonadales	Gemmatimonadaceae	uncl Gemmatimonadaceae
	235bae4628e8ce70e7dfd7b2e46f25bb	K	-0.358	0.4	0.7	0.8	6.355	88.16	2.1	51.56	4.33	Genus	Bacteria	Chloroflexi	Chloroflexia	Chloroflexales	Herpetosiphonaceae	Herpetosiphon
	a7a972de9c79d879691757f2137d7e45	K	-0.358	1.8	5	3.7	1.695	83.76	0.07	12.61	0.5	Genus	Bacteria	Proteobacteria	Alphaproteobacteria	Rhizobiales	Xanthobacteraceae	Rhodoplanes
	d5de10b3b05de08d068c3017e24cd62e	K	-0.359	1	2.1	1.2	3.841	90.04	0.23	12.08	0.75	Phylum	Bacteria	Acidobacteria	Subgroup 6	Subgroup 6	Subgroup 6	Subgroup 6
	904b8e2b752b201eeb5fb8110c856b13	K	-0.359	0.7	1.5	0.8	2.339	89.01	0.67	3.94	0.99	Phylum	Bacteria	Chloroflexi	AD3	AD3	AD3	AD3
	66daebdeffdf3ebe8400d7c27ee94a93	K	-0.359	1.1	1.9	0.8	3.463	91.91	0.03	4.4	0.56	Genus	Bacteria	Gemmatimonadetes	Gemmatimonadetes	Gemmatimonadales	Gemmatimonadaceae	Gemmatimonas
	5f2dc795772c0c7e2526b88cc4428327	K	-0.36	1	4.2	5.1	3.841	90.04	0.23	12.08	0.75	Phylum	Bacteria	Acidobacteria	Subgroup 6	Subgroup 6	Subgroup 6	Subgroup 6
	992f2c7b22b40260e81f21228dd75a8a	K	-0.36	2.3	4.5	0.8	3.846	92.31	0.04	5.24	0.69	Family	Bacteria	Gemmatimonadetes	Gemmatimonadetes	Gemmatimonadales	Gemmatimonadaceae	uncl Gemmatimonadaceae
	a089f35b4fd3191bf25f03edc217438f	K	-0.36	3.5	40.1	6	NA	NA	NA	NA	NA	NA	Archaea	Thaumarchaeota	Nitrososphaeria	Nitrososphaerales	Nitrososphaeraceae	Nitrososphaeraceae
	0abf3f072fedf1acef9cfc7c3a27d2fe	K	-0.36	0.8	1	0.4	NA	NA	NA	NA	NA	NA	Bacteria	Chloroflexi	Anaerolineae	SBR1031	A4b	A4b
	debf83b91e707b6722e50b51c5b229ba	K	-0.36	6.2	17.2	0.9	1.786	87.16	0.98	3.39	0.7	Family	Bacteria	Proteobacteria	Deltaproteobacteria	Desulfarculales	Desulfarculaceae	uncl Desulfarculaceae
	8dd824ed8e63c9b0b70964418782ceaf	K	-0.361	1	1.3	0.4	3.846	92.31	0.04	5.24	0.69	Family	Bacteria	Gemmatimonadetes	Gemmatimonadetes	Gemmatimonadales	Gemmatimonadaceae	uncl Gemmatimonadaceae
	1fa289921b16eb869105f461a43376c2	K	-0.361	0.8	1.3	0.6	6.032	83.46	1.1	12.94	3	Family	Bacteria	Bacteroidetes	Bacteroidia	Cytophagales	Microscillaceae	uncl Microscillaceae
	024760f4351ce0ff012adc20946be3cb	K	-0.362	1.4	2.9	1.2	3.972	86.33	0.17	5.96	1.67	Class	Bacteria	Acidobacteria	Holophagae	Subgroup 7	Subgroup 7	Subgroup 7
	0a6d060d6700a9e234ef7baa2215d97b	K	-0.362	1.5	3.6	1	NA	NA	NA	NA	NA	NA	Bacteria	Chloroflexi	Anaerolineae	SBR1031	uncl SBR1031	uncl SBR1031
	3565447862aef05a0bf1ab5d1ec023c5	K	-0.362	0.3	0.9	3.5	NA	NA	NA	NA	NA	NA	Bacteria	Planctomycetes	Phycisphaerae	Phycisphaerales	Phycisphaeraceae	SM1A02
	8f5edd1c9c955365b4153c087c950bf3	K	-0.363	1.3	3.3	2.6	3.791	88.49	5.14	8.31	1	Order	Bacteria	Acidobacteria	Blastocatellia (Subgroup 4)	Pyrinomonadales	Pyrinomonadaceae	RB41
	564cf5c4ca95492d73b727e03ba3b932	K	-0.364	2.1	4.4	0.5	5.762	85.44	1.61	7.09	1.25	Genus	Bacteria	Chloroflexi	Chloroflexia	Chloroflexales	Roseiflexaceae	uncl Roseiflexaceae
	9f66da4b47a46da3b543f551bd3cdad9	K	-0.365	0.6	1.1	0.6	NA	NA	NA	NA	NA	NA	Archaea	Thaumarchaeota	Nitrososphaeria	Nitrosopumilales	Nitrosopumilaceae	Candidatus Nitrosotenuis
	77f92f1f0f59a61b9eabeb69db4dafba	K	-0.365	0.2	0.4	0.9	3.301	90.99	0.23	1.1	1	Class	Bacteria	Planctomycetes	Phycisphaerae	CCM11a	CCM11a	CCM11a
	269137f14e6af39fd2115ea5c6fec16a	K	-0.366	2.8	9.2	9.6	1.786	88.68	NA	NA	1.29	Family	Bacteria	Proteobacteria	Deltaproteobacteria	uncl Deltaproteobacteria	uncl Deltaproteobacteria	uncl Deltaproteobacteria
	5a43d4597fbc1ff8dee883365b757826	K	-0.367	1.7	3.4	0.8	NA	NA	NA	NA	NA	NA	Bacteria	uncl Bacteria	uncl Bacteria	uncl Bacteria	uncl Bacteria	uncl Bacteria
	38fe85189ef73f4aa58608fdf4ff3fe8	K	-0.367	1.7	2.7	0.5	1.536	90.65	0.33	15.95	0.5	Order	Bacteria	Actinobacteria	Thermoleophilia	Gaiellales	uncl Gaiellales	uncl Gaiellales
	5fb791736e4b0e7540be34254ce8571d	K	-0.368	0.9	1.7	0.8	NA	NA	NA	NA	NA	NA	Bacteria	Proteobacteria	uncl Proteobacteria	uncl Proteobacteria	uncl Proteobacteria	uncl Proteobacteria
	140144ce375206250d23e576f42fa38f	K	-0.368	1.4	2.4	0.8	NA	NA	NA	NA	NA	NA	Bacteria	Entotheonellaeota	Entotheonellia	Entotheonellales	Entotheonellaceae	Entotheonellaceae
	5bd7c2a90b64937e245d1d554cc81b55	K	-0.368	1.3	1.7	0.4	7.293	81.17	1.09	23.46	2.71	Genus	Bacteria	Planctomycetes	Planctomycetacia	Gemmatales	Gemmataceae	uncl Gemmataceae
	139ec4a6c5e0be32eba3a3edf25cd68a	K	-0.368	1.3	2.4	0.8	4.683	92.22	0.44	14.25	1	Order	Bacteria	Actinobacteria	Thermoleophilia	Solirubrobacterales	Solirubrobacteraceae	Conexibacter
	c28da56e7e7049d545163636dc02a44e	K	-0.368	0.8	1.1	0.5	5.4	89.11	0.14	19.42	1.96	Order	Bacteria	Bacteroidetes	Bacteroidia	Sphingobacteriales	envOPS 17	envOPS 17
	2fc1cda92253c6cd79dae11db0a9282a	K	-0.368	2.1	3.9	0.6	3.663	92.48	0.24	17.31	1.24	Genus	Bacteria	Actinobacteria	Actinobacteria	Propionibacteriales	Nocardioidaceae	Aeromicrobium
	899e31ab229ff27053adea64311d8cf6	K	-0.368	1.1	1.1	0.4	4.929	87.97	NA	NA	3.13	Class	Bacteria	Proteobacteria	Gammaproteobacteria	Betaproteobacteriales	SC-I-84	SC-I-84
	fb95c0d8b1cd10b25278990b5b9d77b2	K	-0.368	0.8	0.9	0.5	2.734	92.93	0	7.32	1	Genus	Bacteria	Proteobacteria	Gammaproteobacteria	Salinisphaerales	Solimonadaceae	Fontimonas
	ca5b1b22b960b23d40f6f98e243489eb	K	-0.369	1.8	2.8	0.8	3.301	90.99	0.23	1.1	1	Class	Bacteria	Planctomycetes	Phycisphaerae	Tepidisphaerales	WD2101 soil group	WD2101 soil group
	4bf408632910c6e285a21afd7055ee93	K	-0.369	0.4	0.5	0.4	NA	NA	NA	NA	NA	NA	Bacteria	Proteobacteria	Gammaproteobacteria	uncl Gammaproteobacteria	uncl Gammaproteobacteria	uncl Gammaproteobacteria
	a3092038af29c970cbbae3c6b6c74f93	K	-0.37	0.9	1.4	0.9	3.791	90.04	0.23	12.08	0.75	Order	Bacteria	Acidobacteria	Blastocatellia (Subgroup 4)	DS-100	DS-100	DS-100
	cc2c0434cf6b94dbc23268fa90021d37	K	-0.37	0.9	2	0.9	2.339	89.01	0.67	3.94	0.99	Phylum	Bacteria	Chloroflexi	JG30-KF-CM66	JG30-KF-CM66	JG30-KF-CM66	JG30-KF-CM66
	dacdf26b1119f2e8e952d48a65d18cce	K	-0.37	0.7	1	0.4	5.186	85.44	1.61	7.09	1.25	Class	Bacteria	Chloroflexi	Chloroflexia	Chloroflexales	Roseiflexaceae	uncl Roseiflexaceae
	8a63256ccc209a2bdaccea9aa6fceecc	K	-0.37	0.5	1.1	1.2	3.846	92.31	0.04	5.24	0.69	Family	Bacteria	Gemmatimonadetes	Gemmatimonadetes	Gemmatimonadales	Gemmatimonadaceae	uncl Gemmatimonadaceae
	58f97c5b14e639536cfb5e6e775502f8	K	-0.371	0.7	1	0.5	6.112	86.45	NA	NA	2.34	Genus	Bacteria	Proteobacteria	Gammaproteobacteria	Betaproteobacteriales	Burkholderiaceae	uncl Burkholderiaceae
	5525f6af560eabe21b83183c12786bcb	K	-0.371	1.2	2.6	0.8	4.683	93.34	0.31	16.23	1	Order	Bacteria	Actinobacteria	Thermoleophilia	Solirubrobacterales	Solirubrobacteraceae	uncl Solirubrobacteraceae
	01ce8f1cb5f08ea896608b80e58e374d	K	-0.372	1.3	2	0.5	3.91	88.53	NA	NA	1.57	Order	Bacteria	Proteobacteria	Alphaproteobacteria	uncl Alphaproteobacteria	uncl Alphaproteobacteria	uncl Alphaproteobacteria
	97f26e4a41677f1e9cc74a0744500306	K	-0.372	0.4	0.9	0.9	NA	NA	NA	NA	NA	NA	Bacteria	Chloroflexi	Chloroflexia	Chloroflexales	Roseiflexaceae	uncl Roseiflexaceae
	8c76a3ee6d5dedf741019b3061189310	K	-0.373	0.7	1.2	0.5	4.683	91.7	0.39	16.23	0.89	Order	Bacteria	Actinobacteria	Thermoleophilia	Solirubrobacterales	67-14	67-14
	3ee0795e416369e625c3c7363b70fb61	K	-0.373	1.6	2.3	0.5	NA	NA	NA	NA	NA	NA	Bacteria	Latescibacteria	Latescibacteria	Latescibacteria	Latescibacteria	Latescibacteria
	6189b337bdc25f2bdb68372a6c159844	K	-0.374	1.1	4	3	2.339	89.01	0.67	3.94	0.99	Phylum	Bacteria	Chloroflexi	AD3	AD3	AD3	AD3
	dbdb30c9d2a24d32bce9b850365df4fc	K	-0.375	3.8	5.4	0.5	4.683	91.7	0.39	16.23	0.89	Order	Bacteria	Actinobacteria	Thermoleophilia	Solirubrobacterales	67-14	67-14
	1d90973aced3fa9efaf6c07e2ea8a062	K	-0.376	0.6	0.9	0.9	NA	NA	NA	NA	NA	NA	Bacteria	Chloroflexi	Anaerolineae	SBR1031	A4b	A4b
	24de1e2b3b9f2e7a02f0d6e595a65f73	K	-0.376	1	1.2	0.4	3.791	90.04	0.23	12.08	0.75	Order	Bacteria	Acidobacteria	Blastocatellia (Subgroup 4)	11-24	11-24	11-24
	d2da93374d0145c9c7b09a49cf22a6b8	K	-0.378	0.7	1.2	0.5	6.347	85.44	1.61	7.09	1.25	Family	Bacteria	Chloroflexi	Chloroflexia	Chloroflexales	Roseiflexaceae	uncl Roseiflexaceae
	ea1cfc366e2cfdbc8827a278888750bf	K	-0.378	0.3	0.5	0.6	NA	NA	NA	NA	NA	NA	Bacteria	Planctomycetes	Planctomycetacia	uncl Planctomycetacia	uncl Planctomycetacia	uncl Planctomycetacia
	f5957be644dde66ea7aa139137601c99	K	-0.381	1.6	2.7	1.7	7.167	91.86	0.38	69.14	2.43	Family	Bacteria	Actinobacteria	Actinobacteria	Pseudonocardiales	Pseudonocardiaceae	Lechevalieria
	a493efe60c20fafaa3aeeeb5347359a6	K	-0.381	2.6	3.9	0.5	4.342	91.63	0.2	12.44	1.55	Genus	Bacteria	Actinobacteria	Actinobacteria	Propionibacteriales	Nocardioidaceae	Nocardioides
	57b620ccea18cdca35988582abc97b63	K	-0.381	2.3	4.4	0.5	4.683	91.7	0.39	16.23	0.89	Order	Bacteria	Actinobacteria	Thermoleophilia	Solirubrobacterales	67-14	67-14
	20b993429ddc9f05386c459ee0bdcad2	K	-0.382	0.7	2.3	11.7	NA	NA	NA	NA	NA	NA	Bacteria	Latescibacteria	Latescibacteria	Latescibacteria	Latescibacteria	Latescibacteria
	873fc967f1d2da3ae41fc714e7f7b809	K	-0.382	0.9	1.3	0.6	NA	NA	NA	NA	NA	NA	Bacteria	uncl Bacteria	uncl Bacteria	uncl Bacteria	uncl Bacteria	uncl Bacteria
	d1ed1de894efd41c1df29f90bc9b78d1	K	-0.383	0.5	0.7	0.5	2.339	89.7	0.39	2.51	0.62	Phylum	Bacteria	Chloroflexi	Anaerolineae	RBG-13-54-9	RBG-13-54-9	RBG-13-54-9
	ea979dcc8b142601734c1f3941896f54	K	-0.383	1.6	2.8	0.8	NA	NA	NA	NA	NA	NA	Bacteria	Latescibacteria	Latescibacteria	Latescibacteria	Latescibacteria	Latescibacteria
	1ed5c211dca1fadb050ca9dd84043416	K	-0.383	2.4	6.5	4.4	3.841	88.92	0.11	17.1	1	Phylum	Bacteria	Acidobacteria	Acidobacteriia	Subgroup 2	Subgroup 2	Subgroup 2
	51c9524d88899a62202207a4a9424f8c	K	-0.383	1.5	2.9	0.9	7.293	81.17	1.09	23.46	2.71	Genus	Bacteria	Planctomycetes	Planctomycetacia	Gemmatales	Gemmataceae	uncl Gemmataceae
	9601f82a2377a226d64f118650ab6304	K	-0.383	0.8	1.2	0.6	5.762	85.44	1.61	7.09	1.25	Genus	Bacteria	Chloroflexi	Chloroflexia	Chloroflexales	Roseiflexaceae	uncl Roseiflexaceae
	7b4681f50aa4515b7425a3502fc42798	K	-0.386	0.4	0.7	0.5	NA	NA	NA	NA	NA	NA	Bacteria	Chloroflexi	Anaerolineae	uncl Anaerolineae	uncl Anaerolineae	uncl Anaerolineae
	0873841dfef66f2309c37ca2cc0e758e	K	-0.386	0.4	0.8	1.5	4.261	81.17	1.09	23.46	2.71	Family	Bacteria	Planctomycetes	Planctomycetacia	Gemmatales	Gemmataceae	uncl Gemmataceae
	ca8149bcbfedc3571baeb1028698e9dd	K	-0.387	2.9	8	1.2	3.841	90.04	0.23	12.08	0.75	Phylum	Bacteria	Acidobacteria	Subgroup 6	Subgroup 6	Subgroup 6	Subgroup 6
	a44247f1ec6bd6a562519a41854b08b2	K	-0.387	2.6	15.5	6	3.791	90.04	0.23	12.08	0.75	Order	Bacteria	Acidobacteria	Blastocatellia (Subgroup 4)	11-24	11-24	11-24
	bb21521320bf660e637a54d7ae47c227	K	-0.387	2.1	7.3	1.3	3.846	92.31	0.04	5.24	0.69	Family	Bacteria	Gemmatimonadetes	Gemmatimonadetes	Gemmatimonadales	Gemmatimonadaceae	uncl Gemmatimonadaceae
	431ff2151238a7026b7cb1778610585a	K	-0.388	1	1.8	0.9	4.998	88.7	0.1	19.05	1	Order	Bacteria	Acidobacteria	Acidobacteriia	Acidobacteriales	uncl Acidobacteriales	uncl Acidobacteriales
	c5d510882733d4997e958f845242298a	K	-0.388	3.8	25.6	44.3	2.339	89.01	0.67	3.94	0.99	Phylum	Bacteria	Chloroflexi	KD4-96	KD4-96	KD4-96	KD4-96
	70c35a00a6370fb6cd060cba32e90942	K	-0.389	1.2	1.8	0.5	3.427	91.96	0.29	11.96	1	Genus	Bacteria	Proteobacteria	Gammaproteobacteria	Salinisphaerales	Solimonadaceae	Polycyclovorans
	dd1fae8fe90e90031fa135afdbbd12eb	K	-0.39	0.3	0.4	1	3.811	88.78	0.27	7.92	0.96	Phylum	Bacteria	Planctomycetes	BD7-11	BD7-11	BD7-11	BD7-11
	6f8c36b827c5f441c92c22af6e24a472	K	-0.391	3.6	12.2	9.1	6.719	89.35	0.31	35.72	2.96	Genus	Bacteria	Actinobacteria	Actinobacteria	Pseudonocardiales	Pseudonocardiaceae	Pseudonocardia
	d8782c9addb705583da6bbd0747eb7a7	K	-0.391	0.3	0.4	0.6	3.841	91.44	0	13.55	2	Phylum	Bacteria	Acidobacteria	Acidobacteriia	Solibacterales	Solibacteraceae (Subgroup 3)	Candidatus Solibacter
	00c6bc364b945494a955da20fc016180	K	-0.392	4.4	5.6	0.5	3.286	87.9	0.27	0	0.86	Order	Bacteria	Rokubacteria	NC10	Rokubacteriales	Rokubacteriales	Rokubacteriales
	24432e4b7cfc6f8b9053675bab976184	K	-0.393	0.9	1	0.5	NA	NA	NA	NA	NA	NA	Bacteria	Actinobacteria	Acidimicrobiia	uncl Acidimicrobiia	uncl Acidimicrobiia	uncl Acidimicrobiia
	801738bb9e664ce474fed2307bcf7aff	K	-0.393	0.8	1.5	0.9	3.791	90.04	0.23	12.08	0.75	Order	Bacteria	Acidobacteria	Blastocatellia (Subgroup 4)	2020-11-24	2020-11-24	2020-11-24
	3c596988b86a5c981956b17555bf0d9d	K	-0.394	1.7	5.6	3.3	NA	NA	NA	NA	NA	NA	Bacteria	Actinobacteria	Thermoleophilia	Gaiellales	uncl Gaiellales	uncl Gaiellales
	8ece0764e63e5bf24739761294b162bc	K	-0.395	0.9	1.6	0.9	3.301	90.99	0.23	1.1	1	Class	Bacteria	Planctomycetes	Phycisphaerae	S-70	S-70	S-70
	448984d5cac3f8ee5324438a1103d1c9	K	-0.395	2.4	6.6	3.7	NA	NA	NA	NA	NA	NA	Archaea	Thaumarchaeota	Nitrososphaeria	Nitrososphaerales	Nitrososphaeraceae	Candidatus Nitrososphaera
	8bb4f605d2385923fc6cfc521768f78c	K	-0.395	0.8	1.1	0.6	3.972	86.33	0.17	5.96	1.67	Class	Bacteria	Acidobacteria	Holophagae	Subgroup 7	Subgroup 7	Subgroup 7
	48ed42140babeba120d6d92e32034399	K	-0.396	1.2	2.3	1.2	4.998	88.7	0.1	19.05	1	Order	Bacteria	Acidobacteria	Acidobacteriia	Acidobacteriales	uncl Acidobacteriales	uncl Acidobacteriales
	1d0d4a882fde645d58d9fad88afc1a52	K	-0.397	0.9	2.2	2.1	NA	NA	NA	NA	NA	NA	Bacteria	Planctomycetes	Planctomycetacia	Gemmatales	Gemmataceae	uncl Gemmataceae
	7f11b65e307a3eb0bac87539bca396c7	K	-0.399	2.3	3.4	1	3.841	90.04	0.23	12.08	0.75	Phylum	Bacteria	Acidobacteria	Subgroup 17	Subgroup 17	Subgroup 17	Subgroup 17
	90cdca260fb153950527514a07c7600e	K	-0.399	3.4	4.4	0.5	4.261	81.17	1.09	23.46	2.71	Family	Bacteria	Planctomycetes	Planctomycetacia	Gemmatales	Gemmataceae	uncl Gemmataceae
	4be792758e3d55ea20de19a0fcf623f0	K	-0.399	2.3	7.2	7.7	3.427	85.2	NA	NA	4.37	Order	Bacteria	Firmicutes	Bacilli	Bacillales	uncl Bacillales	uncl Bacillales
	de59bf5797056a6c229bcf0635910978	K	-0.399	1.8	3.4	0.9	NA	NA	NA	NA	NA	NA	Bacteria	Latescibacteria	Latescibacteria	Latescibacteria	Latescibacteria	Latescibacteria
	24b1aac1baeafc59627832c050052c12	K	-0.4	0.9	1.9	0.8	2.339	89.01	0.67	3.94	0.99	Phylum	Bacteria	Chloroflexi	uncl Chloroflexi	uncl Chloroflexi	uncl Chloroflexi	uncl Chloroflexi
	6769871131b7f507afeb252c20fe2bfa	K	-0.4	2.2	4.6	0.6	3.846	92.31	0.04	5.24	0.69	Family	Bacteria	Gemmatimonadetes	Gemmatimonadetes	Gemmatimonadales	Gemmatimonadaceae	uncl Gemmatimonadaceae
	1eeecfa138cba08a0eafa8af629c827e	K	-0.401	0.5	0.7	0.5	NA	NA	NA	NA	NA	NA	Bacteria	Latescibacteria	Latescibacteria	Latescibacteria	Latescibacteria	Latescibacteria
	48e8fd5052c75b986385dec32b63f7fa	K	-0.401	1.5	2.2	0.5	3.846	92.31	0.04	5.24	0.69	Family	Bacteria	Gemmatimonadetes	Gemmatimonadetes	Gemmatimonadales	Gemmatimonadaceae	uncl Gemmatimonadaceae
	700107b31ac7cc09b177fa2720aee78c	K	-0.402	4.5	34.6	59.9	2.339	89.01	0.67	3.94	0.99	Phylum	Bacteria	Chloroflexi	KD4-96	KD4-96	KD4-96	KD4-96
	41523150883207dcc4ee600ff35fabc8	K	-0.402	0.8	3.7	13.6	3.841	90.04	0.23	12.08	0.75	Phylum	Bacteria	Acidobacteria	Subgroup 25	Subgroup 25	Subgroup 25	Subgroup 25
	29535adcc3502d5e699f8826ae7b401b	K	-0.403	0.6	0.9	0.5	NA	NA	NA	NA	NA	NA	Bacteria	Latescibacteria	Latescibacteria	Latescibacteria	Latescibacteria	Latescibacteria
	3b887cffd2fd404c6625d19919bd0e96	K	-0.403	1.2	4.1	2.1	3.427	91.96	0.29	11.96	1	Genus	Bacteria	Proteobacteria	Gammaproteobacteria	Salinisphaerales	Solimonadaceae	Polycyclovorans
	72248281994b002ca7c46916608d860b	K	-0.404	4.3	9.4	1.7	3.791	88.49	5.14	8.31	1	Order	Bacteria	Acidobacteria	Blastocatellia (Subgroup 4)	Pyrinomonadales	Pyrinomonadaceae	RB41
	d5bdca693daab6fcf0e498ae58d586ed	K	-0.404	0.3	0.4	0.8	3.846	92.31	0.04	5.24	0.69	Family	Bacteria	Gemmatimonadetes	Gemmatimonadetes	Gemmatimonadales	Gemmatimonadaceae	uncl Gemmatimonadaceae
	be58d83900d6c3e0c11bd61b0186dcbf	K	-0.404	0.5	1.4	1.8	5.315	92.96	0.38	127.65	1.5	Genus	Bacteria	Actinobacteria	Actinobacteria	Corynebacteriales	Nocardiaceae	Smaragdicoccus
	2f57e2d37095717c85815d1b0b32a627	K	-0.405	2	2.9	0.6	3.841	90.04	0.23	12.08	0.75	Phylum	Bacteria	Acidobacteria	Subgroup 6	Subgroup 6	Subgroup 6	Subgroup 6
	98a6d40420c700e46fc42eeb762b45dd	K	-0.405	1.3	2.1	0.5	3.846	92.31	0.04	5.24	0.69	Family	Bacteria	Gemmatimonadetes	Gemmatimonadetes	Gemmatimonadales	Gemmatimonadaceae	uncl Gemmatimonadaceae
	3ee28b228af9c835c885ab29c33d4994	K	-0.405	2	5.1	0.9	1.919	93.01	0.22	7.89	0.85	Order	Bacteria	Actinobacteria	Acidimicrobiia	Microtrichales	Iamiaceae	Iamia
	950bbc0cc440dbc854cda074a53be482	K	-0.405	1	2.3	3.2	4.929	87.97	NA	NA	3.13	Class	Bacteria	Proteobacteria	Gammaproteobacteria	Betaproteobacteriales	uncl Betaproteobacteriales	uncl Betaproteobacteriales
	6b78840ed66499126661cc488adc3599	K	-0.405	3.5	7.5	0.8	3.841	90.04	0.23	12.08	0.75	Phylum	Bacteria	Acidobacteria	Subgroup 6	Subgroup 6	Subgroup 6	Subgroup 6
	b09f7214b989754c2293266a4e1ec6db	K	-0.408	2.9	11	4.2	3.841	90.04	0.23	12.08	0.75	Phylum	Bacteria	Acidobacteria	Subgroup 6	Subgroup 6	Subgroup 6	Subgroup 6
	c711b837ba51b55398ca39600ecb87ed	K	-0.408	1.8	7.5	6.2	3.791	88.49	5.14	8.31	1	Order	Bacteria	Acidobacteria	Blastocatellia (Subgroup 4)	Pyrinomonadales	Pyrinomonadaceae	RB41
	671d54aed1b0161f301bec121a36be8d	K	-0.408	0.8	1.6	1	4.261	88.44	0.16	21.21	1.29	Family	Bacteria	Planctomycetes	Planctomycetacia	Pirellulales	Pirellulaceae	uncl Pirellulaceae
	bfea477c32554268527cd52ab6ad00ad	K	-0.409	2.1	3.1	0.6	2.339	89.01	0.67	3.94	0.99	Phylum	Bacteria	Chloroflexi	TK10	TK10	TK10	TK10
	a453662f5927fc5fdb9ccd63cf772c8b	K	-0.409	1.5	3	2.2	4.342	91.63	0.2	12.44	1.55	Genus	Bacteria	Actinobacteria	Actinobacteria	Propionibacteriales	Nocardioidaceae	Nocardioides
	23a35ad1fddbe32273ffb1cf957437e9	K	-0.409	1.4	3.5	3.5	5.762	85.44	1.61	7.09	1.25	Genus	Bacteria	Chloroflexi	Chloroflexia	Chloroflexales	Roseiflexaceae	uncl Roseiflexaceae
	82a9f7f0b3bdb059e80d73ad2696d443	K	-0.41	2.4	5.2	1.7	3.286	87.9	0.27	0	0.86	Order	Bacteria	Rokubacteria	NC10	Rokubacteriales	Rokubacteriales	Rokubacteriales
	d72f3f36f3625756110d7fe92ee1923f	K	-0.41	1.4	1.7	0.6	3.841	90.04	0.23	12.08	0.75	Phylum	Bacteria	Acidobacteria	Subgroup 6	Subgroup 6	Subgroup 6	Subgroup 6
	b40366fac06ef37ee34da9ebdb6ccc59	K	-0.41	0.5	0.9	1.3	NA	NA	NA	NA	NA	NA	Bacteria	Planctomycetes	Pla4 lineage	Pla4 lineage	Pla4 lineage	Pla4 lineage
	38946bdfaa26bf0ff77e0fba0023fc58	K	-0.412	1.6	2.4	0.8	3.463	91.91	0.03	4.4	0.56	Genus	Bacteria	Gemmatimonadetes	Gemmatimonadetes	Gemmatimonadales	Gemmatimonadaceae	Gemmatimonas
	4e1551c1d08dc51ddfa938ffa05b4b8f	K	-0.413	1.6	2.9	0.9	4.998	88.7	0.1	19.05	1	Order	Bacteria	Acidobacteria	Acidobacteriia	Acidobacteriales	uncl Acidobacteriales	uncl Acidobacteriales
	b88bf215c5ebdfaf394aabbfd1ee084c	K	-0.415	1.2	4	5	4.511	87.97	NA	NA	3.13	Order	Bacteria	Proteobacteria	Gammaproteobacteria	JG36-TzT-191	JG36-TzT-191	JG36-TzT-191
	ded8a02750af7ebd9330b63cef9a453b	K	-0.416	1.5	2.2	0.5	4.736	89.76	NA	NA	1.71	Class	Bacteria	Actinobacteria	MB-A2-108	MB-A2-108	MB-A2-108	MB-A2-108
	2f122d024bccd4e3c9278fc218e8c750	K	-0.416	2.8	4.7	1	3.663	92.48	0.24	17.31	1.24	Genus	Bacteria	Actinobacteria	Actinobacteria	Propionibacteriales	Nocardioidaceae	Aeromicrobium
	9da68c15034f2c39273d3c82f7eedf2e	K	-0.416	1.2	1.6	0.5	4.998	88.7	0.1	19.05	1	Order	Bacteria	Acidobacteria	Acidobacteriia	Acidobacteriales	uncl Acidobacteriales	uncl Acidobacteriales
	b6b2b3772e220aa66b642bfc6177daaf	K	-0.417	1.5	6.1	17.7	3.91	91.03	0.1	26.71	2	Order	Bacteria	Proteobacteria	Alphaproteobacteria	Dongiales	Dongiaceae	Dongia
	2bb8e27ee413de21f0333064b202df9b	K	-0.418	1.4	4.8	4.2	NA	NA	NA	NA	NA	NA	Bacteria	Acidobacteria	Thermoanaerobaculia	Thermoanaerobaculales	Thermoanaerobaculaceae	Subgroup 10
	d8fab043f773c2b7689cef000461fda1	K	-0.419	3	4.2	0.5	4.519	88.33	0.33	60.71	0.82	Genus	Bacteria	Nitrospirae	Nitrospira	Nitrospirales	Nitrospiraceae	Nitrospira
	3a51e4c8acc630efe4f800311c45b59d	K	-0.419	3.1	9.6	5	3.846	92.31	0.04	5.24	0.69	Family	Bacteria	Gemmatimonadetes	Gemmatimonadetes	Gemmatimonadales	Gemmatimonadaceae	uncl Gemmatimonadaceae
	9e5ad6b489632e787a6cd7531069cfa9	K	-0.42	0.6	1.6	3.5	5.935	89.92	0.22	34.18	1.56	Family	Bacteria	Bacteroidetes	Bacteroidia	Chitinophagales	Chitinophagaceae	uncl Chitinophagaceae
	8c041c4eaf7d751ce5dd991d9e258e45	K	-0.421	0.4	0.7	1.3	4.062	93.14	0.25	34.96	2.5	Genus	Bacteria	Proteobacteria	Gammaproteobacteria	Betaproteobacteriales	Burkholderiaceae	Inhella
	a50da4087f0c8b1df7768c6e3532bedd	K	-0.423	1.4	2.3	0.9	3.91	89.88	0.38	0	0	Order	Bacteria	Verrucomicrobia	Verrucomicrobiae	Chthoniobacterales	Chthoniobacteraceae	Candidatus Udaeobacter
	27f8ab95e9ed8f0c9126fb8083d92b5a	K	-0.424	1	1.1	0.6	4.559	89.42	0.26	27.83	1.57	Family	Bacteria	Proteobacteria	Gammaproteobacteria	Xanthomonadales	Rhodanobacteraceae	uncl Rhodanobacteraceae
	b09c9eddbda887885fcd58af6cd6a1d6	K	-0.425	0.8	1.4	0.8	2.067	92.8	0.23	24.27	1.2	Family	Bacteria	Actinobacteria	Acidimicrobiia	Microtrichales	Ilumatobacteraceae	CL500-29 marine group
	044d86f4fd55b24363de7094c0a786cb	K	-0.426	1.7	2.6	0.6	NA	NA	NA	NA	NA	NA	Bacteria	uncl Bacteria	uncl Bacteria	uncl Bacteria	uncl Bacteria	uncl Bacteria
	cf85905a831797d324136597577056e3	K	-0.427	1.5	1.9	0.8	5.134	86.45	NA	NA	2.34	Family	Bacteria	Proteobacteria	Gammaproteobacteria	Betaproteobacteriales	Burkholderiaceae	uncl Burkholderiaceae
	a4b868eb3284db92e9bd726702d77f82	K	-0.428	2.2	5.8	2.7	1.536	90.65	0.33	15.95	0.5	Genus	Bacteria	Actinobacteria	Thermoleophilia	Gaiellales	Gaiellaceae	Gaiella
	767e2ec40066688af06432ac7c0af732	K	-0.428	1.5	2.5	1.3	1.919	93.01	0.22	7.89	0.85	Order	Bacteria	Actinobacteria	Acidimicrobiia	Microtrichales	uncl Microtrichales	uncl Microtrichales
	53e28b7c22509ef5f0140fb75be5e476	K	-0.429	1.7	2.8	0.8	4.924	91.63	0.2	12.44	1.55	Family	Bacteria	Actinobacteria	Actinobacteria	Propionibacteriales	Nocardioidaceae	Nocardioides
	e53742d134feda71a8fbca191509cac9	K	-0.43	0.7	1.3	3.2	3.91	88.53	NA	NA	1.57	Order	Bacteria	Proteobacteria	Alphaproteobacteria	uncl Alphaproteobacteria	uncl Alphaproteobacteria	uncl Alphaproteobacteria
	fb8de509c86c293f544beb505ef2b4c6	K	-0.432	2	6	3.5	2.339	89.01	0.67	3.94	0.99	Phylum	Bacteria	Chloroflexi	KD4-96	KD4-96	KD4-96	KD4-96
	86c1c848da71da491c6d890d9ef690cc	K	-0.432	2.4	2.6	0.5	3.841	88.92	0.11	17.1	1	Phylum	Bacteria	Acidobacteria	Acidobacteriia	Subgroup 2	Subgroup 2	Subgroup 2
	6b02915fd1f50a0fb5d84deae74aec84	K	-0.433	1.7	3.2	0.6	4.736	89.76	NA	NA	1.71	Class	Bacteria	Actinobacteria	MB-A2-108	MB-A2-108	MB-A2-108	MB-A2-108
	4e15b245df7be1350b065485d808797b	K	-0.434	3.6	7.3	1.9	1.536	90.65	0.33	15.95	0.5	Genus	Bacteria	Actinobacteria	Thermoleophilia	Gaiellales	Gaiellaceae	Gaiella
	b928a0b950c71bfcc21615afe36aeef8	K	-0.435	1.1	2.4	3	NA	NA	NA	NA	NA	NA	Bacteria	Chloroflexi	uncl Chloroflexi	uncl Chloroflexi	uncl Chloroflexi	uncl Chloroflexi
	9afa1e517845a5be16215086bd5b1a09	K	-0.435	1.2	3.2	7.3	NA	NA	NA	NA	NA	NA	Bacteria	Latescibacteria	Latescibacteria	Latescibacteria	Latescibacteria	Latescibacteria
	389b594641d5b0a30d5f2bf92592c630	K	-0.435	1.1	2.4	1.3	1.919	93.01	0.22	7.89	0.85	Order	Bacteria	Actinobacteria	Acidimicrobiia	uncl Acidimicrobiia	uncl Acidimicrobiia	uncl Acidimicrobiia
	6d4c3725d4383baa352b52f89bb2565f	K	-0.436	0.6	3.1	14.1	4.559	89.42	0.26	27.83	1.57	Family	Bacteria	Proteobacteria	Gammaproteobacteria	Xanthomonadales	Rhodanobacteraceae	uncl Rhodanobacteraceae
	ae17664b6585347a2a90b5277a7d64d6	K	-0.436	0.9	1.3	1.2	3.934	88.24	0.23	22.3	1.28	Family	Bacteria	Proteobacteria	Alphaproteobacteria	Rhizobiales	Hyphomicrobiaceae	Pedomicrobium
	5c73818c036cb2c9415dfaa17ab3e8fa	K	-0.438	1.7	3.6	0.9	NA	NA	NA	NA	NA	NA	Bacteria	Chloroflexi	uncl Chloroflexi	uncl Chloroflexi	uncl Chloroflexi	uncl Chloroflexi
	32e3adee5d63dedbb3ea0d8db9b8ea92	K	-0.438	3.1	5.1	0.9	4.519	88.33	0.33	60.71	0.82	Genus	Bacteria	Nitrospirae	Nitrospira	Nitrospirales	Nitrospiraceae	Nitrospira
	8bbf7b07eb16f068be95d51616d53fbb	K	-0.439	1.9	4.3	2.1	3.972	86.33	0.17	5.96	1.67	Class	Bacteria	Acidobacteria	Holophagae	Subgroup 7	Subgroup 7	Subgroup 7
	f5f33a2d51e8c9dd6224da1c4f35abdf	K	-0.442	1.5	1.8	0.8	4.929	87.97	NA	NA	3.13	Class	Bacteria	Proteobacteria	Gammaproteobacteria	Betaproteobacteriales	A21b	A21b
	bd2f4ee86633ed5bde29fa65ef554229	K	-0.445	1.3	3.4	2.7	3.427	91.96	0.29	11.96	1	Genus	Bacteria	Proteobacteria	Gammaproteobacteria	Salinisphaerales	Solimonadaceae	Polycyclovorans
	62b81e9434db64f5f6bedb7195981466	K	-0.445	4.4	7.8	1	1.919	93.01	0.22	7.89	0.85	Order	Bacteria	Actinobacteria	Acidimicrobiia	Microtrichales	uncl Microtrichales	uncl Microtrichales
	c8f1a40f07b435f8b782891c13978751	K	-0.447	0.3	0.6	1.2	NA	NA	NA	NA	NA	NA	Bacteria	uncl Bacteria	uncl Bacteria	uncl Bacteria	uncl Bacteria	uncl Bacteria
	fcc6c1e83cb95d7805f69049cb6e4359	K	-0.449	1.1	2.3	0.9	NA	NA	NA	NA	NA	NA	Bacteria	uncl Bacteria	uncl Bacteria	uncl Bacteria	uncl Bacteria	uncl Bacteria
	c0798071f97c54ee776c168470b6e16f	K	-0.45	0.9	1.5	0.8	3.74	88.68	NA	NA	1.29	Class	Bacteria	Proteobacteria	Deltaproteobacteria	uncl Deltaproteobacteria	uncl Deltaproteobacteria	uncl Deltaproteobacteria
	a4e2e827540de1be3285772f4edfb24e	K	-0.45	1.8	3.3	0.8	2.734	92.93	0	7.32	1	Genus	Bacteria	Proteobacteria	Gammaproteobacteria	Salinisphaerales	Solimonadaceae	Fontimonas
	833fa90f654f338addf8d90ad67240e0	K	-0.45	2.2	2.8	0.6	3.841	90.04	0.23	12.08	0.75	Phylum	Bacteria	Acidobacteria	Subgroup 6	Subgroup 6	Subgroup 6	Subgroup 6
	b8fe3ab6bdf025e339ef2df7f8467f18	K	-0.451	7.9	13.6	0.9	1.786	87.16	0.98	3.39	0.7	Family	Bacteria	Proteobacteria	Deltaproteobacteria	Desulfarculales	Desulfarculaceae	uncl Desulfarculaceae
	d54b523e7433181684ad2214ac70259c	K	-0.452	1.8	3.6	1.3	4.261	81.17	1.09	23.46	2.71	Family	Bacteria	Planctomycetes	Planctomycetacia	Gemmatales	Gemmataceae	uncl Gemmataceae
	d3b1d91a6c37369621f3696a1463175d	K	-0.456	1.7	3.2	1.9	3.846	92.31	0.04	5.24	0.69	Family	Bacteria	Gemmatimonadetes	Gemmatimonadetes	Gemmatimonadales	Gemmatimonadaceae	uncl Gemmatimonadaceae
	2f76fb7dddf14984f9ed64cf93d401a6	K	-0.458	1.8	2.7	0.8	5.762	85.44	1.61	7.09	1.25	Genus	Bacteria	Chloroflexi	Chloroflexia	Chloroflexales	Roseiflexaceae	uncl Roseiflexaceae
	a3003a0a82e55ef71ebedd99dca45780	K	-0.461	2.6	5.7	2.1	3.791	90.04	0.23	12.08	0.75	Order	Bacteria	Acidobacteria	Blastocatellia (Subgroup 4)	11-24	11-24	11-24
	05678e6d64412b82954b8d90df9c4be8	K	-0.47	0.8	1.7	1.2	1.786	90.33	0.7	46.84	1.26	Family	Bacteria	Proteobacteria	Deltaproteobacteria	Myxococcales	bacteriap25	bacteriap25
	ffcfa71a6f854b7a4da0152ed31e2409	K	-0.47	2.6	5.1	1.8	4.475	89.51	0.27	19.58	1.2	Genus	Bacteria	Proteobacteria	Gammaproteobacteria	Xanthomonadales	Rhodanobacteraceae	Dokdonella
	43c84ddb04c691a90fc373ae0db793f1	K	-0.474	1.8	4.4	6.4	5.147	90.43	0.32	21.99	1.67	Genus	Bacteria	Proteobacteria	Deltaproteobacteria	Myxococcales	Archangiaceae	Anaeromyxobacter
	808ba2f4383bc76165d4db3082f311bf	K	-0.474	1.8	6.2	6.7	2.339	89.01	0.67	3.94	0.99	Phylum	Bacteria	Chloroflexi	Gitt-GS-136	Gitt-GS-136	Gitt-GS-136	Gitt-GS-136
	09ddc1ec42d6c136ea3a033540f2f71b	K	-0.475	2.4	7.7	3	3.868	88.4	0.33	44.38	1.53	Genus	Bacteria	Proteobacteria	Gammaproteobacteria	Xanthomonadales	Xanthomonadaceae	Lysobacter
	4de38b780e98ad8e8fd7a1ed7f0986b1	K	-0.475	1.1	2.5	1.8	4.985	89.92	0.22	34.18	1.56	Genus	Bacteria	Bacteroidetes	Bacteroidia	Chitinophagales	Chitinophagaceae	UTBCD1
	70a96b76588442c9336dbec0dee69555	K	-0.475	1.8	3.7	1.3	NA	NA	NA	NA	NA	NA	Bacteria	uncl Bacteria	uncl Bacteria	uncl Bacteria	uncl Bacteria	uncl Bacteria
	fdce9e021725b122bc008e12340e4a98	K	-0.478	0.7	1.5	2.1	NA	NA	NA	NA	NA	NA	Bacteria	Chloroflexi	Anaerolineae	Anaerolineales	Anaerolineaceae	uncl Anaerolineaceae
	d79efe20bfba518d19647e39ab00ec4b	K	-0.481	2.2	3.7	1.3	5.838	87.4	0.86	50.36	2	Genus	Bacteria	Proteobacteria	Deltaproteobacteria	Myxococcales	Haliangiaceae	Haliangium
	4e42ce8c1ce0cd2be0263bdd689fe4b7	K	-0.483	0.8	1.4	0.9	3.811	88.78	0.27	7.92	0.96	Phylum	Bacteria	Planctomycetes	OM190	OM190	OM190	OM190
	80270a68a3161554240d22a9877a5a82	K	-0.492	4.4	7.3	0.9	3.841	90.04	0.23	12.08	0.75	Phylum	Bacteria	Acidobacteria	Subgroup 6	Subgroup 6	Subgroup 6	Subgroup 6
	e6bab7aacc6978f7d7bd4d24981cc290	K	-0.494	2	3.7	1	NA	NA	NA	NA	NA	NA	Bacteria	Actinobacteria	MB-A2-108	MB-A2-108	MB-A2-108	MB-A2-108
	31ef6f8be8610f835002d8b6c264f599	K	-0.495	0.9	1.9	1	7.293	81.17	1.09	23.46	2.71	Genus	Bacteria	Planctomycetes	Planctomycetacia	Gemmatales	Gemmataceae	uncl Gemmataceae
	cf1c3e2d4d21f156c8f95596181f6429	K	-0.499	3.3	6.4	1.7	3.791	90.04	0.23	12.08	0.75	Order	Bacteria	Acidobacteria	Blastocatellia (Subgroup 4)	11-24	11-24	11-24
	e367a893a8733e21f5a5977c96f8bd3e	K	-0.503	3.3	5.2	0.8	4.581	87.97	NA	NA	3.13	Class	Bacteria	Proteobacteria	Gammaproteobacteria	PLTA13	PLTA13	PLTA13
	934af2d1d990e9b193d57f2e549d18dd	K	-0.503	0.7	1.1	1	NA	NA	NA	NA	NA	NA	Bacteria	Chloroflexi	Anaerolineae	Anaerolineales	Anaerolineaceae	uncl Anaerolineaceae
	00700f373b3437fd7dd56163a7c131e0	K	-0.508	1.5	3.7	1.4	3.791	88.49	5.14	8.31	1	Order	Bacteria	Acidobacteria	Blastocatellia (Subgroup 4)	Pyrinomonadales	Pyrinomonadaceae	RB41
	0e63d65f2d76ddf4669d9b046f705ad2	K	-0.516	2.4	8.4	2.7	3.934	88.24	0.23	22.3	1.28	Family	Bacteria	Proteobacteria	Alphaproteobacteria	Rhizobiales	Hyphomicrobiaceae	Pedomicrobium
	2e8a452dd15dd82b82803d5685296eba	K	-0.517	2.7	7.3	2.7	3.791	88.49	5.14	8.31	1	Order	Bacteria	Acidobacteria	Blastocatellia (Subgroup 4)	Pyrinomonadales	Pyrinomonadaceae	RB41
	d8e29411dacc1c025ba87e85ef5c1e90	K	-0.521	1.1	3.8	3.2	5.134	86.45	NA	NA	2.34	Family	Bacteria	Proteobacteria	Gammaproteobacteria	Betaproteobacteriales	Burkholderiaceae	uncl Burkholderiaceae
	0f4d15f0fc81aa0c4b330f906b5fbdcc	K	-0.521	2.2	10.4	12	NA	NA	NA	NA	NA	NA	Archaea	Thaumarchaeota	Nitrososphaeria	Nitrososphaerales	Nitrososphaeraceae	Nitrososphaeraceae
	0e60b09850296ad55de01e31a9f615f8	K	-0.522	4.5	18.2	18.5	3.841	90.04	0.23	12.08	0.75	Phylum	Bacteria	Acidobacteria	Subgroup 6	Subgroup 6	Subgroup 6	Subgroup 6
	c047a89da843e8a4224bedc51fdb6ac0	K	-0.527	2.4	6.9	1.9	3.841	90.04	0.23	12.08	0.75	Phylum	Bacteria	Acidobacteria	Subgroup 17	Subgroup 17	Subgroup 17	Subgroup 17
	7bc89454a3ec67922ee68d45fe601eb4	K	-0.529	1.4	2	1	4.736	89.76	NA	NA	1.71	Class	Bacteria	Actinobacteria	MB-A2-108	MB-A2-108	MB-A2-108	MB-A2-108
	5a36bad4410bf63f46d919e36f076682	K	-0.529	3.1	7.3	2.8	1.919	93.01	0.22	7.89	0.85	Order	Bacteria	Actinobacteria	Acidimicrobiia	IMCC26256	IMCC26256	IMCC26256
	76046670f30c29f3392d206d2cc8e246	K	-0.533	2.5	4.4	1.9	3.791	88.49	5.14	8.31	1	Order	Bacteria	Acidobacteria	Blastocatellia (Subgroup 4)	Pyrinomonadales	Pyrinomonadaceae	RB41
	3fb34b98fa660d1818a133ca4aeb2ceb	K	-0.534	1	1.7	1.3	5.232	81.38	0	3.92	2	Family	Bacteria	Armatimonadetes	Fimbriimonadia	Fimbriimonadales	Fimbriimonadaceae	Fimbriimonadaceae
	618de3e8731efc3f94ba43078ab0b12f	K	-0.535	1.9	3.3	1.3	3.846	92.31	0.04	5.24	0.69	Family	Bacteria	Gemmatimonadetes	Gemmatimonadetes	Gemmatimonadales	Gemmatimonadaceae	uncl Gemmatimonadaceae
	3d8132b4474a52dfd2f144674632c93c	K	-0.535	1.1	2.3	1.7	NA	NA	NA	NA	NA	NA	Bacteria	GAL15	GAL15	GAL15	GAL15	GAL15
	52cf487060cb1cc0ddb15344989de496	K	-0.535	2.1	4.2	1.5	NA	NA	NA	NA	NA	NA	Bacteria	Chloroflexi	Anaerolineae	RBG-13-54-9	RBG-13-54-9	RBG-13-54-9
	1120c1e98a7d2c99017354ac1011103a	K	-0.537	3.2	7.6	1.7	3.791	90.04	0.23	12.08	0.75	Order	Bacteria	Acidobacteria	Blastocatellia (Subgroup 4)	11-24	11-24	11-24
	09b9dc34bcc1cc6bb5ae292b4de3c25b	K	-0.54	1.4	4.2	11.2	3.106	91.33	0.05	7.81	0.72	Genus	Bacteria	Proteobacteria	Alphaproteobacteria	Caulobacterales	Hyphomonadaceae	SWB02
	8c80511809bbd454cdd38f571fcf65e5	K	-0.542	1.1	1.5	1	4.683	91.7	0.39	16.23	0.89	Order	Bacteria	Actinobacteria	Thermoleophilia	Solirubrobacterales	67-14	67-14
	cf93cbb39df7a8d13d86e2b0ce23167c	K	-0.546	1.9	4.4	1.5	4.736	89.76	NA	NA	1.71	Class	Bacteria	Actinobacteria	MB-A2-108	MB-A2-108	MB-A2-108	MB-A2-108
	db15f7d48fe5474bce36cfe121dadd3c	K	-0.546	1.6	2.3	0.9	NA	NA	NA	NA	NA	NA	Bacteria	Latescibacteria	Latescibacteria	Latescibacteria	Latescibacteria	Latescibacteria
	b04471786212f30f32915e77edd98c94	K	-0.551	3.5	5	1.2	7.393	88.44	0.68	19.79	2.86	Genus	Bacteria	Actinobacteria	Actinobacteria	Streptosporangiales	Streptosporangiaceae	Sphaerisporangium
	7ecf6383df9b394d23492d05b0d0b249	K	-0.552	1.9	4.8	2.6	3.841	88.92	0.11	17.1	1	Phylum	Bacteria	Acidobacteria	Acidobacteriia	Subgroup 2	Subgroup 2	Subgroup 2
	d5b0bedb49da2ef6c9836837313df579	K	-0.554	1	3.5	6	3.219	86.22	0.44	48.29	0.99	Family	Bacteria	Proteobacteria	Gammaproteobacteria	Betaproteobacteriales	Nitrosomonadaceae	MND1
	3031020cccceee2393f739b0331f7a1d	K	-0.555	1.6	4.1	3.5	4.342	91.63	0.2	12.44	1.55	Genus	Bacteria	Actinobacteria	Actinobacteria	Propionibacteriales	Nocardioidaceae	Nocardioides
	1001bb8cb96991730ed8942a91a8841c	K	-0.562	2.4	4.4	1.3	NA	NA	NA	NA	NA	NA	Bacteria	Proteobacteria	uncl Proteobacteria	uncl Proteobacteria	uncl Proteobacteria	uncl Proteobacteria
	58ea40d29c2d8f80cd072aa54c10ea0d	K	-0.563	1.2	2.8	3	4.261	88.44	0.16	21.21	1.29	Family	Bacteria	Planctomycetes	Planctomycetacia	Pirellulales	Pirellulaceae	uncl Pirellulaceae
	af6538a5e759d9692e308fa4693159d7	K	-0.563	1.2	3.3	4.8	3.427	85.88	0.16	19.06	5.55	Order	Bacteria	Firmicutes	Bacilli	Bacillales	Planococcaceae	uncl Planococcaceae
	063a14bc6c1de829f18a9b4952a885ef	K	-0.568	1.1	1.5	1	4.732	89.02	0.18	2.29	0.8	Genus	Bacteria	Planctomycetes	Planctomycetacia	Planctomycetales	Rubinisphaeraceae	SH-PL14
	fe4f2c91f7e8edb5d458ff46cbf8538e	K	-0.575	3.4	5.5	1.3	3.663	92.48	0.24	17.31	1.24	Genus	Bacteria	Actinobacteria	Actinobacteria	Propionibacteriales	Nocardioidaceae	Aeromicrobium
	34ee22ae87ae3f87bdbad88eb74d8904	K	-0.594	1.5	3.5	2.6	2.339	89.01	0.67	3.94	0.99	Phylum	Bacteria	Chloroflexi	KD4-96	KD4-96	KD4-96	KD4-96
	73d6080fcdfc7d3f8b44c8e03f6e4dbc	K	-0.598	2.5	4.5	2.6	3.841	90.04	0.23	12.08	0.75	Phylum	Bacteria	Acidobacteria	Subgroup 6	Subgroup 6	Subgroup 6	Subgroup 6
	3fe7c47063791e4d625ac8535eda1fa1	K	-0.61	0.6	2.1	5.4	NA	NA	NA	NA	NA	NA	Bacteria	Chloroflexi	Anaerolineae	Anaerolineales	Anaerolineaceae	uncl Anaerolineaceae
	57e60de0bca3d685fae05bca1baf3e8e	K	-0.669	1.6	4.4	3.3	4.365	89.97	0.61	20.98	1.15	Phylum	Bacteria	Proteobacteria	Gammaproteobacteria	Salinisphaerales	uncl Salinisphaerales	uncl Salinisphaerales
	b1eecbff776230eb5d75e00ec600b4b9	K	-0.68	4.9	20	4.5	2.339	89.01	0.67	3.94	0.99	Phylum	Bacteria	Chloroflexi	AD3	AD3	AD3	AD3
	87902efe4dbfc3fec2d941800a43a4ee	K	-0.682	2.6	6.2	4.8	3.846	92.31	0.04	5.24	0.69	Family	Bacteria	Gemmatimonadetes	Gemmatimonadetes	Gemmatimonadales	Gemmatimonadaceae	uncl Gemmatimonadaceae
	bc723b82a8bc9d6ea07306cca77d2d1b	K	-0.79	5.2	9.6	3.2	1.536	90.65	0.33	15.95	0.5	Genus	Bacteria	Actinobacteria	Thermoleophilia	Gaiellales	Gaiellaceae	Gaiella
	551065dae1383f0b584a2260aaf8c140	minor elements	0.376	1.7	15.4	53.6	4.169	90.25	0.11	23.67	1.42	Genus	Bacteria	Proteobacteria	Alphaproteobacteria	Sphingomonadales	Sphingomonadaceae	Sphingomonas
	9da398d4bc12b2a83b83f0a990752d0e	minor elements	0.37	7.4	74	45.6	5.086	88.92	0	24.19	1	Family	Bacteria	Proteobacteria	Alphaproteobacteria	Rhizobiales	Xanthobacteraceae	Pseudolabrys
	2b2291e975bb6bf6481b87f46febf7c6	minor elements	0.355	2.4	7.9	51.2	1.536	90.65	0.33	15.95	0.5	Genus	Bacteria	Actinobacteria	Thermoleophilia	Gaiellales	Gaiellaceae	Gaiella
	99d7b9511e322b60e3f350d8a580052f	minor elements	0.353	2.4	16	68.1	3.467	89.51	0.29	9.81	1	Genus	Bacteria	Proteobacteria	Gammaproteobacteria	Steroidobacterales	Steroidobacteraceae	Steroidobacter
	c20f855545a7f960b58bd7e2e1b43391	minor elements	0.353	3.2	12.8	75.7	4.519	88.33	0.33	60.71	0.82	Genus	Bacteria	Nitrospirae	Nitrospira	Nitrospirales	Nitrospiraceae	Nitrospira
	7dbe8b57d3fb5d4aa8369ba6509f46c6	minor elements	0.348	5.1	30.4	49.2	4.085	87.66	0.23	27.92	1.13	Genus	Bacteria	Proteobacteria	Alphaproteobacteria	Rhizobiales	Hyphomicrobiaceae	Hyphomicrobium
	697d144c574f6a61d42120fe77d5e9ae	minor elements	0.339	1.3	5.6	49.7	5.276	88.53	NA	NA	1.57	Order	Bacteria	Proteobacteria	Alphaproteobacteria	uncl Alphaproteobacteria	uncl Alphaproteobacteria	uncl Alphaproteobacteria
	4ddc0a71c19f672807b5c50cc33842c3	minor elements	0.338	2.2	10	48.5	4.511	87.97	NA	NA	3.13	Order	Bacteria	Proteobacteria	Gammaproteobacteria	CCD24	CCD24	CCD24
	d39fdf7782bb989713a6f352f6d2cd29	minor elements	0.334	1.3	3.9	41.4	3.841	90.04	0.23	12.08	0.75	Phylum	Bacteria	Acidobacteria	Subgroup 11	Subgroup 11	Subgroup 11	Subgroup 11
	7a29cc693ac1b467e7b84529ec3713f9	minor elements	0.333	3.3	77.1	38.3	NA	NA	NA	NA	NA	NA	Archaea	Thaumarchaeota	Nitrososphaeria	Nitrososphaerales	Nitrososphaeraceae	Nitrososphaeraceae
	ceaa4d64d7cdf4c21f193d1bbecda9d1	minor elements	0.332	4.3	17.3	47.4	3.286	87.9	0.27	0	0.86	Order	Bacteria	Rokubacteria	NC10	Rokubacteriales	Rokubacteriales	Rokubacteriales
	7bd9fe78c8070a485d00fad7699cc6e3	minor elements	0.328	2.8	10.8	51.5	5.935	89.92	0.22	34.18	1.56	Family	Bacteria	Bacteroidetes	Bacteroidia	Chitinophagales	Chitinophagaceae	uncl Chitinophagaceae
	a47478b7dad5b28bc21bd8cc045b69de	minor elements	0.327	2.5	13	45.4	2.777	90.74	0.49	7.04	1.14	Phylum	Bacteria	Verrucomicrobia	Verrucomicrobiae	Pedosphaerales	Pedosphaeraceae	Pedosphaeraceae
	7de5176bfbf4f6912f5b8a3a5bac8174	minor elements	0.323	2.4	8.4	45.1	4.342	91.63	0.2	12.44	1.55	Genus	Bacteria	Actinobacteria	Actinobacteria	Propionibacteriales	Nocardioidaceae	Nocardioides
	7782b1795ae4a78b417d6ae4dcad2294	minor elements	0.312	3.5	45.8	35.2	3.286	87.9	0.27	0	0.86	Order	Bacteria	Rokubacteria	NC10	Rokubacteriales	Rokubacteriales	Rokubacteriales
	f3c22b32df7d52902afb5eb11b65cb91	minor elements	0.311	2.4	12.5	33.7	4.736	89.76	NA	NA	1.71	Class	Bacteria	Actinobacteria	MB-A2-108	MB-A2-108	MB-A2-108	MB-A2-108
	926e05870f8e80d1d1fbae44b25d67c7	minor elements	0.31	8	73.3	64.4	1.536	90.65	0.33	15.95	0.5	Genus	Bacteria	Actinobacteria	Thermoleophilia	Gaiellales	Gaiellaceae	Gaiella
	8f349b0ebade92fbdbd8bc256a568b80	minor elements	0.306	2.8	10.5	46.7	3.91	88.53	NA	NA	1.57	Order	Bacteria	Proteobacteria	Alphaproteobacteria	Azospirillales	uncl Azospirillales	uncl Azospirillales
	6f79846fc0d2982665955176ef47ca13	minor elements	0.306	1.7	5.3	29.8	2.777	90.74	0.49	7.04	1.14	Phylum	Bacteria	Verrucomicrobia	Verrucomicrobiae	Pedosphaerales	Pedosphaeraceae	Pedosphaeraceae
	d781002a9eb0d733e364b71edc100035	minor elements	0.302	2.3	9	36.4	3.841	90.04	0.23	12.08	0.75	Phylum	Bacteria	Acidobacteria	Subgroup 6	Subgroup 6	Subgroup 6	Subgroup 6
	ebe2ab4a3bd7f2cc5cc6eb4216b563da	minor elements	0.301	1.3	8.2	28.8	2.339	89.01	0.67	3.94	0.99	Phylum	Bacteria	Chloroflexi	KD4-96	KD4-96	KD4-96	KD4-96
	6785222ed9097dc4f2ccfef9a31de095	minor elements	-0.3	1.5	3	4.5	NA	NA	NA	NA	NA	NA	Bacteria	uncl Bacteria	uncl Bacteria	uncl Bacteria	uncl Bacteria	uncl Bacteria
	9d93e979e32e75b4e812b4d1a66d98cb	minor elements	-0.302	0.9	1.9	5.5	3.321	88.89	2.25	7.43	1.5	Class	Bacteria	Chloroflexi	Chloroflexia	Thermomicrobiales	JG30-KF-CM45	JG30-KF-CM45
	b598ed2c61c91fbd833caac1d0dd68b2	minor elements	-0.302	2.4	5.6	3.6	3.463	91.91	0.03	4.4	0.56	Genus	Bacteria	Gemmatimonadetes	Gemmatimonadetes	Gemmatimonadales	Gemmatimonadaceae	Gemmatimonas
	436bb37c03980663dcb0f7df9ca7f623	minor elements	-0.302	5.4	32.5	3.6	3.972	86.33	0.17	5.96	1.67	Class	Bacteria	Acidobacteria	Holophagae	Subgroup 7	Subgroup 7	Subgroup 7
	608a4a203575ce64afb1917d4e9174d2	minor elements	-0.304	3.4	8.9	6.3	1.536	90.65	0.33	15.95	0.5	Order	Bacteria	Actinobacteria	Thermoleophilia	Gaiellales	uncl Gaiellales	uncl Gaiellales
	2f0b4d666494c0bafb1980449e03289d	minor elements	-0.304	2.5	9	18.1	3.972	86.33	0.17	5.96	1.67	Class	Bacteria	Acidobacteria	Holophagae	Subgroup 7	Subgroup 7	Subgroup 7
	f444029987455268b48055ecbf7f6be0	minor elements	-0.305	2.5	13.4	23.8	4.04	90.35	0.1	22.7	1.44	Order	Bacteria	Proteobacteria	Alphaproteobacteria	Sphingomonadales	Sphingomonadaceae	Ellin6055
	6147402f686bc6c33365cfef60ad7eef	minor elements	-0.306	1.5	3	4.6	3.91	89.88	0.38	0	0	Order	Bacteria	Verrucomicrobia	Verrucomicrobiae	Chthoniobacterales	Chthoniobacteraceae	Candidatus Udaeobacter
	6d7a17441c93d0f8c74eec99da43dddb	minor elements	-0.306	8.3	24.9	5.5	4.683	91.7	0.39	16.23	0.89	Order	Bacteria	Actinobacteria	Thermoleophilia	Solirubrobacterales	67-14	67-14
	163351a68938ea34f5128f786f5f9edf	minor elements	-0.307	1.5	4.1	5.5	7.293	79.14	0.93	26.87	2.4	Genus	Bacteria	Planctomycetes	Planctomycetacia	Gemmatales	Gemmataceae	Gemmata
	13d33b9860fb72272d641f4bcb59c148	minor elements	-0.307	1.3	3.9	5	NA	NA	NA	NA	NA	NA	Bacteria	Planctomycetes	Planctomycetacia	Gemmatales	Gemmataceae	uncl Gemmataceae
	5ea8ffa4f92b34dba680166bf02dff46	minor elements	-0.308	4.8	19.2	3.7	3.846	92.31	0.04	5.24	0.69	Family	Bacteria	Gemmatimonadetes	Gemmatimonadetes	Gemmatimonadales	Gemmatimonadaceae	uncl Gemmatimonadaceae
	364519c6592ed3182b2357e008e20ee4	minor elements	-0.309	0.5	1.1	4.8	NA	NA	NA	NA	NA	NA	Bacteria	uncl Bacteria	uncl Bacteria	uncl Bacteria	uncl Bacteria	uncl Bacteria
	9b5202057fd9c14ea0c09762c6c45652	minor elements	-0.31	1.7	3.7	4.8	4.771	90.77	0.17	29.96	2.55	Family	Bacteria	Actinobacteria	Actinobacteria	Frankiales	Geodermatophilaceae	uncl Geodermatophilaceae
	535d8c04903c935493b43edec32b12bf	minor elements	-0.313	7.1	48.7	21.2	4.683	92.22	0.44	14.25	1	Order	Bacteria	Actinobacteria	Thermoleophilia	Solirubrobacterales	Solirubrobacteraceae	Conexibacter
	3db2ce507033524f5e4be22ddc5c0a49	minor elements	-0.314	4.9	19.6	29.3	3.846	92.31	0.04	5.24	0.69	Family	Bacteria	Gemmatimonadetes	Gemmatimonadetes	Gemmatimonadales	Gemmatimonadaceae	uncl Gemmatimonadaceae
	2e297b112dad064a8c0148aa0468c8c7	minor elements	-0.315	2.5	6.9	10.2	3.841	90.04	0.23	12.08	0.75	Phylum	Bacteria	Acidobacteria	Subgroup 6	Subgroup 6	Subgroup 6	Subgroup 6
	34cb4e328e407113ea1ca88d43518bfb	minor elements	-0.315	1.9	4.4	4.9	3.91	89.88	0.38	0	0	Order	Bacteria	Verrucomicrobia	Verrucomicrobiae	Chthoniobacterales	Chthoniobacteraceae	Candidatus Udaeobacter
	74885a36384dbc96e562409ceca84d5b	minor elements	-0.316	5.7	14.5	6	4.736	89.76	NA	NA	1.71	Class	Bacteria	Actinobacteria	MB-A2-108	MB-A2-108	MB-A2-108	MB-A2-108
	90ee1e85cfe63152710e8f5867e581c8	minor elements	-0.316	5	9.4	6	1.536	90.65	0.33	15.95	0.5	Order	Bacteria	Actinobacteria	Thermoleophilia	Gaiellales	uncl Gaiellales	uncl Gaiellales
	2990231e15b5e4fe17a96bc188770226	minor elements	-0.317	2.6	5.7	4.9	7.198	89.06	0.09	27.38	1.42	Family	Bacteria	Proteobacteria	Alphaproteobacteria	Rhizobiales	Xanthobacteraceae	uncl Xanthobacteraceae
	e8eaa19717b2697ed7e0296fda5e5ff9	minor elements	-0.318	2.2	7.1	26.3	4.929	87.97	NA	NA	3.13	Class	Bacteria	Proteobacteria	Gammaproteobacteria	Betaproteobacteriales	A21b	A21b
	2b9824beeab58c0ff3978e702d6a13b1	minor elements	-0.319	2.8	7	5.3	5.276	83.76	0.07	12.61	0.5	Order	Bacteria	Proteobacteria	Alphaproteobacteria	Rhizobiales	Xanthobacteraceae	Rhodoplanes
	fdc6bbc1b95eace5ed0f79cb109dd6d0	minor elements	-0.321	4.9	21.2	5.9	1.536	90.65	0.33	15.95	0.5	Order	Bacteria	Actinobacteria	Thermoleophilia	Gaiellales	uncl Gaiellales	uncl Gaiellales
	b7e70ac24351e51d2eaa51c48ea758f0	minor elements	-0.322	2.4	5.5	6.4	6.363	87.61	0.24	7.11	1.25	Genus	Bacteria	Planctomycetes	Planctomycetacia	Pirellulales	Pirellulaceae	Pirellula
	86f839d1a331e7bc489d61e2bc91c5d0	minor elements	-0.323	2.8	10.6	33.3	3.301	90.99	0.23	1.1	1	Class	Bacteria	Planctomycetes	Phycisphaerae	Tepidisphaerales	WD2101 soil group	WD2101 soil group
	9a96a9ebd85de3608477ad39c4dd1a6d	minor elements	-0.324	1.4	5.4	18.1	3.301	90.99	0.23	1.1	1	Class	Bacteria	Planctomycetes	Phycisphaerae	Tepidisphaerales	WD2101 soil group	WD2101 soil group
	f371894884fef3b157990d10438bcfe1	minor elements	-0.325	8	14.4	6.2	4.736	89.76	NA	NA	1.71	Class	Bacteria	Actinobacteria	uncl Actinobacteria	uncl Actinobacteria	uncl Actinobacteria	uncl Actinobacteria
	b5e840b08474e1456afc4f6bce2b159a	minor elements	-0.326	3.6	13	10.7	2.339	89.01	0.67	3.94	0.99	Phylum	Bacteria	Chloroflexi	KD4-96	KD4-96	KD4-96	KD4-96
	9ce39bfd793da266acffb0131222b149	minor elements	-0.327	1.5	6.3	10.9	5.762	85.44	1.61	7.09	1.25	Genus	Bacteria	Chloroflexi	Chloroflexia	Chloroflexales	Roseiflexaceae	uncl Roseiflexaceae
	ace9c6fec633de645150451c5e3ec673	minor elements	-0.329	3.7	7.5	8.2	4.998	88.7	0.1	19.05	1	Order	Bacteria	Acidobacteria	Acidobacteriia	Acidobacteriales	uncl Acidobacteriales	uncl Acidobacteriales
	29f88bb3cefc75317d87aeacdf68c607	minor elements	-0.329	1.9	4.4	4.2	13.662	76.29	0.66	23.72	8	Family	Bacteria	Chloroflexi	Ktedonobacteria	Ktedonobacterales	Ktedonobacteraceae	JG30a-KF-32
	a270f7880fed054bcd54f62d12e46322	minor elements	-0.329	4.4	6.8	4.9	1.536	90.65	0.33	15.95	0.5	Genus	Bacteria	Actinobacteria	Thermoleophilia	Gaiellales	Gaiellaceae	Gaiella
	0d5d916867a75b17974753d39415a14d	minor elements	-0.329	1.4	2.8	4.9	3.301	90.99	0.23	1.1	1	Class	Bacteria	Planctomycetes	Phycisphaerae	Tepidisphaerales	WD2101 soil group	WD2101 soil group
	7bb50f93dd867edbaafc6c4037dff4ee	minor elements	-0.332	2.6	6.6	9.3	2.339	89.01	0.67	3.94	0.99	Phylum	Bacteria	Chloroflexi	KD4-96	KD4-96	KD4-96	KD4-96
	44cd437060e6f02616045b2f7172d947	minor elements	-0.333	2.3	6.3	6.4	4.736	89.76	NA	NA	1.71	Class	Bacteria	Actinobacteria	MB-A2-108	MB-A2-108	MB-A2-108	MB-A2-108
	4e0eeef99446849960eaf2066a70289c	minor elements	-0.333	0.9	2.9	4.2	5.762	85.44	1.61	7.09	1.25	Genus	Bacteria	Chloroflexi	Chloroflexia	Chloroflexales	Roseiflexaceae	uncl Roseiflexaceae
	7fa38a7c5740f2c5319bf03dd8098ebb	minor elements	-0.335	1	4.2	5.9	9.224	76.29	0.66	23.72	8	Order	Bacteria	Chloroflexi	Ktedonobacteria	Ktedonobacterales	Ktedonobacteraceae	uncl Ktedonobacteraceae
	38af52e168844e7676fa0e3a45a34489	minor elements	-0.335	4.5	13.6	8.7	8.053	82.17	0.94	21.21	8.17	Class	Bacteria	Chloroflexi	Ktedonobacteria	Ktedonobacterales	JG30-KF-AS9	JG30-KF-AS9
	e3fdbd949a335a648396b018d0c01adc	minor elements	-0.337	0.6	1.7	5.4	NA	NA	NA	NA	NA	NA	Bacteria	Latescibacteria	Latescibacteria	Latescibacteria	Latescibacteria	Latescibacteria
	694e8027dd97865ee299abc77d48710c	minor elements	-0.337	1.6	4.4	8.7	3.791	88.49	5.14	8.31	1	Order	Bacteria	Acidobacteria	Blastocatellia (Subgroup 4)	Pyrinomonadales	Pyrinomonadaceae	RB41
	5f0de1730b655de527d19daf7d27258e	minor elements	-0.339	3.3	9.2	6.7	6.116	91.3	0.45	47.46	2.25	Genus	Bacteria	Actinobacteria	Actinobacteria	Pseudonocardiales	Pseudonocardiaceae	Actinomycetospora
	829a7b8ad38a2fa71ab63acffac6a73e	minor elements	-0.341	1.7	4.2	7.8	NA	NA	NA	NA	NA	NA	Bacteria	uncl Bacteria	uncl Bacteria	uncl Bacteria	uncl Bacteria	uncl Bacteria
	d5cc5148abee8c1a227444079d80304f	minor elements	-0.345	2.4	13.5	19.3	3.846	92.31	0.04	5.24	0.69	Family	Bacteria	Gemmatimonadetes	Gemmatimonadetes	Gemmatimonadales	Gemmatimonadaceae	uncl Gemmatimonadaceae
	c2a445a6257bffac4fc8cb4570868e09	minor elements	-0.346	4.9	24.6	23.1	NA	NA	NA	NA	NA	NA	Archaea	Thaumarchaeota	Nitrososphaeria	Nitrososphaerales	Nitrososphaeraceae	Nitrososphaeraceae
	55c4f84bad956a1efbfb544c8a9671f2	minor elements	-0.347	3.3	14.7	14.1	NA	NA	NA	NA	NA	NA	Archaea	Thaumarchaeota	Nitrososphaeria	Nitrososphaerales	Nitrososphaeraceae	Nitrososphaeraceae
	fc6812479c71cea4db8a3dc69abdbe42	minor elements	-0.347	5.1	9.2	6.2	8.053	82.17	0.94	21.21	8.17	Class	Bacteria	Chloroflexi	Ktedonobacteria	Ktedonobacterales	JG30-KF-AS9	JG30-KF-AS9
	264f38a17aa05996f17ce78517207371	minor elements	-0.347	2	12.8	25.1	1.536	90.65	0.33	15.95	0.5	Order	Bacteria	Actinobacteria	Thermoleophilia	Gaiellales	uncl Gaiellales	uncl Gaiellales
	1bf624af0915ca38976ef0f4473cc422	minor elements	-0.348	3.7	8.7	8.5	1.536	90.65	0.33	15.95	0.5	Order	Bacteria	Actinobacteria	Thermoleophilia	Gaiellales	uncl Gaiellales	uncl Gaiellales
	c8031de229557206089b99568bce349a	minor elements	-0.349	2.3	6.9	5.4	NA	NA	NA	NA	NA	NA	Bacteria	Chloroflexi	TK10	TK10	TK10	TK10
	24b5391d044fd15b18781d31ed4eb881	minor elements	-0.351	4.7	13.1	7.5	4.998	88.7	0.1	19.05	1	Order	Bacteria	Acidobacteria	Acidobacteriia	Acidobacteriales	uncl Acidobacteriales	uncl Acidobacteriales
	c8b07b1d5ba201d23d4fdbe6bb62736a	minor elements	-0.354	1.4	4.1	15.7	3.91	88.53	NA	NA	1.57	Order	Bacteria	Proteobacteria	Alphaproteobacteria	Elsterales	uncl Elsterales	uncl Elsterales
	9f9c7e95922bcf5dc4a95d3211a49351	minor elements	-0.355	2.7	5.8	5.1	3.846	92.31	0.04	5.24	0.69	Family	Bacteria	Gemmatimonadetes	Gemmatimonadetes	Gemmatimonadales	Gemmatimonadaceae	uncl Gemmatimonadaceae
	c330e1f0550ededb9ea2193b98012696	minor elements	-0.356	3.9	14.3	18.4	4.998	88.7	0.1	19.05	1	Order	Bacteria	Acidobacteria	Acidobacteriia	Acidobacteriales	uncl Acidobacteriales	uncl Acidobacteriales
	bffb41aa42b881e87a81ad149c28cf8a	minor elements	-0.357	2.9	9.6	26.1	1.536	90.65	0.33	15.95	0.5	Order	Bacteria	Actinobacteria	Thermoleophilia	Gaiellales	uncl Gaiellales	uncl Gaiellales
	abdab98c823886dc9c76d12b8f137751	minor elements	-0.359	4.5	8	5.7	9.224	76.29	0.66	23.72	8	Order	Bacteria	Chloroflexi	Ktedonobacteria	Ktedonobacterales	Ktedonobacteraceae	JG30a-KF-32
	54895087c8d77e797b059580c2883eb3	minor elements	-0.359	2.8	7.5	5	8.053	82.17	1.34	20.53	6.22	Class	Bacteria	Chloroflexi	Ktedonobacteria	B12-WMSP1	B12-WMSP1	B12-WMSP1
	76d8da8b1e45e91cef7f405039b0b1f8	minor elements	-0.362	2	5.9	6.9	4.736	89.76	NA	NA	1.71	Class	Bacteria	Actinobacteria	0319-7L14	0319-7L14	0319-7L14	0319-7L14
	5eb2ed27d28fdcc3237b2b5821d800a7	minor elements	-0.362	0.8	2.1	7.2	NA	NA	NA	NA	NA	NA	Bacteria	Chloroflexi	Chloroflexia	Chloroflexales	Roseiflexaceae	uncl Roseiflexaceae
	8328c7d2bad65b2498a40a34732439a4	minor elements	-0.364	4.2	10	5.1	9.224	82.17	0.94	21.21	8.17	Order	Bacteria	Chloroflexi	Ktedonobacteria	Ktedonobacterales	JG30-KF-AS9	JG30-KF-AS9
	4437cd06f42824ec2fd5be1fd4a267de	minor elements	-0.366	4.7	13.2	15.4	4.555	90.39	0.56	94.69	1.04	Genus	Bacteria	Actinobacteria	Actinobacteria	Corynebacteriales	Mycobacteriaceae	Mycobacterium
	2c60d0179bab3ad5befbaf7324bb2957	minor elements	-0.367	3.3	12.7	23.7	3.972	86.33	0.17	5.96	1.67	Class	Bacteria	Acidobacteria	Holophagae	Subgroup 7	Subgroup 7	Subgroup 7
	35ff074f1916c00c740d85ada1d04574	minor elements	-0.374	9.5	16.5	5.4	1.536	90.65	0.33	15.95	0.5	Order	Bacteria	Actinobacteria	Thermoleophilia	Gaiellales	uncl Gaiellales	uncl Gaiellales
	45aee044788eab63089516e195e32401	minor elements	-0.375	3.4	24.7	45.9	4.683	92.22	0.44	14.25	1	Order	Bacteria	Actinobacteria	Thermoleophilia	Solirubrobacterales	Solirubrobacteraceae	Conexibacter
	a0b59c807614a32004895290d43c3b8b	minor elements	-0.377	3.9	12.9	16.7	9.972	83.67	0.67	23.73	6.33	Genus	Bacteria	Planctomycetes	Planctomycetacia	Isosphaerales	Isosphaeraceae	Singulisphaera
	5479664ace153071a08ecf829730f4be	minor elements	-0.377	3.8	8.9	10.2	4.683	91.7	0.39	16.23	0.89	Order	Bacteria	Actinobacteria	Thermoleophilia	Solirubrobacterales	uncl Solirubrobacterales	uncl Solirubrobacterales
	3060453e34c6abfd646d47e51255477b	minor elements	-0.378	1.8	5.7	11.7	3.791	88.49	5.14	8.31	1	Order	Bacteria	Acidobacteria	Blastocatellia (Subgroup 4)	Pyrinomonadales	Pyrinomonadaceae	RB41
	66a83d47919b1aaa50b98d1feb713836	minor elements	-0.38	7.1	67.2	61.2	7.198	89.06	0.09	27.38	1.42	Family	Bacteria	Proteobacteria	Alphaproteobacteria	Rhizobiales	Xanthobacteraceae	uncl Xanthobacteraceae
	6fbc21154bd6e2dfd40258e972b95516	minor elements	-0.383	7.5	20.8	11.2	4.924	91.63	0.2	12.44	1.55	Family	Bacteria	Actinobacteria	Actinobacteria	Propionibacteriales	Nocardioidaceae	Nocardioides
	53db600473feefefaadf347fd7f655b5	minor elements	-0.394	4.1	19.2	28.4	3.841	90.04	0.23	12.08	0.75	Phylum	Bacteria	Acidobacteria	Subgroup 6	Subgroup 6	Subgroup 6	Subgroup 6
	7b2f433df15c2ae38fc8dba4444b857a	minor elements	-0.395	3.8	16.9	37	4.683	93.34	0.31	16.23	1	Order	Bacteria	Actinobacteria	Thermoleophilia	Solirubrobacterales	Solirubrobacteraceae	uncl Solirubrobacteraceae
	8860647b9aa6103feea86c2e2e7e5f8f	minor elements	-0.4	1	2.3	8	3.846	91.91	0.03	4.4	0.56	Family	Bacteria	Gemmatimonadetes	Gemmatimonadetes	Gemmatimonadales	Gemmatimonadaceae	Gemmatimonas
	9f5370b32cc5f770580fda6ea632af5c	minor elements	-0.411	9.3	23.9	11.7	4.683	92.22	0.44	14.25	1	Order	Bacteria	Actinobacteria	Thermoleophilia	Solirubrobacterales	Solirubrobacteraceae	Conexibacter
	cf61beac4742b83330b454b539af3ebb	minor elements	-0.415	2.9	8.9	9.5	1.536	90.65	0.33	15.95	0.5	Order	Bacteria	Actinobacteria	Thermoleophilia	Gaiellales	uncl Gaiellales	uncl Gaiellales
	cb972a70f107be6f76a2c79a95944700	minor elements	-0.419	1.4	4.2	8.2	3.438	90.97	0	14.25	2	Order	Bacteria	Armatimonadetes	Chthonomonadetes	Chthonomonadales	Chthonomonadales	Chthonomonadales
	e5bd19c90212bd22daf46df38a468704	minor elements	-0.441	3.7	8.3	10.8	2.339	89.01	0.67	3.94	0.99	Phylum	Bacteria	Chloroflexi	TK10	TK10	TK10	TK10
	54f44dc00cac31eb6ae88da1673e3448	minor elements	-0.477	6.5	18.2	11.2	4.683	91.7	0.39	16.23	0.89	Order	Bacteria	Actinobacteria	Thermoleophilia	Solirubrobacterales	67-14	67-14
	236c9c19c1d08f5d2593d2770d2a58ca	minor elements	-0.505	4.2	15.5	24.7	4.683	91.7	0.39	16.23	0.89	Order	Bacteria	Actinobacteria	Thermoleophilia	Solirubrobacterales	67-14	67-14
	8405f2cd85e49b2ba66b2246cdeb5523	organic matter	0.33	6.7	32.5	70.6	2.339	89.01	0.67	3.94	0.99	Phylum	Bacteria	Chloroflexi	KD4-96	KD4-96	KD4-96	KD4-96
	5479664ace153071a08ecf829730f4be	organic matter	0.329	3.8	8.9	10.2	4.683	91.7	0.39	16.23	0.89	Order	Bacteria	Actinobacteria	Thermoleophilia	Solirubrobacterales	uncl Solirubrobacterales	uncl Solirubrobacterales
	7b2f433df15c2ae38fc8dba4444b857a	organic matter	0.317	3.8	16.9	37	4.683	93.34	0.31	16.23	1	Order	Bacteria	Actinobacteria	Thermoleophilia	Solirubrobacterales	Solirubrobacteraceae	uncl Solirubrobacteraceae
	4437cd06f42824ec2fd5be1fd4a267de	organic matter	0.305	4.7	13.2	15.4	4.555	90.39	0.56	94.69	1.04	Genus	Bacteria	Actinobacteria	Actinobacteria	Corynebacteriales	Mycobacteriaceae	Mycobacterium
	298bf105056c63466bf879f92b82c1ea	organic matter	0.3	1.5	6.1	17.7	NA	NA	NA	NA	NA	NA	Bacteria	Actinobacteria	Thermoleophilia	Gaiellales	uncl Gaiellales	uncl Gaiellales
	a82e97d13056672070a05e955d5cb72c	organic matter	-0.3	1.1	2.8	6.6	3.841	91.44	0	13.55	2	Phylum	Bacteria	Acidobacteria	Acidobacteriia	Solibacterales	Solibacteraceae (Subgroup 3)	Candidatus Solibacter
	8e02b0341e644775e79262559a0fedda	organic matter	-0.3	2.3	15.7	18.4	4.709	92.21	0.05	23.84	1.5	Genus	Bacteria	Proteobacteria	Gammaproteobacteria	Betaproteobacteriales	Burkholderiaceae	Ramlibacter
	91dfc1ae30778e83d1ea4c517d8d73e5	organic matter	-0.301	1.7	6.9	15.9	2.777	90.74	0.49	7.04	1.14	Phylum	Bacteria	Verrucomicrobia	Verrucomicrobiae	Pedosphaerales	Pedosphaeraceae	Pedosphaeraceae
	20b993429ddc9f05386c459ee0bdcad2	organic matter	-0.306	0.7	2.3	11.7	NA	NA	NA	NA	NA	NA	Bacteria	Latescibacteria	Latescibacteria	Latescibacteria	Latescibacteria	Latescibacteria
	69d08c2538f1cf0343ffdd478d9fd1cd	organic matter	-0.31	1	2.8	5	3.91	89.88	0.38	0	0	Order	Bacteria	Verrucomicrobia	Verrucomicrobiae	Chthoniobacterales	Chthoniobacteraceae	Candidatus Udaeobacter
	dc894a8fe8ff683f637a22bb2a2639b0	organic matter	-0.311	1.3	2.5	5.3	3.791	88.49	5.14	8.31	1	Order	Bacteria	Acidobacteria	Blastocatellia (Subgroup 4)	Blastocatellales	Blastocatellaceae	uncl Blastocatellaceae
	09b9dc34bcc1cc6bb5ae292b4de3c25b	organic matter	-0.312	1.4	4.2	11.2	3.106	91.33	0.05	7.81	0.72	Genus	Bacteria	Proteobacteria	Alphaproteobacteria	Caulobacterales	Hyphomonadaceae	SWB02
	db6f02fe8652a2beb453268368bf72b4	organic matter	-0.313	0.6	1.8	4.6	1.786	87.16	0.98	3.39	0.7	Family	Bacteria	Proteobacteria	Deltaproteobacteria	Desulfarculales	Desulfarculaceae	uncl Desulfarculaceae
	182d5bbe3f58def4a197ddbe8070501f	organic matter	-0.314	2	4.6	7.6	4.441	87.6	0.82	8.92	1.25	Family	Bacteria	Bacteroidetes	Bacteroidia	Chitinophagales	Saprospiraceae	uncl Saprospiraceae
	98c368f4f8537974893323a3a6410908	organic matter	-0.314	3.2	20.1	18.8	4.169	90.25	0.11	23.67	1.42	Genus	Bacteria	Proteobacteria	Alphaproteobacteria	Sphingomonadales	Sphingomonadaceae	Sphingomonas
	c711b837ba51b55398ca39600ecb87ed	organic matter	-0.317	1.8	7.5	6.2	3.791	88.49	5.14	8.31	1	Order	Bacteria	Acidobacteria	Blastocatellia (Subgroup 4)	Pyrinomonadales	Pyrinomonadaceae	RB41
	0f4d15f0fc81aa0c4b330f906b5fbdcc	organic matter	-0.321	2.2	10.4	12	NA	NA	NA	NA	NA	NA	Archaea	Thaumarchaeota	Nitrososphaeria	Nitrososphaerales	Nitrososphaeraceae	Nitrososphaeraceae
	1b93c563e570639a8461f0b8740d5367	organic matter	-0.322	1.3	2.5	5.1	4.511	87.97	NA	NA	3.13	Order	Bacteria	Proteobacteria	Gammaproteobacteria	CCD24	CCD24	CCD24
	28684448032ad798bcf1f92da83c3266	organic matter	-0.323	2.4	7	16.6	4.04	90.25	0.11	23.67	1.42	Order	Bacteria	Proteobacteria	Alphaproteobacteria	Sphingomonadales	Sphingomonadaceae	Sphingomonas
	bf6c3757784fd856840c7e8acd681b36	organic matter	-0.323	0.8	4.8	6.2	5.762	85.44	1.61	7.09	1.25	Genus	Bacteria	Chloroflexi	Chloroflexia	Chloroflexales	Roseiflexaceae	uncl Roseiflexaceae
	63c2e457b5358d4e28d1b3e66b5dda17	organic matter	-0.323	3	73.4	31.2	6.112	91.54	0.33	59.88	3	Genus	Bacteria	Proteobacteria	Gammaproteobacteria	Betaproteobacteriales	Burkholderiaceae	Pseudoduganella
	75319b6314ba453fe03eb300aafcf11b	organic matter	-0.325	4.1	86.4	57.8	3.427	84.96	NA	NA	5.34	Order	Bacteria	Firmicutes	Bacilli	Bacillales	Bacillaceae	Bacillus
	c0bdc7c536988b26450aff7f2b2f461f	organic matter	-0.326	6.5	75.9	67.6	3.791	88.49	5.14	8.31	1	Order	Bacteria	Acidobacteria	Blastocatellia (Subgroup 4)	Pyrinomonadales	Pyrinomonadaceae	RB41
	083bdf8766dae9292cf5842bbed4a41d	organic matter	-0.331	2.2	6	10.3	4.169	90.25	0.11	23.67	1.42	Genus	Bacteria	Proteobacteria	Alphaproteobacteria	Sphingomonadales	Sphingomonadaceae	Sphingomonas
	602b2bda69d4c064c71618e0a5825913	organic matter	-0.331	1.9	7.1	23.7	1.919	93.01	0.22	7.89	0.85	Order	Bacteria	Actinobacteria	Acidimicrobiia	IMCC26256	IMCC26256	IMCC26256
	269137f14e6af39fd2115ea5c6fec16a	organic matter	-0.332	2.8	9.2	9.6	1.786	88.68	NA	NA	1.29	Family	Bacteria	Proteobacteria	Deltaproteobacteria	uncl Deltaproteobacteria	uncl Deltaproteobacteria	uncl Deltaproteobacteria
	1a0f7fb001fbd7174677ac73acb996bd	organic matter	-0.338	4.2	39.6	44	3.478	85.88	0.16	19.06	5.55	Family	Bacteria	Firmicutes	Bacilli	Bacillales	Planococcaceae	uncl Planococcaceae
	8f349b0ebade92fbdbd8bc256a568b80	organic matter	-0.34	2.8	10.5	46.7	3.91	88.53	NA	NA	1.57	Order	Bacteria	Proteobacteria	Alphaproteobacteria	Azospirillales	uncl Azospirillales	uncl Azospirillales
	14b1b69bef9793181e521da4efaf5678	organic matter	-0.344	11.9	47.2	33.3	3.841	90.04	0.23	12.08	0.75	Phylum	Bacteria	Acidobacteria	Subgroup 6	Subgroup 6	Subgroup 6	Subgroup 6
	6a4b3a65137041b75ad2d80ecf3c1056	organic matter	-0.347	0.5	1.4	5.9	NA	NA	NA	NA	NA	NA	Bacteria	uncl Bacteria	uncl Bacteria	uncl Bacteria	uncl Bacteria	uncl Bacteria
	4b50653c9802367d2af9b5e446b79527	organic matter	-0.349	1.5	4.7	11.3	5.393	86.7	0.06	12.3	2.67	Genus	Bacteria	Bacteroidetes	Bacteroidia	Chitinophagales	Chitinophagaceae	Flavisolibacter
	0c29eb3a18d11462c688518ad6062347	organic matter	-0.351	1.1	2.1	5.8	3.841	90.04	0.23	12.08	0.75	Phylum	Bacteria	Acidobacteria	Subgroup 6	Subgroup 6	Subgroup 6	Subgroup 6
	f17c916317140354a5dcae53cdc9b538	organic matter	-0.355	2.7	6.2	10.2	3.791	88.49	5.14	8.31	1	Order	Bacteria	Acidobacteria	Blastocatellia (Subgroup 4)	Pyrinomonadales	Pyrinomonadaceae	RB41
	c371257a1e7188757b3bf1d666f04d53	organic matter	-0.357	1.5	17.9	18.4	5.276	86.87	NA	NA	1.76	Order	Bacteria	Proteobacteria	Alphaproteobacteria	Rhizobiales	Rhizobiales Incertae Sedis	Nordella
	4be792758e3d55ea20de19a0fcf623f0	organic matter	-0.357	2.3	7.2	7.7	3.427	85.2	NA	NA	4.37	Order	Bacteria	Firmicutes	Bacilli	Bacillales	uncl Bacillales	uncl Bacillales
	975baa632dd1b33019346764546e94bd	organic matter	-0.365	1.2	3	6.2	4.998	88.7	0.1	19.05	1	Order	Bacteria	Acidobacteria	Acidobacteriia	Acidobacteriales	uncl Acidobacteriales	uncl Acidobacteriales
	9c398b14d32f4bacc66ef63e42f9f3a8	organic matter	-0.372	1.1	2.7	10.2	NA	NA	NA	NA	NA	NA	Bacteria	Latescibacteria	Latescibacteria	Latescibacterales	Latescibacteraceae	Latescibacteraceae
	4dcde338b7a8fa48619f792a5b375c25	organic matter	-0.372	1.7	6.3	14.9	4.342	91.63	0.2	12.44	1.55	Genus	Bacteria	Actinobacteria	Actinobacteria	Propionibacteriales	Nocardioidaceae	Nocardioides
	c764e46690b2581c40927bcd5673c819	organic matter	-0.393	4	7.4	8	2.671	92.39	0.41	12.08	1.27	Genus	Bacteria	Proteobacteria	Gammaproteobacteria	Xanthomonadales	Xanthomonadaceae	Arenimonas
	91f6e025ab84622fd8a45f31641653f0	organic matter	-0.395	0.7	1.7	26.7	4.178	88.53	NA	NA	1.57	Class	Bacteria	Proteobacteria	Alphaproteobacteria	uncl Alphaproteobacteria	uncl Alphaproteobacteria	uncl Alphaproteobacteria
	eba22272694f3096f904aa394bf76918	organic matter	-0.401	2.4	8	26.2	3.219	86.22	0.44	48.29	0.99	Family	Bacteria	Proteobacteria	Gammaproteobacteria	Betaproteobacteriales	Nitrosomonadaceae	MND1
	d34ff37a4069a0abfcd7ab7b88a5df49	organic matter	-0.446	5.8	41.5	18.6	NA	NA	NA	NA	NA	NA	Archaea	Thaumarchaeota	Nitrososphaeria	Nitrososphaerales	Nitrososphaeraceae	Nitrososphaeraceae
	751384c659896bbf86b9e879cc0bf71d	P	-0.301	2.3	16.1	21.9	3.737	91.22	0.52	26.55	1.5	Genus	Bacteria	Actinobacteria	Actinobacteria	Micrococcales	Microbacteriaceae	Agromyces
	fb03483d9da401a8005dc37800e35f16	P	-0.302	0.6	1.3	3.3	3.349	92.22	0.18	8.96	0.67	Family	Bacteria	Proteobacteria	Deltaproteobacteria	Bdellovibrionales	Bdellovibrionaceae	OM27ade
	d9c9e4f05aad9d71b6f305bb16a11020	P	-0.303	2.7	13.5	22.8	3.972	89.53	2.63	0	1	Class	Bacteria	Acidobacteria	Thermoanaerobaculia	Thermoanaerobaculales	Thermoanaerobaculaceae	Subgroup 10
	d812e9fe6d9e6bfeb34f6c735d7737cb	P	-0.305	1.5	3.2	2.1	5.748	93.94	0.7	3.83	2	Genus	Bacteria	Acidobacteria	Acidobacteriia	Solibacterales	Solibacteraceae (Subgroup 3)	Bryobacter
	e4c9f7c16305139530cec156523d9eef	P	-0.305	4.1	12.4	4.5	3.48	89.95	0.21	27.01	1.29	Genus	Bacteria	Proteobacteria	Gammaproteobacteria	Xanthomonadales	Xanthomonadaceae	Luteimonas
	02c867bc4e6c07fb3c74a54d2f6d9c77	P	-0.307	1.2	9.3	17.7	2.671	92.39	0.41	12.08	1.27	Genus	Bacteria	Proteobacteria	Gammaproteobacteria	Xanthomonadales	Xanthomonadaceae	Arenimonas
	d5f8b9ef39f38c075cc7517e64175684	P	-0.308	0.5	2.6	8.7	4.732	89.02	0.18	2.29	0.8	Genus	Bacteria	Planctomycetes	Planctomycetacia	Planctomycetales	uncl Planctomycetales	uncl Planctomycetales
	837ac6f8623f95f3bb2f397947f1c4f0	P	-0.309	3.1	8.4	4.1	3.663	92.48	0.24	17.31	1.24	Genus	Bacteria	Actinobacteria	Actinobacteria	Propionibacteriales	Nocardioidaceae	Aeromicrobium
	22f537f9821603a7ed0eec4154199aef	P	-0.311	6.1	14.6	2.3	NA	NA	NA	NA	NA	NA	Archaea	Thaumarchaeota	Nitrososphaeria	Nitrososphaerales	Nitrososphaeraceae	Candidatus Nitrososphaera
	214408947412716a140f6652256c7e4a	P	-0.312	1	3.9	9.9	3.321	88.89	2.25	7.43	1.5	Class	Bacteria	Chloroflexi	Chloroflexia	Thermomicrobiales	AKYG1722	AKYG1722
	803fb315ab3afc4f397305cdf10ec8b6	P	-0.312	1.1	3.4	4	3.934	88.24	0.23	22.3	1.28	Family	Bacteria	Proteobacteria	Alphaproteobacteria	Rhizobiales	Hyphomicrobiaceae	Pedomicrobium
	95945e84bb0064a6dba3e4e825a9c850	P	-0.312	1.3	7.6	6	3.321	88.89	2.25	7.43	1.5	Class	Bacteria	Chloroflexi	Chloroflexia	Thermomicrobiales	JG30-KF-CM45	JG30-KF-CM45
	5a0ff84b9917a775d54b80ff701b84db	P	-0.313	2.2	6.4	8.6	3.841	90.04	0.23	12.08	0.75	Phylum	Bacteria	Acidobacteria	Subgroup 6	Subgroup 6	Subgroup 6	Subgroup 6
	6e1ecc554c48ebc6b4d9174727a9029b	P	-0.314	1.7	4	3.5	2.985	88.56	0.83	30.03	4	Class	Bacteria	Firmicutes	Bacilli	Bacillales	Thermoactinomycetaceae	Novibacillus
	723b8533e9d1d5ccad90e3ef28017898	P	-0.315	4.9	16.8	5	3.478	85.88	0.16	19.06	5.55	Family	Bacteria	Firmicutes	Bacilli	Bacillales	Planococcaceae	uncl Planococcaceae
	c4958a9d0617e56c28878688817dd08e	P	-0.317	4	11.8	6.6	1.536	90.65	0.33	15.95	0.5	Genus	Bacteria	Actinobacteria	Thermoleophilia	Gaiellales	Gaiellaceae	Gaiella
	39a52c7889b319d20e552c729378459d	P	-0.317	1	5.5	7.5	3.216	91.79	0.07	4.81	0.56	Class	Bacteria	Gemmatimonadetes	AKAU4049	AKAU4049	AKAU4049	AKAU4049
	5a90288872700f4c21d85b75cb832a2b	P	-0.319	1	2.5	3	3.846	92.31	0.04	5.24	0.69	Family	Bacteria	Gemmatimonadetes	Gemmatimonadetes	Gemmatimonadales	Gemmatimonadaceae	uncl Gemmatimonadaceae
	18f4136f4c0395924f4b6bb473fb7111	P	-0.319	0.7	2.3	5	4.732	89.02	0.18	2.29	0.8	Genus	Bacteria	Planctomycetes	Planctomycetacia	Planctomycetales	uncl Planctomycetales	uncl Planctomycetales
	4ef8882798968363b123eac2e573cfaa	P	-0.321	1.4	3	6.2	3.663	92.48	0.24	17.31	1.24	Genus	Bacteria	Actinobacteria	Actinobacteria	Propionibacteriales	Nocardioidaceae	Aeromicrobium
	2f107c6fe67e69f0501c3f904ff71480	P	-0.322	1.4	4.4	5.7	3.91	91.03	0.1	26.71	2	Order	Bacteria	Proteobacteria	Alphaproteobacteria	Dongiales	Dongiaceae	Dongia
	04d50b61c17b805196bf337e467887f9	P	-0.322	1.7	5.1	5.1	3.024	90	0.29	5.96	0.82	Order	Bacteria	Chloroflexi	Anaerolineae	Anaerolineales	Anaerolineaceae	uncl Anaerolineaceae
	ceb45247d73067c049f89ed5d2e788c2	P	-0.324	7	56.1	8.2	3.108	88.85	0.18	23.71	2.31	Genus	Bacteria	Actinobacteria	Actinobacteria	Micrococcales	Micrococcaceae	uncl Micrococcaceae
	1f32b8496f35a70e451e1ecbf10added	P	-0.324	3.7	11.4	6.4	5.147	90.43	0.32	21.99	1.67	Genus	Bacteria	Proteobacteria	Deltaproteobacteria	Myxococcales	Archangiaceae	Anaeromyxobacter
	834cb273fe8e7a98c5ad693a9309defc	P	-0.326	1.2	4.1	5.5	6.116	91.3	0.45	47.46	2.25	Genus	Bacteria	Actinobacteria	Actinobacteria	Pseudonocardiales	Pseudonocardiaceae	Actinomycetospora
	05c92846ed913e764be4851273b5c1b3	P	-0.327	1.4	2.3	2.7	3.321	88.89	2.25	7.43	1.5	Class	Bacteria	Chloroflexi	Chloroflexia	Thermomicrobiales	JG30-KF-CM45	JG30-KF-CM45
	15ee2568d76540410d328fa16f5ff35b	P	-0.331	1.8	5.7	16.7	4.683	91.7	0.39	16.23	0.89	Order	Bacteria	Actinobacteria	Thermoleophilia	Solirubrobacterales	67-14	67-14
	974148dbc61497a221ced746bbeb20df	P	-0.331	1.9	4.8	3.2	4.229	89.57	0.11	22.69	1.31	Genus	Bacteria	Proteobacteria	Alphaproteobacteria	Rhizobiales	Devosiaceae	Devosia
	b02fdc1b07185b97a933f4a0bc849753	P	-0.331	1.7	11.7	11.8	4.49	91.16	0.11	17.25	2.24	Genus	Bacteria	Actinobacteria	Actinobacteria	Frankiales	Geodermatophilaceae	Blastococcus
[truncated: 1,661 more rows]
